# Supplementary material for: Conservation of dynamic characteristics of transcriptional regulatory elements in periodic biological processes
Source: BMC Bioinformatics. 2022 Mar 17;23:94. doi: 10.1186/s12859-022-04627-9 (PMC8932128; doi:10.1186/s12859-022-04627-9)
Supplement: Supplementary file 1 — Additional file 1. Gene expression data: an EXCEL file containing gene expression profiles for each dataset used in this study. [file 12859_2022_4627_MOESM1_ESM.xlsx]

## Sheet: S. cerevisiae MA
# Time series transcript abundance for S. cerevisiae (Microarray)
gene	62	78	94	110	126	142	158	174	190	206	222	238	254
AFFX-Sc-18S-rRNA.1	9718.35	11708.4	20569.5	10840.3	9358.21	20078.6	13844.5	9260.65	13284.5	13445.7	15632.5	19170.9	16561.9
AFFX-Sc-18S-rRNA.2	16190.4	11899.5	30477.9	8571.2	4715.88	26416.2	18893.5	5040.44	13506.8	14409	19244.9	23856.2	20431.3
AFFX-Sc-18S-rRNA.3	10737.9	6248.27	11799.8	6132.91	4452.28	10539.3	9201.42	4480.07	7163.12	7658.47	8395.54	9190.74	7995.78
AFFX-Sc-18S-rRNA.4	608.707	484.372	534.051	445.73	435.765	681.078	532.913	433.176	524.057	541.658	431.022	524.666	494.672
AFFX-Sc-18S-rRNA.5	303.956	206.212	163.563	207.977	145.798	232.711	236.492	173.033	234.084	204.721	182.642	168.906	183.283
AFFX-SC-18SrRNA.1	457.15	360.311	250.2	351.389	281.391	450.649	373.214	306.259	381.831	315.708	336.932	405.365	327.883
AFFX-SC-18SrRNA.2	16190.2	17241.5	30730.8	14786.8	11969.9	27649.5	21551.6	12235.8	19135.3	19603.2	24057.4	27689	24873.1
AFFX-SC-18SrRNA.3	16826.2	11183.1	18010.9	10233.3	8108.29	17026.1	15019.9	8132.97	12504	13430.7	14315.7	15465.6	14348.3
AFFX-Sc-25S-rRNA.1	35568.1	32549.4	33733.2	32377.4	33318.1	33862.5	33418	33569.5	33302.6	34083.7	32868.2	33310	33091.7
AFFX-Sc-25S-rRNA.2	718.302	465.272	436.236	501.361	334.629	907.903	658.326	348.489	501.85	485.258	504.008	455.072	343.083
AFFX-Sc-25S-rRNA.3	260.857	538.062	291.204	566.302	235.503	339.327	436.162	305.72	530.292	318.183	578.991	338.302	404.369
AFFX-Sc-25S-rRNA.4	415.832	398.067	406.39	359.757	271.112	903.288	468.284	338.135	571.485	471.945	579.518	661.007	525.669
AFFX-Sc-25S-rRNA.5	9987.17	6974.17	8252.22	5877.81	3010.89	18415.4	14284.6	5139.52	11529.9	9906.3	15700	21136.2	18359.6
AFFX-SC-25SrRNA.1	10681.6	8734.73	9771.45	7739.74	5013.39	15857.8	13199.9	6986.46	11527.4	10345.3	14764.8	16616.4	15263.1
AFFX-SC-25SrRNA.2	500.408	174.538	211.593	239.357	215.366	285.927	197.713	224.407	240.663	208.153	212.008	211.491	213.129
AFFX-SC-25SrRNA.3	1131.62	784.88	521.664	574.131	470.481	1000.44	741.409	370.542	695.05	580.068	538.113	489.483	413.652
AFFX-Sc-YER022W.1	1912.98	2236.75	2279.58	2261.02	2347.26	2450.42	2450.54	2286.18	2189.39	2258.82	2350.72	2550.25	2444.39
AFFX-Sc-YER022W.2	200.39	377.833	428.854	317.7	354.628	380.445	259.818	358.193	323.647	325.978	350.397	370.326	402.983
AFFX-Sc-YER022W	291.819	728.944	868.973	663.574	764.809	839.711	636.531	678.127	718.946	718.372	748.062	698.966	727.877
AFFX-Sc-YER148W.1	9948.71	9596.97	9244.71	8817.37	9090.18	9570.69	9450.33	8944.08	8720.01	9167.25	8976.92	9229.92	8851.13
AFFX-Sc-YER148W.2	3794.14	5641.25	5661.15	5240.69	5378.13	5226.87	4771.85	5260.06	4940.96	5072.33	5333.98	5274.33	5428.53
AFFX-Sc-YER148W.3	8994.74	11030.2	10616.8	9864.45	9774.58	9787.18	9732.94	9690.22	9493.2	9331.17	10315.8	9656.93	9863.69
AFFX-Sc-YFL039C.1	29597.5	29036.4	29369.9	29285.7	29194.2	29078.3	29634.9	29711.7	29945.5	30172.9	29576.2	29888.7	29776.8
AFFX-Sc-YFL039C.2	20381.8	25140.4	25285.4	24229.1	24482.9	23929.2	23576.3	25053	25025.4	25069.8	25378.7	25240.7	25567.4
AFFX-Sc-YFL039C.3	22923	24633.3	24672	24747.6	24689.8	24544.2	24550.2	25415.5	25244.5	25750.5	25303.5	25615.7	25725.7
ECOLOXL.1	61.9319	64.3473	65.9275	64.9286	60.933	61.9319	63.9297	63.983	73.1842	86.9045	61.7293	62.9308	63.9297
ECOLOXL.2	67.5265	73.5094	80.6751	64.7279	66.0258	61.7404	70.8836	67.5357	79.1746	91.9321	68.6225	63.6422	65.1198
J01347-1.1	834.662	515.237	602.763	823.166	820.803	803.142	704.013	584.519	688.031	801.361	855.364	811.367	714.97
J01347-1.2	804.741	614.382	648.296	863.441	804.778	696.857	612.57	455.794	640.938	718.06	887.579	525.118	648.256
M15077-1.1	268.524	132.751	154.982	200.549	162.036	118.626	140.193	164.554	175.408	165.882	141.015	142.888	134.221
M15077-1.2	241.202	108.634	119.153	127.123	149.277	113.182	137.527	158.812	142.759	132.52	117.747	172.488	156.061
M62653-1.1	255.661	164.766	146.057	196.485	182.445	112.105	160.453	165.321	134.549	149.905	155.872	151.001	140.265
M62653-1.2	160.237	120.668	114.06	161.659	124.452	80.4965	112.228	151.267	125.701	108.63	116.876	120.964	122.801
U89963-1.1	108.622	69.195	77.9115	84.4445	66.219	61.5581	76.1786	72.8134	72.0746	86.7363	67.3216	67.2009	71.8709
U89963-1.2	88.4854	81.1766	86.9814	72.6056	70.0134	70.509	76.3972	76.7978	97.5326	89.5004	107.884	98.8848	109.738
X58791-1.1	61.9472	65.2988	71.719	64.9446	62.3258	61.9472	66.3979	66.6726	66.3201	87.2191	62.7729	62.9463	63.9455
X58791-1.2	169.966	108.615	114.098	188.542	140.242	91.7426	118.316	153.701	150.106	143.693	130.042	158.237	144.468
YAR033W.1	1017.7	981.802	911.208	959.572	972.14	907.002	886.044	922.549	901.858	1002.98	1020.34	894.795	1040.91
YAR033W.2	271.603	415.406	393.452	286.888	371.757	367.985	342.67	327.678	301.645	378.358	395.034	376.774	430.611
YAR075W.1	68.4572	68.3721	78.9468	72.3966	70.4205	67.5308	69.7587	69.0252	92.8916	93.7347	66.3206	66.2217	63.8001
YAR075W.2	22278.2	24060.3	24836.2	23386.1	23449.4	23543.7	23500.4	23029.7	23352.7	22926.9	23608	23374.5	23837.1
YBL003C.1	2368.2	8403.17	18632.5	22964.6	20314.5	14551.1	9504.67	14340.2	17356.6	17219.2	15670.1	15181.5	15236.5
YBL003C.2	9481.27	16453.2	27137.9	29128.1	26694.9	21140.9	16904.2	22571.1	25552.6	25062.4	24368.1	23612.1	23635.1
YBL072C.1	36183.3	36494.1	35902.7	36151.5	36153.5	36815.8	36267.2	36399.5	36367.5	36873.2	36320.7	36592	36152.5
YBL072C.2	27079.3	32258.5	32196.7	30870.8	30825.8	30202.6	29857.2	30326.7	30142.1	29518.2	30467.8	28807.1	29798.8
YBR048W.1	25082.1	24714.3	24727.8	24644.8	25252.8	25214.7	24744.6	25107.6	25375.9	24641.6	24116.8	23856.5	23771.7
YBR048W.2	31795.7	31680.4	31530.9	31831.1	32071.9	31602.6	31452.5	31748.1	31394.4	31635.6	30780.6	31147.3	30619.9
YBR089C-A.1	7411.77	8142.22	8750.01	9072.04	8719.89	7587.57	7308.24	7552.18	8094.74	8343.83	8466.13	8009.52	8093.2
YBR089C-A.2	4774.01	5006.92	5506.53	5576.75	5548.34	4878.96	4429.56	4352.56	4897.79	5423.5	5565.94	5408.71	5671.48
YBR191W.1	31506	30739.1	30954.2	30820.6	31374.9	31392	31188.6	31028.6	30332.1	31277	30366.7	31961	31189.1
YBR191W.2	28388.7	28242.2	27200.8	28789.5	28823.8	28859.5	28245.6	28720.6	28494.5	28674.4	27241.7	28236.4	27789.9
YBR219C.1	107.892	102.922	140.563	76.0294	102.363	103.716	122.465	100.583	108.836	97.0684	95.9009	83.4022	82.051
YBR219C.2	4950.6	4657.74	4865.85	4704.54	4455.35	4192.06	4155.48	4137.44	4325.68	4040.83	4151.19	3921.69	4002.75
YCR107W.1	1373.33	1264.47	1134.75	821.042	814.216	943.919	960.534	853.602	810.842	886.717	884.171	993.158	1118.23
YCR107W.2	196.713	249.657	290.952	213.648	249.916	220.552	262.665	258.05	301.783	281.835	229.176	252.584	256.254
YCR107W.3	336.755	399.204	411.068	297.988	277.002	279.006	306.022	333.189	297.899	286.349	324.709	374.661	396.454
YDL061C.1	32198.2	32964.1	32659.8	33084.2	32302.7	32460.2	33038.6	32332	32446.9	32480.2	32280	31775.5	32371.3
YDL061C.2	31347.9	31799.9	31093.3	31942	31641.1	30931.2	31609.4	31137	31301	31353.5	31074.6	31246.4	31483
YDL229W.1	36020	36221.3	36363.7	36408.3	36751.2	36639.7	35609.2	36739.1	36443.3	37270.9	36727.9	37571.8	37042.7
YDL229W.2	36556.9	36514.5	36827.6	36940.1	36779.5	36810	36435.6	36697.5	37019.5	36956.7	36343.5	36855.4	36693.7
YDL243C.1	5670.85	4312.14	4240.53	3740.7	3576.48	3540.69	3805.42	3549.9	3561.6	3535.66	3569.42	3585.26	3574.85
YDL243C.2	726.127	740.487	779.001	564.804	515.613	459.653	531.614	555.303	574.396	459.657	464.091	381.585	426.217
YDL247W.1	213.049	292.035	321.8	226.558	187.914	192.608	223.711	259.488	246.849	211.847	249.853	247.905	266.622
YDL247W.2	536.699	526.704	655.152	641.675	381.035	470.132	442.333	480.697	536.725	544.004	481.672	434.484	452.508
YDR038C.1	2712.65	2531.04	2559.12	2503.08	2418.48	2248.63	2282.2	2126.25	2382.52	2488.36	2294.1	2390.18	2539.17
YDR038C.2	8106.25	8972.09	9118.53	9567.11	9235.36	8676.82	8744.15	8843.84	8804.64	8543.39	8546.44	7727.33	7938.31
YDR447C.1	24114.6	22964.9	22987.6	23633	24355.5	24301.8	23376.8	23753.4	23586.2	24417.8	22866.1	24439.7	23400.8
YDR447C.2	29987.5	30061.9	30262.8	29572.8	29888.5	29684.1	30061.8	29222.3	28658.7	28379.2	29422.2	28829.2	29061
YEL002C.1	13184.1	14395.1	14676	14534.3	13520.1	12915.2	13834.9	13833	14258.7	14106.2	14242.4	13400	13947.3
YEL002C.2	13125.3	14120.3	14331.4	14273.6	13190.6	12708.9	13509.8	13597.9	13980.4	13759.8	14194	13262.3	13753.2
YEL002C.3	4141.82	8156.94	8426.36	8090.64	7540.72	6778.27	6069.98	7704.4	7644.19	7659.12	7911.34	7550.24	7971.41
YEL002C.4	6379.02	8154.75	8413.21	8406.11	7982.4	7421.62	7047.73	8116.34	8187.01	8381.66	8040.58	7557.06	7817.72
YEL018W.1	2342.33	2411.51	2388.25	2351.08	2138.71	2360.49	2111.04	2025.91	1971.43	1921.07	2054.48	1919.45	1989.8
YEL018W.2	1978.22	1713.3	1662.33	1454.97	1551.7	1768.63	1658.04	1371.96	1532.08	1422.4	1485.93	1399.5	1397.09
YEL018W.3	535.582	832.373	961.221	705.535	749.675	890.231	751.859	647.849	643.98	726.136	750.399	784.109	723.559
YEL018W.4	2139.04	2318.77	2394.59	2253.67	2262.86	2368.09	2268.78	1894.11	2052.22	1970.35	2082.38	1998.58	2036.29
YEL021W.1	2791.48	2402.77	2113.39	1747.72	1699.08	2115.47	2217.67	2061.06	2149.05	1963.98	1957.9	1913.69	1815.88
YEL021W.2	2097.42	1788.26	1507.71	1190.83	1197.88	1639.83	1690.98	1345.52	1536.46	1416.37	1495.39	1320.2	1352.03
YEL021W.3	11543.9	14606.1	13983.3	13122.3	12978	11903.2	11810.2	11276.9	11194.8	11242.8	11697.2	10630.3	10724.6
YEL021W.4	2107.22	1830.56	1634.54	1375.94	1354.48	1593.68	1720.92	1670.02	1634.49	1522.02	1617.52	1378.18	1441.36
YEL024W.1	10059.6	16166.3	15797.7	14826.5	14073.5	13662.3	12697.5	13284.6	12091.8	11385	12198.2	11214.6	11663.8
YEL024W.2	10509	14115.1	13631.7	12784.5	12590.5	12191.5	11600	11779.6	10452.1	10345.1	10829.4	10414.7	10790.2
YEL024W.3	7265.51	13450.1	12870.3	12093.3	11605.9	11236.8	9899.06	10644.6	9750.61	9326.97	9830.82	9154.81	9482.15
YEL024W.4	8101.59	13365.5	13597.6	12101.3	11667.6	11067.9	10163.6	10778.9	9674.63	9233.63	9888.53	9118.62	9722.45
YEL069C.1	95.352	85.0909	96.4318	98.8621	85.2808	84.2499	79.6412	104.722	97.3	118.555	101.058	95.0685	83.5673
YEL069C.2	73.1612	86.3335	88.0209	131.476	89.1659	76.8753	84.9748	87.9031	124.548	94.2752	97.9517	87.6158	94.5699
YER022W.1	2768.22	3326.69	3335.24	3332.7	3455.1	3611.98	3579.55	3469.4	3241.48	3314.43	3406.26	3515.74	3478.21
YER022W.2	266.004	586.09	618.456	530.517	545.092	618.115	423.49	568.801	520.094	518.554	565.515	497.43	575.131
YER022W.3	399.237	1100	1246.34	868.262	1094.02	1304.94	925.477	1051.34	1047.18	1120.46	1225.96	1162.44	1240.82
YER074W.1	30482.2	29929	30282.9	30190.9	30613.6	30432.2	30203.8	30197.4	29681.1	30092.6	29625	28694.5	29512.5
YER074W.2	28285.7	27238	27528.3	26802.3	28633.9	28699.1	27650.3	27598.6	27908.7	28324.6	27100.5	28250.2	27908.7
YER148W.1	10992	12477.4	11668.5	11313	11458.6	11697.4	11582.7	11402.5	10970.3	11276.8	11649.8	11561.7	11550.4
YER148W.2	11795.5	11141.6	10728.4	10204.3	10514.2	11292.1	11057.8	10240.5	9981.78	10534.1	10336.7	10859	10453
YER148W.3	3499.34	5565.69	5219.6	5126.78	5195.89	4741.28	4397.44	4908.62	4771.78	4897.69	5133.08	5180.97	5164.93
YER148W.4	9794.45	11496.9	11171.6	10420.4	10436.4	10550.2	10382.1	10334.4	10036.9	10152.6	10941.3	10391.8	10536.2
YFL020C.1	2402.27	1419.33	1266.84	1813.94	1646.19	1109.97	1303.54	1490.72	1528.84	1341.76	1291.78	1480.63	1202.45
YFL020C.2	2573.52	1465.18	1392.5	1949.12	1807.16	1229.12	1389.92	1571.61	1637.95	1556.38	1395.65	1580.08	1171.92
YFL039C.1	33274.3	34031.9	33217.5	33084.1	32582.8	33144.8	33877.6	34108.7	34758.8	34138.8	35222.5	33637.6	33869
YFL039C.2	32678.9	33201.5	32663.8	32347.1	32314.9	32417.9	33039	33217.5	33804.6	33318.4	34000.8	33258.1	33678.1
YFL039C.3	23129.4	28232.5	28150.4	27698.8	27120.7	26828.1	26668.9	28157.9	27980.4	27948	28325.1	28409.9	28452.3
YFL039C.4	27890.1	29406.4	28976.4	29489.8	28737.8	29067.4	29296.6	30044.8	30368.9	29978.2	30130.4	29545.8	29748.6
YFR031C-A.1	27262.5	26385.1	26334.8	26105.9	27083.7	26460.4	26330.9	27040	26487.1	26780.8	26021.5	26607.6	26015.1
YFR031C-A.2	42281.6	41240.3	41658.9	41837.5	41730.9	41140.9	41311.1	41535.3	41714.2	41210.3	40895.1	40372	40816.7
YGL189C.1	32392.4	32324.2	31723.8	31914.5	31469	31267.6	32041.5	31538.8	30942	30934.3	31861.8	30991.4	31033.4
YGL189C.2	32282.2	32118.2	31374.4	31795.2	31694.1	31525.7	31610	31646.5	31172.2	31320.7	31583.7	30610.5	31139.1
YGR085C.1	31086	30518.5	30361	30982.4	30552.3	30268.3	30277.7	29540.8	29165.1	29326.1	28747.9	28802.6	28076.3
YGR085C.2	33081.8	31804.8	32624.8	33011.3	33425.3	33266.5	32783.7	32951.1	32758.2	33089.3	32474.1	32958.3	32975.5
YGR118W.1	32303.6	31103	31183.3	32053.1	32711.3	32526.1	32137.4	32253	32248.1	32463.1	31527.2	31969.8	31906.2
YGR118W.2	28743.3	28416	28746.4	28102.1	28709.8	28953.7	28332.1	27956.3	27404.8	28167.7	28088.2	28303.1	28616.7
YGR138C.1	14791.6	12645.4	11150.1	12598.7	14101.4	13515.6	11092.7	10218.9	11177.5	11630	12113.2	10730.5	11316.5
YGR138C.2	11459.8	5706.81	5037.55	5386.12	3642.17	1973.83	2027.28	2845.83	4059.6	3124.06	2324.82	2205.72	2528.55
YGR174W-A.1	49.7333	62.0763	52.5932	47.9317	50.9628	45.277	58.5603	63.0253	81.142	73.7568	50.6746	79.9382	79.3638
YGR174W-A.2	73.156	78.4294	85.8458	64.0618	67.1627	64.6578	77.9706	89.5268	106.251	83.9906	97.2197	96.9024	89.8288
YHL001W.1	22386.9	21398.9	20632.2	21282.9	21812.7	21636.8	21293.3	21471.1	21239.9	21829.1	20635.9	21148.9	20700.4
YHL001W.2	35094.4	34429.1	34159.2	34640.4	35143.1	34718.5	34195.3	34839.1	34285.5	34981.3	34036.5	33491.5	34239.2
YHL033C.1	30279	29268.1	29783.4	29329.5	30002.8	30240.6	29886	29738	28937.7	29511.1	29178.6	31016.2	29271.4
YHL033C.2	29894.9	30485.3	29327.1	29606.8	29469	29723.8	29989.8	29597	29557.3	28940.3	29460.1	28885.7	28724.5
YHR043C.1	2155.07	2219.25	2444.35	2326.98	2129.87	2331.33	2633.33	2647.45	2491.65	2617.08	2748.79	2747.3	2918.04
YHR043C.2	791.128	855.225	1044.85	912.648	1047.83	971.124	1231.39	1162.35	1132.82	1152.82	1288.85	1300.42	1509.39
YIL169C.1	1156.54	1213.86	1685.03	2412.79	2314.78	4546.89	9458.72	10537.8	8720.31	5610.85	4654.8	5840.93	7443.32
YIL169C.2	193.61	263.815	474.925	612.586	618.388	1149.73	2105.55	2609.3	1933.71	1315.94	1059.2	1747.9	2093.43
YJL052W.1	12227.5	10481.5	9292.6	11419.3	11482.5	11031.5	10576.8	11319.6	11214	11663.4	10210.4	11651.5	10938
YJL052W.2	12930.5	10873.5	9541.6	11340.4	11412.6	11019.8	10699.5	11461.1	11420.8	11540	10388.4	11793.8	10807.5
YJL052W.3	3412.28	2505.94	2156.89	2029.01	2601.45	2359.58	1925.46	2196.45	2001.46	2517.27	2239.63	3260.43	2893.48
YJL052W.4	1776.16	1026.64	790.738	806.941	949.915	807.31	825.043	944.861	755.074	904.036	928.073	1321.61	1144.35
YJL052W.5	37261.8	36900.9	37309	38316.1	38547	38651.7	38741.1	39105	39321.7	39694.9	37705.3	39803.1	38791.2
YJL219W.1	105.695	102.24	119.415	87.2206	97.6599	68.4006	103.172	102.999	85.7168	89.9965	112.145	110.436	109.305
YJL219W.2	641.329	458.838	471.286	665.582	620.114	625.091	538.627	603.016	609.399	521.729	623.266	589.085	626.764
YLL025W.1	8040.55	8484.97	9364.61	12186.9	12443.9	10532.2	8996.41	9809.55	10685.8	11397	10550.5	11608.6	11270.5
YLL025W.2	3045.9	3473.85	2897.27	3710.72	3374.12	3124.31	3020.95	3649.41	3739.7	3624.72	3772.67	3716.26	3640.65
YLL066W-B.1	1283.99	840.836	944.162	1138.71	1151.48	1016.38	872.597	860.873	1003.27	986.377	898.015	803.189	817.842
YLL066W-B.2	547.356	561.74	630.844	858.983	687.864	612.975	652.396	602.058	690.204	583.656	661.625	807.523	715.934
YLL066W-B.3	1671.75	969.704	1185.81	1551.05	1470.71	1244.73	1156.93	973.145	1136.94	1177.3	1006.76	968.065	893.281
YLR037C.1	18111.1	18819.7	17454.4	20665	19998.2	18600.5	18086.4	19176.7	19679	19475.4	18603.4	19750.8	18929.1
YLR037C.2	10796.9	10306.1	9982.22	11484.4	11364.5	10748.2	10373.8	10994.1	11140.9	11294	10300.4	11123.6	10138.7
YLR157W-C.1	2124.84	1571.27	1469.31	1775.28	1791.09	1398.69	1357.74	1365.25	1388.6	1407.98	1316.05	1126.39	1132.29
YLR157W-C.2	71.4449	114.339	103.555	92.6769	109.242	183.065	161.912	119.309	152.833	160.971	95.601	131.356	107.234
YLR388W.1	28451.9	27989	27498.2	27745.9	27476.8	27038.2	28090.5	27892.4	27513.2	28098.2	28223.6	28335.1	28181.6
YLR388W.2	30641.3	29970	29615.5	29896.3	29447.3	29416.9	29884.8	29699.4	29312.4	30090	29357.9	30354.3	30140.4
YLR466C-B.1	1091.59	761.242	1023.59	1173.9	1123.78	1024.03	928.47	812.637	895.025	810.414	946.282	978.164	975.412
YLR466C-B.2	1941.91	1351.98	1575.25	1770.69	1815.37	1600.61	1446.91	1410.88	1572.24	1494.85	1515.46	1405.11	1452.52
YML026C.1	29495.2	29469.7	29362	28059.6	28179.6	28376	28762.4	28123.7	27182.4	27199.2	27681.5	27798.1	27804.9
YML026C.2	33385.9	32342.7	32814.9	33010.9	32437.8	33666.1	32794.2	32810.7	31865.5	32948.3	32242.1	32168.1	32096
YMR143W.1	26258.2	25995.2	25446.2	25961.5	26108.8	25896.5	25265.1	25790.7	25292.1	26461.2	25579.2	26222.1	25730.7
YMR143W.2	24930.4	24832.7	24346.6	24708.8	25038.9	24560	24085.7	24550.8	23943.8	25094	24553.9	25060.4	24972.1
YMR230W.1	25876.3	24050.5	23782.3	23379.6	23614.7	23399.9	23850.8	24239.2	22983.2	23539.3	23870	23506.9	23887.9
YMR230W.2	22003.2	20215.1	19445.5	19808.2	20206.5	19704.9	20083.4	20270.7	19305.2	20051.6	19983.3	20577.5	20662.6
YNL034W.1	423.888	207.212	209.952	347.456	312.469	191.521	223.744	283.235	319.799	233.362	220.279	295.547	221.908
YNL034W.2	1054.97	536.961	449.502	779.92	672.727	348.123	555.758	667.436	501.828	619.009	574.143	511.794	343.418
YNL301C.1	15663.5	17351.1	17356.8	15319.8	16563.4	16287.4	15476.3	16342.6	15529.2	16080.7	16719.2	17688	17303.5
YNL301C.2	38627.5	37446.7	37959.2	38239.4	38465.1	38315.4	37737.9	37943.6	37978.3	37772.7	37615.8	37994.4	37876.9
YNL302C.1	22886.4	22146.6	22490	23215.7	23086.2	23355.8	23167.8	22940.8	22352.7	22499.4	22005	22860.1	22678.2
YNL302C.2	29560.6	29501.7	28670.6	29760.9	30011.4	30701.3	29865.8	29750.3	29934	29945.9	29335.2	29437.5	29005.6
YNR072W.1	205.025	197.483	212.394	229.617	225.882	196.848	190.692	203.677	234.513	206.712	161.804	242.548	226.696
YNR072W.2	371.408	566.992	441.352	582.718	474.69	423.281	350.078	432.853	497.651	383.722	363.604	455.657	483.589
YOL166W-A.1	61.8858	62.884	75.3677	64.8803	60.8876	61.8858	63.8821	65.7623	67.5652	86.8398	60.8876	64.1123	63.8821
YOL166W-A.2	61.9295	62.9283	70.8269	64.9261	60.9306	63.7949	76.4942	62.9283	67.2967	86.901	61.1289	62.9283	63.9272
YOR072W-B.1	1280.63	866.003	1008.76	1475.89	1673.66	1750.15	1769.07	1572.41	1772.66	1834.04	1706.58	1353.85	1420.58
YOR072W-B.2	422.16	373.234	324.427	586.224	400.543	349.685	400.913	440.956	468.475	413.881	430.276	461.571	425.203
YOR293W.1	22078.3	21718.8	21990.5	21106.8	22455.8	22000.6	21329	21912.7	19926.8	21967.5	21472.5	23298.2	23498.6
YOR293W.2	26588.9	25945.4	26411.2	25157.6	26476.9	25552.2	25474.7	26178	24316.9	26029	25705.5	26939.5	27091.7
YOR312C.1	26155	25693	25428.5	25489.3	25738	26009.5	25541.3	25462.6	24746.4	25491.8	25036.9	25368.6	24778
YOR312C.2	26288.5	25289.2	25518.7	24914.9	25808.5	26036.6	25333.9	25566.5	24947.5	25647.2	24637	25960.5	25439.6
YPL277C.1	83.2592	108	106.352	101.527	89.2765	51.6084	96.2552	105.091	100.851	82.9908	93.1737	135.488	142.901
YPL277C.2	512.395	650.319	821.32	794.433	653.534	533.941	433.242	484.658	558.238	569.484	658.683	554.971	572.722
YKR009C	1810.31	1340.95	1296.96	1306.1	1342.03	1385.27	1468.36	1510.6	1427.19	1459.79	1388.45	1438.59	1514.75
YDL157C	7031.68	9407.35	10749.6	10501.1	8580.02	6987.11	6983.8	8193.79	8678.15	8748.07	8404.51	8104.26	7920.86
YER059W	1460.07	1412.24	1418.62	1260.76	1618.5	1831.9	1939.36	1795.48	1707.06	1678.47	1905.04	1807.74	1923.32
YGL059W	325.431	334.907	416.437	368.556	503.022	570.286	629.527	531.245	551.1	502.582	509.18	605.501	568.544
YDR481C	1751.03	3191.36	4181.04	3425.05	2980.56	3241.67	4012.18	4518.59	4308.91	3894.81	4213.84	4470.45	5101.36
YML113W	2091.32	2368.21	2167.53	2184.06	2216.64	2119.71	1865.08	1719.65	1917.22	1857.04	1833.01	1715.01	1720.41
YIL157C	1579.8	2051.63	2339.85	2176.63	2319.08	2291.4	2455.3	2382.47	2272.7	2324.94	2421.43	2306.69	2422.51
YPR003C	556.974	724.131	785.604	824.715	907.635	926.705	791.935	707.511	639.105	667.64	782.656	736.108	727.151
YNR074C	4079.8	4018.72	3455.29	3038.79	2779.95	3179.98	3456.67	3377.19	3310.42	3222.24	3218.15	3040.45	3253.57
YLR154C-H	1005.29	674.161	464.072	889.02	730.343	6159.11	4207.67	878.57	4483.63	3758.43	3448.59	2670.63	2908.62
YKL012W	3183.7	2524.3	2318.02	2213.73	2324.54	2496.8	2518.27	2077.29	2223.83	2193.13	2120.15	1955.28	1992.41
YJL147C	919.37	1132.42	1089.47	1140.45	1067.42	988.861	876.064	993.852	964.905	927.256	902.421	835.769	882.73
YDL216C	317.138	282.965	317.479	307.655	287.925	328.91	323.225	334.454	337.888	310.504	347.302	397.478	363.289
YNL320W	3486.79	3965.29	4227.07	3881.27	3797	3935.42	4046.4	4082.01	4190.98	4047.34	4415.53	4434.18	4538
YHL007C	4607.26	5687.69	5273.84	4873.76	5245.18	5472.7	5442.97	5297.56	5638.51	5271.88	5473.17	5341.86	5423.68
YPL223C	639.652	281.429	227.887	321.381	248.183	190.124	247.77	291.935	231.31	232.872	243.098	381.519	236.793
YKL138C	6110.7	6079.77	5636.39	6805.01	7033.89	6759.44	6459.49	6405.03	6857.75	6441.09	5736.63	6477.96	6011.9
YNL126W	518.842	760.567	1432.07	1315.2	1033.57	649.768	414.628	585.859	748.432	904.941	712.386	806.688	844.377
YKL055C	372.278	532.089	580.988	561.025	632.893	518.781	491.991	649.283	610.065	438.648	477.716	507.677	541.955
YML035C	3995.11	5094.19	4557.81	4092.77	4460.23	4494.36	4424.86	4328.3	4416.92	4302.04	4595.45	4672.4	4753.91
YER087C-B	11493.2	11674.7	13226.6	14539.4	14189.2	12712.6	11941.6	12537.7	13154.7	13607.5	13191.3	12842.7	12621.1
YIL160C	239.668	181.81	184.24	183.95	204.085	162.055	176.529	172.296	163.572	147.361	171.908	157.815	168.964
YLR050C	4309.29	5500.7	6631.83	5474.15	3525.41	1973.62	2725.98	4001.98	4436.73	4102.99	3581.21	3398.63	3694.22
YOR037W	1041.69	1276.09	1229.27	1087.35	1194.03	1199.41	1369.74	1326.84	1212.04	1118.73	1253.87	1169.7	1193.72
YOL008W	1785.7	1523.3	1260.85	1257.14	1436.61	1558.52	1448.13	1359.17	1158.2	1397.76	1481.68	1441.86	1441.81
YPL253C	322.459	408.513	758.814	1174.67	1308.93	927.028	523.066	549.543	813.517	887.574	795.92	725.468	788.366
YDL048C	3184.73	2636.98	2349.32	2478.1	2262.82	2576.64	2769.23	2499.5	2735.12	2262.29	2347.26	2060.84	2226.96
YDR056C	5984.94	5736.71	5844.73	5304.81	5521.68	5406.5	5442.18	5457.88	5285.12	5601.91	5716.11	5638	5793.55
YNL083W	1099.83	1345.48	1262.11	1088.78	1048.27	1178.03	1202.02	1229.05	1106.9	1010.69	1084.57	956.043	1028.37
YCR081W	849.532	1625.96	1436.67	1178.35	1284.97	1375.19	1205.71	1318.71	1242.05	1181.67	1322.39	1347.71	1416.53
YDL159W	1073.99	1127.48	1021.29	942.57	995.505	1099.8	1200.92	1049.45	956.799	947.73	1012.37	1023.32	998.331
YCR024C-B	23495.6	22149.6	20667.6	22025.7	24054.9	23762.7	22924.9	22897.1	23099.1	24636.7	22944.3	23729.3	23143.9
YPL154C	20117.8	12638.9	8689.39	7409.53	7963.35	9126.12	10763.8	11563.6	11833.6	12262.2	12459.2	12118.8	13243.5
YDR020C	1093.76	1798.05	1652.15	1544.18	1519.23	1381.26	1167.35	1118.68	1167.81	1260.55	1206	1057.36	1139.59
YOR290C	3449.7	4101	4429.73	4682.05	4914.17	4514.65	4536.27	4403.93	4585.45	4673.98	4656.75	4672.62	4633.85
YGR267C	9346.85	8196.24	8238.18	7526.42	7455.56	8134.06	8725.14	8341	8018.34	8083	8056.65	8687.95	8615.66
YNL216W	3581.75	3263.73	3820.19	4098.33	4566.73	4347.76	3918.98	3734.79	3806.36	4092.99	4038.81	3612.13	3739.99
YFL034C-B	1091.3	1645.13	1979.46	1621.16	1611.43	1596.46	1676.14	1462.13	1485.98	1627.61	1638.23	1563.28	1690.06
YEL031W	13891.7	15536.7	16983.2	17086.5	16266.2	15331.5	15687.1	16888.2	16884.8	17099.2	16680.5	16811.6	17449.3
YBR238C	2010.21	4119.27	4505.79	4435.09	4154.87	3171.48	2695.25	3557.71	3739.95	3488.13	3526.93	3077.62	3263.1
YFL045C	21873.4	23727	25831.5	25571.2	24096.6	22438.5	22100.5	23020.6	23678.1	24021.6	24091.6	23712.2	23729.9
YGL222C	1894.85	1043.96	1050.41	933.958	936.236	960.749	1126.05	1042.97	1128.25	1456.9	1244.05	1302.4	1125.43
YIR021W	3306.59	3101.03	3013.21	2697.75	2717.4	3128.33	3494.81	2851.08	2614.24	2561.04	2882.99	2777.99	2724.1
YHR014W	243.689	306.641	215.691	399.501	273.287	214.955	216.398	264.778	276.805	215.498	258.837	453.424	426.352
YEL006W	3717.34	3773.09	3475.82	4155.58	4106.59	4106.12	3622.68	3716.91	3783.96	3614.76	3443.32	3682.37	3674.45
YDL029W	7114.53	6492.02	6303.72	6577.18	6818.94	7356.51	8302.82	8093.2	7979.17	7897.47	8076.6	7996.67	8085.16
YLR401C	5043.5	4485.81	3740.65	3670.94	3701.84	3666.83	3711.22	3529.59	3781.22	3546.52	3482.3	3324.63	3377.56
YOR192C-C	4177.65	3375.21	3503.98	3549.41	3437.97	3401.6	3522.48	3116.89	3248.92	3152.97	3185.42	3234.45	3244.93
YER026C	9527.5	8858.94	7545.57	7337.57	7628.07	8059.36	8093.41	8539.39	8641.26	8868.06	8924.04	8495.62	9146.36
YLR287C-A	27736.4	25831.4	26426.8	26329.8	27428.1	27200.6	26870.2	27121.7	25840.3	26786.4	26142.7	26755.6	26693.3
YKL195W	962.267	1227.91	1480.57	1593.32	1959.26	2465.48	2514.18	2248.07	2160.14	2221.53	2351.52	2409.86	2393.03
YDR144C	7507.89	8381.63	9013.94	8560.89	7341.21	6711.12	6831.91	6999.79	7573.71	7489.99	6907.12	6678.85	6816.59
YDR439W	1310.84	1399.3	1395.22	1380.11	1412.26	1378.31	1389.99	1327.33	1321.55	1313.59	1393.62	1358.39	1320.22
YBR149W	7531.3	3859.25	3203.75	2846.95	2765.99	3609.78	4272.7	4565.58	4506.57	4231.4	4395.43	4547.97	4894.05
YER114C	2575.33	3302.61	3419.49	3832	4164.06	3565.89	3142.01	3082.45	3331.46	3370.08	3389.75	3099.94	3206.31
YMR247C	10217.3	8715.12	7796.41	6918.26	7462.11	8566.13	9127.59	8036.32	7528.43	7577.38	8089.23	8345.18	8132.5
YMR076C	2733.31	4835.35	7102.17	5106.63	2615.79	1191.35	1928.74	2954.37	3197.03	3030.72	2920.92	3082.01	3074.04
YGR056W	3397.35	2950.46	2632.31	2474.6	3020.17	2911.84	3113.07	2948.68	2935.8	2888.24	2932.25	2941.54	3010.15
YAL013W	1731.24	1972.96	1932.14	1982.51	2227.85	2397.11	2592.15	2178.45	2198.24	2170.53	2339.03	2196.45	2275.27
YPR002W	285.422	321.484	350.401	398.976	539.453	608.328	552.858	493.853	427.135	384.817	523.174	455.751	505.771
YOR175C	1970.66	1967.45	3054.48	3284.4	3218.69	3010.98	3200.84	3481.19	3801.98	4222.97	4297.96	4394.53	4498.61
YDL167C	4037.93	4075.65	3658.3	3762.58	3561.69	3266.48	3227.48	3497.57	3572.21	3371.39	3163.76	2993.92	2916.53
YDR465C	7769.92	7942.68	6777	5619.72	5792.88	6065.64	5952.81	5722.23	5829.67	5524.11	5692.63	5323.08	5237.84
YJL201W	2256.33	2710.3	3038.46	2908.27	2468.59	2015.9	2125.12	1969.69	2349.77	2242.52	2165.3	2210.28	2089.15
YDR495C	1408.76	1214.19	1144.23	864.234	879.965	1082.35	1252.21	1095.07	1005.86	939.027	1074.19	1191.84	1197.84
YDR501W	400.335	622.017	1267.95	1311.19	730.697	348.871	388.834	586.17	662.153	625.971	571.365	609.266	531.472
YHL010C	255.001	257.334	287.149	183.121	231.685	286.368	290.359	277.16	250.139	199.272	241.161	264.774	279.499
YHR152W	712.347	994.178	897.702	1099.67	2263.99	3269.59	2608.02	1605.12	1289.05	1551.89	1948.85	1800.49	1625.56
YER035W	2751.3	2233.69	1928.69	2536.53	2541.37	2420.6	2573.52	2664.1	2712.29	2544.28	2514.55	2776.46	2618.41
YHR002W	2350.49	2185.91	2081.91	2798.58	2532.64	1965.45	2233.92	2401.73	2211.12	2535.77	2354.7	2430.56	2029.86
YPL020C	3167.51	2918.32	2736.26	2243.98	2657.02	2798.31	2851.78	2523.32	2360.9	2417.07	2557.27	2791.52	2509.29
YLR286C	1496.36	1279.81	1543.53	1648.91	1744.67	9431.52	20561.1	22611.1	19334.3	13329.7	11104.9	15433.2	17813.3
YKL061W	667.77	641.456	639.932	502.122	390.331	402.21	421.872	446.986	423.089	416.34	382.343	453.223	433.619
YHR131C	1306.93	1267.99	1162.07	1150.75	1167.34	1133.39	1136.79	1134.01	1096.82	1082.55	1140.56	1053.16	1059.37
YJL185C	817.413	568.042	484.646	603.432	502.455	483.753	522.122	557.148	609.792	489.546	529.257	494.944	532.771
YMR317W	355.098	360.73	321.858	596.222	438.648	320.795	293.492	356.798	381.692	329.791	427.168	487.437	434.355
YIL125W	5469.92	6313.92	6288.46	6120.06	6100.36	5715.43	5809.27	6175.04	5759.37	5508.48	5755.03	5585.87	5763.53
YPL065W	1155.27	1450.11	1270.12	1406.42	1570.43	1696.65	1682.28	1571.89	1459.68	1589.51	1711.3	1615.35	1593.66
YGR130C	1643.05	1248.43	1168.21	1101.75	1563.66	2181.5	2431.48	1972.85	1638.67	1694.85	1874.44	1962.23	1855.98
YDL049C	350.836	345.131	367.584	357.235	339.686	273.227	335.984	383.671	383.245	369.515	310.488	345.526	331.249
YBR065C	651.896	874.121	794.166	712.457	927.767	925.366	662.815	794.61	817.34	757.636	709.028	747.498	771.755
YJR082C	3114.87	3268.28	2894.88	2437.35	2450.12	2368.53	2542.3	2466.16	2234.83	2234.7	2452.96	2276.77	2389.37
YMR182C	1722.01	1969.41	2104.05	2134.07	2018.3	1662.86	1497.46	1643.16	1854.68	1788.22	1719.79	1523.17	1481.93
YPL264C	571.809	465.261	674.121	764.048	677.148	470.372	383.056	491.677	453.365	417.103	429.841	394.194	487.861
YPL199C	6426.1	5439.01	5440.63	5492.63	5751.99	6229.59	6029.67	5598.97	5274.89	5290.5	5355.36	5223.45	5252.4
YGR080W	1771.36	1769.49	1604.93	1587.23	1898.22	2274.75	2415.16	2269.56	2126.14	2095.36	2282.86	2351.01	2375.81
YLR125W	406.859	344.544	364.006	304.113	255.392	271.096	292.083	280.8	277.88	274.552	264.509	248.941	270.166
YNL292W	2780.23	2763.04	2789.17	2346.65	2381.44	2505.98	2649.41	2517.62	2572.36	2604.35	2538	2381.94	2371.17
YKL063C	3099.17	3423.11	4002.42	3571.54	3547.69	3271.29	3107.74	2955.44	2965.87	3336.18	3290.06	3493.76	3187.76
YIL010W	2403.52	2110.81	1885.75	1870.39	2063.71	2440.13	2805.68	2828.57	2744.44	2486.81	2592.94	2536.64	2732
YGR113W	2101.91	1761.07	2298.6	2675.84	2444.04	1912.05	1890.78	1868.64	2182.09	2132.65	2027.76	1952.2	1896.13
YLR266C	787.066	730.959	821.463	627.425	637.263	785.529	822.302	767.353	762.631	659.08	718.95	655.679	744.663
YPL050C	8482.16	9496.71	10253.4	10114.9	9515.51	8990.94	8724.9	8874.74	8898.76	8876.54	9108.35	8927.33	8883.92
YML019W	5936.71	6978.75	7499.77	6943.48	7027.79	6384.75	6354.89	6604.56	6511.66	6724.35	6881.61	6651.33	6798.7
YKL166C	3436.16	3134.04	3280.23	2978	3338.09	3319.3	3292.52	3111.07	2905.27	2914.8	3018.28	2905.69	2792.32
YJR139C	22217.8	21474.4	20827.8	20578.2	20595.5	20869.2	21743.4	21566.4	21628.1	22080.1	22573	22231.1	22772.1
YNR038W	6321.37	5725.46	4615.63	4304.44	5133.05	5101.78	4816.55	4896.38	4983.83	4733.18	4734.64	4862.98	4856.04
YJL165C	3038.84	3197.88	3232.35	3198.69	3190.16	3245.9	3523.07	3351.77	3311.82	3111.86	3271.64	2979.76	3134.32
YFL012W	179.928	164.053	147.71	184.253	178.886	111.154	183.535	162.338	212.691	164.609	168.995	201.218	166.508
YDL086W	12586.3	9480.53	8002.39	7675.32	8155.09	9183.23	9895.44	9236.72	9305.23	9034.97	9290.94	8738.63	9133.99
YIL176C	3255.37	2596.78	2748.53	3654.84	3194.84	2955.45	2639.93	3190.07	3340.36	3115.73	2721.35	2834.41	2715.07
YKL096W	4121.76	3127.69	6435.58	11351.3	12319.3	10925.2	8414.2	8807.04	10429.7	12026	11954.1	11220.1	11174.3
YLR064W	4969.23	5026.13	5225.27	5303.84	5600.49	5162.32	5086.49	5398.82	5668.61	5873.23	5972.65	5511.24	6005.55
YBR194W	1552.92	1506.99	1265.01	1158.5	1218.83	1257.35	1189.24	1225.67	1243.35	1154.5	1245.34	1201.28	1282.76
YEL003W	6652.82	6348.75	6327.26	6091.25	6377.07	6791.5	6596.75	6046.85	5861.41	5965.77	5541.44	5861.33	5616.58
YDR205W	3735.26	3672.91	3531.67	3826.52	3658.59	3579.84	3787.65	3747.54	3659.87	3650.94	3780.05	3576.53	3514.88
YKL075C	1892.77	1919.04	1711.55	1690.76	1687.29	1805.97	1794.8	1631.51	1626.32	1642.68	1604.63	1519.15	1494.02
YHR198C	1354.89	1652.06	1668.65	1731.73	1794.96	1923.3	1746.13	1688.97	1682.16	1672.11	1672.03	1887.91	1875.89
YGL138C	110.981	76.2486	93.3796	68.1361	75.5247	66.3017	92.0547	95.2599	101.834	88.062	79.9919	83.6615	71.5098
YMR212C	4340.24	3784.15	3675.06	3177.35	3373.36	3729.37	3807.2	3695.87	3650.89	3864.43	3785.31	3834.93	3799.67
YNR055C	5121.15	4970.59	4721.46	4513.01	4902.85	4319.36	4271.48	4455.66	4555.08	4914.28	4719.1	4835.63	5030.21
YNL222W	2985.96	3209.99	2979.32	2453.69	2379.07	2597.26	2671.5	2474.94	2402.32	2444.86	2465.47	2691.25	2666.49
YPR042C	1679.49	2598.82	2138.93	2240.9	2400.9	2280.84	2156.37	2448.42	2363.16	2247.47	2363.74	2313.04	2443.82
YLR149C	179.889	249.638	200.828	237.021	212.619	211.782	213.641	313.09	230.546	287.167	236.648	308.786	272.676
YOR271C	12328.8	13321.3	13384.2	14068.2	13901.9	13622.7	13448	13005.7	13456.3	12822	13250	12597.7	12932.2
YHR197W	8652.91	7050.55	6463.28	5925.17	6135	5511.96	5584.83	5193.3	5530.67	5359.81	5254.75	5189.22	5031.94
YAL034C	1446.5	1259.27	1296.59	1304.62	1372.35	1280.19	1214.03	1071.56	1223	1216.09	1282.3	1226.61	1239.65
YOR084W	1238.25	1812.22	2629.84	2772.04	2315.63	1434.44	1512.08	1834.01	2068.6	1922.4	1871.64	1708.97	1751.55
YGL083W	2039.07	1330.1	1396.66	1789.62	1825.22	1768.68	1598.71	1479.48	1666.39	1707.93	1755.34	1589.53	1653.7
YDR140W	3182.7	3085.74	3034.47	2723.56	2711.74	2846.24	2604.85	2483.98	2518.05	2570.07	2630.9	2610.89	2650.24
YMR216C	3908.41	3541.98	3631.44	4004.12	4079.46	3302.5	3430.43	3855.25	3758.04	3656.16	3797.34	3452.55	3579.73
YJL042W	1684.83	1810.35	1980	2151.11	2404.61	2670.29	3144.89	2893.86	2673.34	2558.85	2819.86	2910.71	3334.52
YDR472W	2719.24	2398.31	2130.03	2225.18	2536.88	2650.95	2564.81	2527.25	2522.23	2653.61	2580.11	2604.44	2543.54
YDR207C	3267.57	2463.88	2475.21	3049.96	3274.3	3299.2	3297.09	2843.85	2906.63	2923.31	3015.42	2940.08	2879.06
YIL075C	9451.05	6534.85	6740.06	7501.99	8778.24	10400.6	11330.5	10113.9	9923.44	9882.85	10368.4	10915.8	11086.7
YGR010W	1226.71	1509.74	1652.84	1697.87	1805.87	1882.08	1748.96	1665.61	1702.57	1703.09	1893.93	1750.14	1773.28
YDR245W	7281.84	7459.74	8368.95	9140.46	9077.16	7875.81	6914.26	6947.53	7666.04	8000.86	8005.22	7601.62	7514.21
YDR473C	2415.72	1979	1861.46	1705.98	1706.71	1584.83	1544.65	1506.92	1364.79	1437.83	1537.08	1430.5	1361.94
YOR187W	7892.48	9865.56	11133.2	11323.5	11014.6	10830.8	10897	10556	10790.6	10132.8	10168.6	9811.07	10085.4
YDR486C	2538.17	2474.25	2443.71	2245.4	2340.65	2459.46	2581.68	2551.26	2407.45	2325.6	2471.71	2476.71	2564.64
YMR003W	998.948	1009.77	2415.66	3707.81	3757.45	2238.21	1346.68	1397.27	2085.76	2394.23	2041.31	2023.11	2161.03
YGL121C	560.914	171.107	120.017	131.289	126.394	96.8491	114.742	140.748	128.957	105.299	113.877	133.511	125.837
YJL186W	5395.98	5854.64	6864.03	6775.44	6259.08	5494.96	5408.84	6032.72	6478.98	6418.12	6110.38	6028.34	6193.09
YBR285W	159.778	149.473	116.336	133.121	143.164	111.035	118.626	139.967	143.426	120.415	123.467	121.726	127.773
YOL028C	1684.46	2000.66	2109.54	1961.93	1827.87	2169.47	1765.22	1808.27	1940.92	1843.84	1885.66	1739.61	1718.84
YMR220W	11618.2	9964.19	8860.86	8012.36	7799.56	8246.06	8575.03	8147.26	8254.2	7913.84	8100.97	8336.02	8531.54
YAR002W	5281.66	5039.9	4389.42	4823.98	5037	5665.46	5621.99	5025.54	5098.85	5109.68	5227.45	5135.81	5196.35
YMR049C	14401.3	13440.5	12202.7	12167	11714.8	11027.5	11710.1	11044.5	11783.8	11219.9	10980.9	10727.3	10934.3
YOR069W	1577.46	1381.05	1338.53	1198.2	1321.99	1592.69	1643.63	1471.59	1427.82	1456.69	1425.96	1561.38	1481.34
YDR479C	683.009	713.321	869.612	822.855	737.773	971.147	1069.61	947.255	994.492	964.898	1015.66	1117.79	1207.12
YKR038C	5123.22	5675.43	5775.89	5360.03	5363.79	5460.14	5324.5	5271.18	5264.14	5189.94	5572.03	5277.06	5515.94
YPR106W	1148.14	1072.15	1899.44	2486.67	2171.2	1800.19	2907.92	3180.51	2864.11	2175.04	2108.77	2471.18	2765.33
YBL031W	254.54	455.561	872.997	943.553	671.263	418.755	395.597	533.736	547.869	582.115	542.557	516.946	567.745
YOR124C	3196.68	2879.71	2736.59	2157.44	2961.55	3604.14	4128.18	4048.41	3561.23	3695.47	3966.66	3988.58	4260.57
YDL149W	395.628	170.781	204.605	135.058	187.91	185.618	279.358	258.794	279.072	190.181	264.756	288.431	311.859
YDR072C	5167.8	5088.31	5170.85	5724.41	5782.02	5967.31	6035.72	5558.7	5678.43	5713.73	5797.2	5353.2	5513.27
YPL269W	3244.66	1860.46	1945.66	2848.84	2417.12	1613.28	1778.86	2234.06	2182.61	2398.81	2149.56	2074.41	1881.18
YGL107C	2487.46	2606.02	2392.97	2612.09	2745.64	2911.02	2915.84	2552.11	2492.91	2501.81	2621.44	2455.07	2542.44
YGR110W	3209.82	2439.32	2313.06	3217.53	3240.34	2335.7	2833.58	2922.59	2748.92	2947.83	2789.27	3780.75	3520.29
YOR394C-A	1463.04	1129.99	1404.42	1664.35	1509.1	1298.13	1107.19	1268.73	1322.42	1282.26	1361.93	1466.76	1327.55
YNL291C	4119.83	5344.61	6400.1	5502.35	5035.8	4277.32	4376.43	4639.31	4690.18	4900.49	4794.89	4847.85	4912.86
YBR157C	532.889	648.898	670.108	437.027	465.73	776.145	1086.91	997.129	676.739	653.727	683.616	868.486	855.365
YKL192C	12628.6	11431	11934.9	12833.5	13238.3	12839.3	13785	14048.1	14007	13952.9	14054.7	13569.3	14064.9
YKR035W-A	3308.65	3187.6	3066.56	2901.23	3250.98	3433.34	3613.83	3359.05	3177.05	3199.79	3414.95	3085.93	3259.18
YJL047C-A	4436.05	4804.52	5029.65	5592.71	5773.87	5534.89	5432.94	5400.49	5431.66	5262.45	5487.16	4994.48	4981.61
YLR283W	1160.39	1347.75	1504.23	1234.13	1184.06	1449.61	1475.71	1348.44	1094.26	1221.79	1302.28	1255.02	1358.58
YMR291W	444.214	586.626	683.089	792.893	837.44	732.618	698.994	799.327	730.584	786.994	825.206	694.976	743.689
YLR151C	118.343	250.216	509.869	294.205	206.947	157.61	160.649	199.965	199.488	158.089	204.801	237.548	240.536
YOR165W	4079.49	4215.51	4937.61	5086.47	5260.31	5207.22	4951.99	4867.21	5078.1	5148.04	5333.13	5180.62	5242.82
YHR079C	2230.56	2669.48	2305.48	2273.79	2235.8	2270.92	2218.57	2195.5	2251.08	2214.84	2294.93	1987.17	2177.74
YMR184W	3298.72	2338.37	2436.82	2810.33	2768.15	2624.06	3289.6	3229.16	3118.6	2987.42	2970.02	3048.29	3185.56
YBL018C	6070.92	5438.62	5487.87	5166.29	4620.65	3945.64	4104.54	3901.38	4145.34	4320.24	4280.52	4170.05	4237.95
YNL095C	2440.38	2799.78	3179.37	3382.17	3239.37	2745.97	2457.49	2625.66	2916.77	2765.48	2664.24	2541.96	2596.82
YPL101W	3580.07	3357.39	3311.89	3132.37	3215.18	3043.87	3313.5	3393.57	3425.7	3236.96	3066.49	3005.84	3027.38
YGR124W	22255.8	19173.2	18584.5	17900.1	19056.8	19641	21164.5	21105.3	20988.8	20537.8	20489.3	19958.3	20560.8
YBR169C	927.675	583.106	553.56	491.879	607.986	702.043	833.802	896.082	811.3	823.304	804.362	769.531	844.207
YMR069W	2038.6	1519.8	1733.03	1540.91	1457.92	1367.61	1470.55	1242.79	1424.92	1334.72	1303.39	1326.07	1234.45
YDR068W	2812.65	2325.77	2524.5	2543.26	2611.63	2725.97	2687.23	2319.45	2320.34	2396.04	2346.68	2345.52	2199.33
YBR260C	3831.34	3492.35	3334.23	4052.01	4091.25	4162.61	3971.21	4039.81	4203.63	4115.93	3953.22	4565.85	4327.78
YML017W	349.773	426.058	401.43	399.807	456.435	419.895	460.004	432.911	415.647	378.747	411.842	398.16	451.342
YDR466W	1614.24	1768.34	1726.61	1685.96	1872.43	1977.9	1941.38	1933.83	1850.6	1896.79	1914.35	1901.32	1876.88
YCL068C	1100.95	726.266	693.056	871.249	812.121	660.758	644.158	766.292	724.387	677.562	655.517	860.097	721.206
YFL049W	1385.53	1401.85	1304.84	1104.47	1383.98	1599.6	1463.7	1351.11	1179.28	1218.11	1362.81	1435.24	1336.74
YKL167C	2131.84	2504.33	2503.5	2515.47	2707.55	2870.56	2887.97	2720.35	2663.29	2663.22	2853.91	2837.9	2923.48
YOR264W	1780.44	873.774	768.996	1160.74	1226.48	4018.21	6013.31	4745.35	2979	1709.89	2864.28	3517.74	3347.18
YIR039C	628.221	637.798	589.157	638.24	574.152	599.241	556.468	569.915	544.882	579.462	566.835	489.344	533.851
YKL108W	662.244	1015.96	1250.33	742.228	398.971	320.093	495.754	556.689	552.42	464.161	488.993	500.456	469.886
YLR127C	2911	2013.3	1826.41	2562.92	2519.69	1917.62	2131.08	2583.67	2341.87	2409.7	2275.26	3287.62	2746.4
YOL122C	5742.62	5897.4	5503.81	4647.33	6212.95	5783.2	5238.09	6363.49	5503.46	5713.37	5551.15	6063.45	6299.02
YKL208W	852.589	781.444	702.775	619.987	657.808	848.38	812.445	710.441	738.359	738.504	686.053	663.956	759.036
YPR117W	4530.87	2974.82	2362.95	1845.56	2144.05	2565.2	2792.21	2585.1	2636.27	2471.04	2399.23	2451.5	2437.63
YPL119C	604.716	442.61	464.57	406.377	326.958	367.177	407.978	384.88	435.232	365.347	358.244	349.548	410.514
YDL177C	1023.43	937.509	869.652	1002.4	1118.76	1178.37	1151.55	947.97	964.349	987.408	947.563	838.625	897.29
YDR195W	2978.37	3088.12	2958.98	2514.95	2563.24	2640.49	2662.01	2467.97	2310.58	2444.4	2303.54	2262.89	2240.41
YER053C	3234.3	2023.78	1951.72	2074.01	2230.37	2421.78	2663.16	2566.9	2397.93	2389.67	2522.93	2566.87	2664.59
YOL105C	6199.13	7065.37	5964.92	6485.2	6407.05	6605.96	6816.61	6900.92	6716.87	6155.35	6308.64	7198.5	6684.9
YOR104W	1792.67	1962.23	1900.61	2355.04	2525.46	2254.77	1807.6	1674.32	1798.23	1924.27	1950.18	1918.65	1896.79
YCL018W	3519.91	3574.78	3795.94	5071.54	5242.41	5059.54	5516.37	5638.23	5916.25	6091.98	6289.49	6607.25	6586.27
YBR110W	5440.24	4415.83	4500.91	4268.99	3970.4	3957.81	3971.02	3840.89	4201.26	4163.48	4011.82	3967.18	3998.31
YDR518W	1406.32	2252.37	3301.99	2834.59	2028.5	1480.67	1789.37	1995.55	2438.82	2414.8	2436.29	2347.57	2465.13
YDR210W	3454.09	4374.29	5171.21	5597.9	6522.12	6561.89	6177.27	6345.59	5940.24	6365.15	6546.73	7066.29	6773.19
YJR033C	812.718	900.431	784.983	738.25	852.132	916.469	1010.01	1091.39	1064.8	913.84	1035.41	970.713	1003.32
YLR089C	8262.26	7550.39	7049.47	6314.91	6180.35	6538.33	6675.93	6517.61	6558.84	6559.49	6914.8	6953.89	6981.25
YBL036C	7058.93	6559.39	5873.05	5314.71	5512.1	5950.49	6074.75	5875.04	5691.44	5596.68	5874.18	5649.2	5689.35
YDR363W	1626.27	1404.45	1089.24	943.283	1103.96	1126.95	1206.7	1122.54	1076.78	1022.52	1146.24	1037.83	1195.95
YBR002C	2610.78	2961.2	2910.48	2645.47	2856.4	3242.97	3177.95	2879.84	2908.97	2763.03	3026.34	2757.3	2871.32
YMR227C	975.843	994.627	992.537	745.151	721.464	867.093	876.501	731.049	754.027	735.201	753.73	745.843	759.057
YJL097W	7265.67	9302.48	10268.4	9580.37	7798.18	6444.38	6897.45	8066.69	8446.25	8366.08	8269.42	7991	8421.42
YNL118C	1881.25	2700.45	2620.79	2660.47	2880.86	2835.54	2688.06	2469.55	2581.27	2635.72	2811.79	2846.11	2821.48
YIL161W	2493.26	2687.84	2160.55	1786.23	1755.58	1952.07	2068.64	1998.37	1865.2	1675.07	1765.34	1714.43	1740.16
YCL054W	7759.73	6448	6083.34	6189.27	5896.71	5393.55	5336.1	5220.56	5749.82	5013.09	4907.33	4449.39	4384.97
YDR006C	6932.42	6022.26	5329.16	4721.37	4939.18	5071.88	5184.56	4786.03	4818.69	4510.77	4697.32	4775.12	4629.94
YOL019W-A	696	456.044	584.119	673.504	693.544	642.671	497.557	703.978	715.571	706.71	615.887	614.098	621.689
YOL162W	212.992	182.069	201.726	210.106	153.039	144.366	163.846	211.77	200.766	273.725	158.267	164.205	168.723
YPR121W	3750.81	2691.52	2412.03	2805.32	2513.49	2084.59	2314.82	2358.3	2349.93	2233.97	2128.5	2400.53	2057.24
YPR031W	1427.72	1561.8	1802.27	1659.2	1479	1313.66	1219.14	1122.5	1289.57	1258.53	1293.75	1388.32	1513.27
YFL047W	2021.39	2187.3	2163.41	1917.94	1911.81	2162.59	2162.13	2142.8	2164.38	2168.45	2177.23	2161.51	2114.23
YDR331W	3618.1	4005.42	4419.06	4185.45	3814.74	3047.29	3260.43	3691.26	3627.23	3815.64	3635.33	3312.37	3565.22
YDR515W	382.333	441.206	521.079	497.75	525.467	552.122	594.693	588.891	473.985	507.911	656.835	601.903	669.882
YDL184C	28584.3	27850.8	28029	27365.1	27803.1	27883.1	28027.2	27639.4	27352.5	27636.6	27444.9	27367.6	26714.9
YHR128W	19079	21461.7	22265.8	21797.6	22094.2	22282.1	22231.5	22032.5	22355.4	21881.6	21991	21238.3	21632.5
YDR261C	1319.64	1960.81	3020.09	3382.83	2988.82	2358.05	1938.34	2272.32	2660.4	2632.63	2568.65	2284.67	2560.12
YOL077W-A	9530.26	9698.31	9973.72	9222.76	9530.87	8646.38	8704.67	8792.9	8061.63	7717.96	7624.8	7820.95	7660.79
YJR058C	6179.26	5115.48	5092.38	5445.43	5750.34	5543.17	5622.17	5159.42	5159.6	5467.78	5413.45	5153.44	5417.39
YDR118W	973.862	997.042	1177.75	1075.17	991.928	932.247	1035.84	969.654	919.448	949.707	877.047	828.663	863.823
YDR119W	10953.9	11958.1	11260.4	10694.9	10017.2	10404.7	10858.3	10985.4	11203.7	10656	10629.7	10299.9	10262.4
YDL125C	15232.5	15205.1	16055	16136.4	16514	16822.7	17701.1	17197.1	16469.6	16703.8	17103.3	17040.8	17303.7
YDL191W	32975.4	32391.2	31978.6	31950.1	31751.3	32421.4	32467.6	31810.1	31526.3	31401.1	31259.8	31605.9	31511.8
YMR178W	2944.96	3019.99	2746.71	2608.3	2597.17	2805.64	3227.59	3380.41	3216.44	3246.08	3338.32	3364.48	3501.32
YGR083C	6432.58	6152.38	5824.02	5481.7	5636.96	5766.91	6011.9	5779.34	5817.86	5539.84	5874.41	5404.37	5578.27
YDR253C	262.754	216.725	492.153	440.154	291.682	256.799	325.773	325.473	287.229	317.326	323.323	338.375	343.446
YOR285W	10021.9	6903.07	7011.63	7580.17	8040.73	8096.47	9207.01	9176.18	9407.2	9808.37	9893.9	10106.6	10336.9
YBR017C	8230.66	7735.88	7129.94	6936.3	7198.33	7492.37	8078.73	7930.15	7926.75	7624.38	7837.08	7716.84	7948.57
YPL235W	6203.93	6571.34	6017.9	5874.07	6120.61	6473.92	6801.86	6515.99	6563.63	6287.25	6548.53	6642.4	6698.97
YFL067W	611.923	504.603	561.906	800.826	826.909	612.056	513.271	607.483	577.074	634.894	522.231	735.904	604.792
YGR075C	770.232	1103.45	879.123	818.124	833.576	991.975	951.185	854.505	917.867	827.327	857.806	817.71	824.82
YOR223W	771.622	601.111	584.611	624.983	849.27	954.086	1073.28	967.594	809.833	811.53	974.563	789.013	869.883
YBR084C-A	22887.5	23046.5	23185.4	22700	23532.7	23610.6	23148.2	22884.4	21892.6	22913.8	22777.3	23375.4	22428.9
YBR296C	1091.72	1224.43	1071.1	1503.61	1383.92	1145.54	1129.59	1363.11	1369.69	1323.23	1176.15	1307.01	1282.29
YIL132C	557.864	997.029	1525.29	1134.19	758.113	502.057	599.767	655.897	697.428	725.508	778.863	725.227	760.711
YML064C	2018.84	2113.84	2183.3	2563.87	3029.33	3036.81	2544.65	2152.86	2244.79	2385.02	2722.58	2344.81	2357.04
YDL176W	457.116	372.479	496.889	369.132	477.612	561.371	516.582	395.743	346.788	454.219	499.364	653.302	644.452
YGL114W	4651.39	4141.4	3815.5	3687.86	3999.28	4034.71	3890.2	3502.7	3896.23	4050.8	3995.98	4057.56	4162.3
YJL192C	8216.2	8389.95	8234.83	7923.12	8005.98	8208.12	8912.8	8632.05	8300.76	8189.4	8623.25	8828.91	9107.05
YHR005C	4299.4	4852.77	3259.47	2035.05	2778.42	4461.93	4761.37	3875.63	3283.84	3725.19	3941.2	3910.75	3555.33
YPL130W	157.174	127.445	145.806	145.754	119.953	142.645	127.772	138.935	148.69	142.869	137.37	114.592	105.129
YJR067C	2669.73	2750.96	3056.57	2614.12	2313.83	2218.63	2313.87	2320.14	2216.03	2413.89	2365.38	2555.12	2644.61
YCR088W	3614.43	2769.23	2605.23	2826.89	3025.3	3153.84	3858.63	4117.44	4242.51	3875.6	3895.52	3991.52	4167.83
YDR393W	485.646	662.513	805.435	577.116	553.249	588.703	557.495	476.653	524.629	535.697	489.262	538.583	603.175
YPL215W	1518.1	1887.11	1960.49	1777.54	1796.84	2225.04	2223.36	1967.45	1920.34	1766.46	1984.18	2139.08	2185.66
YGR279C	30971.2	31630.5	31183.3	29625.5	29219.6	28709.1	26137.5	24121.4	26237	28314.3	28404.5	27051.3	26702
YAL003W	32462.8	32155	31796.9	32097.1	32100.8	33102.9	32182.7	31475.2	32018.9	32041.9	32091.1	32380.7	31822.4
YOR161C-C	256.867	199.598	211.691	233.977	254.12	195.715	222.118	209.344	208.878	185.332	204.471	195.103	210.954
YML023C	5315.73	4392.98	3988.41	4170.99	4233.26	4356.5	4310.53	4014.12	4083.14	4144.51	4100.62	4060.8	3733.35
YDR168W	5460.71	5042.92	5118.67	4675.09	4959.59	5961.17	6526.63	5923.59	5507.06	5345.28	5897.08	6268.27	6364.91
YGL196W	3047.82	2728.91	2609.9	2449.73	2671.38	2715.03	2987.37	3306.43	3248.43	3182.29	3133.58	3082.4	3263.23
YFR036W	1819.18	1795.46	1808.26	1551.17	1182.45	1170.04	1338.31	1569.66	1453.54	1178.25	1338.89	1262.11	1263.05
YBL089W	2143.34	2040.91	2226.32	1975.2	2129.38	2100.03	1969.9	1988.13	1941.59	2190.17	2207.73	2026.99	2246.46
YHR124W	642.882	570.668	363.993	387.301	395.682	343.166	332.777	323.827	312.666	300.125	283.63	281.152	293.865
YGL036W	1488.2	1603.57	1486.8	1898.8	2327.35	2554.45	2313.95	2061.93	1988.04	2249.76	2460.1	2412.86	2440.43
YJL134W	5546.3	4531.19	5563.39	6831.31	6596.03	6119.86	6128.64	5689.48	6245.56	6222.66	5784.49	5456.84	5559.4
YDR231C	1270.95	1365.17	1395.28	1486.83	1609.17	1819.74	1923.27	1760.41	1670.76	1643.31	1896.19	1891.64	1837.09
YHR114W	1964.01	2083.41	2116.04	1906.7	1896.67	2158.91	2274.53	2140.68	2231.94	2091.44	2195.12	2057.36	2131.87
YML010W	3407.4	3937.99	3934.56	3965.82	4057.28	4070.1	4270.45	4469.26	4562.82	4298.3	4387.96	4245.28	4414.65
YHR053C	27148.8	25209.5	24115.6	22753.1	21697.3	22462.6	24917.2	24017.2	22529.2	20747.7	20694.9	20644.6	21319.5
YGL104C	824.971	519.945	521.59	647.02	728.804	711.941	891.39	953.818	867.738	752.56	756.086	764.919	792.719
YMR169C	2832.38	574.33	429.755	271.233	294.344	468.948	525.306	412.055	401.708	335.105	427.548	324.276	431.334
YMR226C	22161.2	19046.4	17141.4	15693.9	15605.8	16395.8	17590.6	17167.9	16698.4	16471.4	16774.3	16849.9	16797.2
YOL071W	1316.94	1567.37	1432.09	1536.72	1405.34	1580.73	1786.98	1827.64	1758.52	1532.63	1773.32	1584.19	1752.94
YDL012C	5567.43	5663.8	5307.93	5832.78	6058.49	5718.52	5843.28	5969.58	5846.83	6018.35	5952.57	5389.74	5475.05
YDR206W	3975.31	3869.14	3319.24	3311.85	3626.06	3538.11	3356.09	3433.68	3482.41	3366.08	3424.11	3292.21	3420.53
YHR191C	2366.09	2046.86	2059.13	2121.76	1948.69	1975.17	2107.36	1941.08	1973.05	1782.88	1803.13	1543.02	1620.74
YOR329C	1321.43	1376.19	1288.54	1188.64	1304.05	1426.7	1466.95	1481.13	1526.94	1440.01	1650.83	1584.15	1642.38
YOL011W	4770.4	5376.28	6141.25	5318.72	5347.46	6972.69	7894.13	6903.11	5736.54	5764.81	6316.96	6276.42	6252.33
YPL002C	1291.38	1544.4	1393.98	1213.36	1355.72	1415.42	1252.12	1313.1	1311.31	1247.9	1295.33	1313.72	1400.45
YER167W	3861.86	3875.95	3621.36	3198.07	3142.77	3666.81	4082.15	3820.35	3594.22	3368.09	3577.73	3443.45	3602.44
YKL194C	1716.18	2193.7	2192.21	2099.51	2318.15	2513.64	2435.13	2308.89	2276.57	2366.52	2402.6	2648.04	2580.52
YDR450W	27986.6	27281.4	27723	27332	28191.2	28175.4	27774.8	27517	26747.2	27914.3	26574.8	28279.4	27435.3
YNR062C	677.513	590.206	521.738	748.164	778.232	704.253	561.515	806.822	726.845	650.358	659.64	629.694	623.945
YHL020C	3744.96	3330.66	2830.08	2933.78	3042.89	2883.26	2963.41	2909.88	3051.39	2880.55	2918.7	2664.65	2737.05
YOR025W	332.294	436.003	752.93	2236.58	4401.8	4294.12	2542.48	1404.65	1534.15	2413.62	2744.04	2557.79	2506.33
YGL179C	1420.36	1091.72	1240.26	1189.8	932.403	733.636	917.313	1070.25	1087.33	1008.5	891.103	891.635	823.931
YFL046W	1595.8	2095.51	2528.71	2209.7	1834.14	1960.4	1893.19	1781.46	1660.55	1655.35	1814.13	1763.26	1740.3
YHL032C	1797.16	1543.52	1737.01	1798.92	1927.51	2155.82	2370.1	2303.46	2280.82	2149.27	2157.09	2257.58	2279.65
YKL140W	2336.01	2172.56	2562.8	2772.22	2703.57	2630	2852.87	2752.13	2969.49	2902.9	2933.44	2913.3	3026.05
YPL127C	2214.98	3119.89	6663.4	8368.55	6817.3	4069.38	3127.69	4495.95	5690.61	5537.84	5378.56	5378.46	5362.72
YKL211C	4625.45	4830.7	4938.19	4828.03	5277.17	5862.1	5651.23	5255.03	5265.76	5190.22	5414.72	5425.55	5349.32
YBR142W	11025.5	9342.49	8938.93	7894.3	7838.69	8229	8860.03	7961.49	7957.53	7818.6	7874.4	8176.21	8127.96
YBR295W	3518.66	2968.42	2730.48	3589.84	3461.62	3261.27	2930.41	3324.97	3395.91	3200.02	2788.63	2777.96	2952.27
YDR223W	344.269	187.753	171.348	167.972	166.602	130.349	178.524	179.147	166.715	158.431	151.554	171.702	142.731
YKL085W	7572.34	8798.09	10287.1	10483.9	9789.58	9741.19	9909.56	9475.55	8939.53	8593.93	9127.02	9019.87	9254.37
YLR029C	25452.4	25119	24752	24919.2	25036.3	24461.7	24680.9	24579.9	24007.6	24165.7	23669.5	23432.7	23528.9
YCR020W-B	2271.07	1865.07	1987.02	1643.98	1962.96	2081.35	1913.47	1904.5	1425.76	1850.62	2005.89	2183.55	2365.91
YJL025W	1545.38	1753.74	1652.34	1499.2	1488.49	1332.73	1158.01	1109.29	1224.27	1192.45	1173.87	1143.18	1173.99
YMR048W	1621	1722.36	2491.25	1871.53	1070.28	787.871	1050.53	1220.17	1209.37	1089.85	1130.91	1028.66	995.98
YLR312W-A	1218.35	1677.46	1800.68	1753.16	1850.39	2014.89	2025.99	1931.68	1688.81	1743.96	1918.15	1959.46	2036.34
YML091C	3917	5848.31	5963.42	5406.04	5077.77	4880.66	4013.27	3564.6	3246.06	3224.94	3451.5	3428.47	3315.6
YLR299W	2030.98	1863.48	1947.68	1617.69	1435.65	1631.76	1778.54	1764.59	1649.1	1529.06	1535.3	1485.29	1607.4
YMR128W	6894.22	7533.84	6447.41	5744.18	5511.31	5486.16	5483.03	5141.11	5582.26	5141.21	5206.37	4978.17	4907.85
YPR155C	1074.5	1024.01	1151.34	1188.74	1273.47	1472.79	1271.84	1001.12	1020.04	1016.9	1156.14	1183.22	1192.77
YLR240W	2465.29	2633.9	2373.4	2457.65	2443.03	2891.51	2858.72	2469.21	2595.77	2451.23	2759.37	2594.29	2681.9
YOR338W	679.949	522.42	428.615	349.914	330.773	200.89	213.362	227.692	300.11	193.025	198.055	200.574	200.237
YIL052C	26407.8	25874.3	25712.8	25495.6	26305.9	26527	26206.4	25699.9	25392.2	26011.4	25447.5	25416.1	25428.5
YLR137W	2009.54	1805.52	2171.45	1887.65	1691.81	1718.66	1782.17	1708.23	1784.5	1707.73	1629.75	1487.23	1490.96
YJL196C	8500.12	12665.7	13889.6	11940.8	11714.2	12996.6	15403.6	15874.8	14940.7	14769.8	15506.8	15860.5	16913.9
YHR133C	11473.2	11994.9	11716.8	11941	11222.5	10851.1	11147.1	11537.9	11801.9	11480.4	11383.2	10803.7	10981.2
YOR179C	2421.13	1900.28	1837.27	1748.19	1787.85	1769.64	1752.95	1664.43	1707.82	1771.3	1771.94	1677.91	1648.44
YMR131C	11217.4	12716.4	12621.2	12608.5	12662.4	12134.3	11635	11796.8	12227.9	11607.5	11901.6	10858.4	11557
YNL055C	19624.3	20835.5	20674.2	20061.2	20351.4	21147.2	22308.3	22718.4	22857.2	22668.7	22779.9	22720.8	23482.7
YJR135C	716.798	826.967	778.75	794.637	789.955	680.315	602.98	548	658.904	688.059	629.247	582.546	659.177
YIL128W	5290.64	5446.58	5006.16	4460.87	4855.49	5107.34	5141.49	4786.01	4721.32	4699.01	4901.18	4896.58	5141.26
YBR128C	284.923	186.487	206.755	214.314	234.952	253.541	333.449	313.428	306.463	270.686	241.537	272.957	282.781
YCR094W	4867.07	4412.18	4529.72	4690.04	4392.71	4026.27	4028.33	4011.22	4208.27	4192.36	4078.56	3602.45	3844.2
YLR212C	2672.77	4889.69	5980.12	4936.59	3488.05	2765.66	3226.96	3804.04	3973.58	3666.52	3572.18	3447.84	3574.85
YDL108W	3034.42	2610.14	2647.79	2716.8	2645.37	2689.64	2769.21	2559.27	2526.33	2510.07	2520.5	2462.18	2420.47
YJR151C	1595.7	1595.45	1442.85	1442.53	1459.06	1262.08	1353.39	1503.48	1565.49	1415.56	1411.46	1879.51	1548.41
YOR042W	3042.41	2617.14	2263.91	2207.2	2463.83	3039.18	3363.94	3083.65	2869.3	2777.76	2967.32	3025.34	3135.52
YGL252C	5910.25	5718.6	5444.7	5021.57	5364.01	6222.54	6530.55	5657.94	5362.7	5461	6043.9	5977.51	5868.7
YLR262C	3180.41	3717.83	3724.43	3661.74	3981.62	4279.15	3935.06	3703.78	3541.72	3806.84	3930.04	4080.5	4032.6
YDL244W	1045.67	955.141	808.276	829.092	734.762	612.755	599.268	633.139	648.671	553.497	634.835	533.968	558.243
YDR076W	486.636	687.893	682.539	642.911	580.919	452.999	494.493	536.328	560.496	471.03	505.725	502.561	497.324
YLL050C	23150.1	21424.5	20006.2	19963.5	20258.2	20559.1	21830.6	21758.7	21993	21495.8	22132.9	21452.4	21798.1
YPL131W	37114	36982.3	36685.2	36851.5	36648.5	36844	36518.7	36719	37005.8	36487	35968.7	35936.2	36226.1
YMR221C	6999.2	8535.15	8410.19	8400.13	7709.94	7515.02	7231.48	7774.28	7558.55	7758.47	7899.07	7535.96	7972.71
YBR215W	1740.47	1951.79	1898.74	1758.86	1628.6	1612.59	1756.67	1497.5	1627.47	1613.64	1565.41	1741.62	1619.96
YBR258C	825.207	821.49	831.627	619.198	733.262	785.805	845.045	724.477	646.933	687.534	713.476	728.292	771.781
YFL034C-A	15894.2	15064.2	13436.3	12845.6	12991.7	12223.1	12381.1	12765.6	12198.8	12462.9	12508.2	12415.8	12385.3
YKR068C	6405.72	5841.82	6352.64	5997.84	6294.34	5821.39	5755.02	5742.68	5678.48	5799.56	6081.98	5579.47	5748.51
YDR252W	797.245	1218.21	1495.89	1781.65	1674.21	1283.34	1012.17	1349.85	1388.02	1452.91	1518.91	1248.86	1358.5
YLL027W	3409.16	3274.9	3121.52	3152.63	3268.15	3129.98	3120.51	2760.87	2913.69	2808.78	2901.13	2691.49	2774.11
YDR069C	1604.79	1555.72	1297.51	1280.2	1597.67	1829.03	1894.69	1796.67	1701.94	1653.53	1891.07	1859.22	1861.14
YBR084W	11456	12019.4	12222.4	11779.5	12155.9	12088.9	11838.5	11047	11378.5	11120.9	11410.6	11052.8	11144.6
YKL132C	864.706	1001.63	1106.02	898.824	801.687	753.768	737.322	740.839	755.85	743.409	799.89	738.814	780.889
YOL005C	8237.23	7532.02	7355.5	7563.59	7722.64	7098.05	7165.08	7108.16	6926.88	7053.64	7320.02	6911.94	6923.71
YJL200C	7448.25	10113.1	9539.28	7879.05	6815.73	6111.85	5601.86	5482.83	6048.17	6689.32	7474.86	7727	7611.2
YKR092C	6057.87	8148.52	7519.31	7778.11	8242.96	8544.78	7471.08	7086.73	7969.91	7615.05	7567.61	7002.55	7070.68
YKR042W	30892.8	32258.3	28817	23500.8	24253.2	26606.4	26200.4	26051.1	26655.1	26582.4	26452.1	24827.4	24121.4
YMR283C	2200.29	1974.69	1726.95	1466.2	1543.11	1868.92	1823.16	1404.15	1361.81	1612.17	1709.1	1743.29	1725.34
YJL082W	3856.74	2483.44	2339.53	2781.17	2692.75	2121.05	2456.76	2723.7	2521.58	2586.17	2751.07	2651.39	2495.44
YDL168W	8728.86	7110.44	6405.87	6151.34	7283.18	10032.3	11236.5	10427.2	9779.49	9301.87	9991.43	10249.9	10423.7
YGL195W	15527.6	13914.5	12947.3	11293	10675.5	11159.1	11612.9	11376.5	11544.4	11631.5	11535.3	12018.4	11958
YGR088W	1050.81	525.133	421.874	296.09	382.876	424.119	625.189	686.487	524.749	494.426	645.246	668.915	751.885
YMR135C	1133.08	931.846	869.059	850.777	908.541	999.912	1014.21	886.948	832.082	931.671	908.889	956.091	976.824
YDL085W	287.807	182.014	175.932	256.549	161.124	172.939	182.655	204.859	191.66	128.34	187.811	173.867	199.047
YDL236W	11590.2	11769.8	10879.6	10266.1	9731.37	10484.6	10873.3	10614.8	10466.3	9860.34	9890.7	9482.02	9623.81
YLR300W	8712.82	13954.3	19562.6	20657.8	18020.5	18309.9	20179.7	19544.9	18364.8	17550.8	18533.5	19427.3	19542.4
YCR036W	2518.14	1873.35	1943.94	1748.31	2053.05	2437.8	2517.24	2194.34	2143.45	2329.66	2824.64	2640.09	2596.2
YPR184W	1122.79	910.186	1202.33	1070.41	862.44	707.07	702.098	796.974	901.619	801.886	763.389	694.237	770.346
YHR046C	3250.96	4105.27	3531.41	2875.89	3094.28	3836.06	3555.59	3325.92	3159.58	3203.8	3450.27	3071.47	3010.96
YGR108W	402.554	292.126	1071.91	3779.84	5895.57	4814.27	2573.58	1327.47	1957.71	3004.54	3297.32	2935.23	3030.62
YPL078C	13277.3	13355.9	12994.5	12497	12213.4	12482	12519	11439.5	10408.4	10400.7	10600.8	11106.5	10779.2
YBR095C	2658.66	2660.75	2310.77	2288.61	2418.83	2428.63	2418.33	2330.95	2308.71	2212.74	2312.84	2164.04	2161.3
YCL032W	710.121	1028.67	1083.21	863.215	924.805	1085.15	1044.69	915.283	948.65	777.504	882.728	810.367	919.59
YKL135C	4134.07	4037.49	3603.56	3384.18	3764.94	4209.96	4313.11	4012.22	3878.59	3955.81	3995.14	4124.24	4001.01
YBR076W	185.282	133.787	137.456	147.264	117.833	90.8818	121.305	100.288	94.798	114.678	103.396	154.442	141.197
YDL223C	1485.3	594.302	496.227	536.148	535.169	469.859	540.199	552.513	518.134	521.087	503.494	516.606	523.032
YNR067C	462.143	377.125	422.653	272.295	1214.97	7526.15	11547.5	9089.14	5669.21	3472.58	5496.44	8186.03	8167.76
YKR086W	2832.12	2383.81	2300.3	1788.37	2000.36	2156.35	2170.67	1922.78	1915.56	1932.76	1904.87	1928.61	1918.39
YBR186W	100.242	80.2553	89.2135	95.0997	75.1883	68.0864	87.6434	72.4938	73.7961	89.276	71.087	76.4587	79.7314
YGR104C	1239.95	1236.1	1180.49	1233.01	1163.94	1330.54	1259.13	1201.9	1189.49	1269.67	1224.16	1203.75	1185.05
YAL067C	223.109	229.444	228.995	173.656	208.259	134.048	144.811	162.578	150.309	155.98	197.694	151.771	150.395
YLR346C	165.519	154.115	138.239	155.826	125.505	110.715	158.437	152.275	139.572	140.794	165.424	173.015	170.243
YDR516C	432.741	868.378	960.664	740.168	578.446	999.28	1326.32	1484.11	1062.51	1429.18	1365.89	1137.87	1507.58
YDR239C	2174.84	2010.64	1881.41	2030.13	2199.63	2025.87	1951.65	1888.31	2084.2	2110.85	2003.82	1819.61	2034.54
YIL019W	3423.61	3649.46	3277.07	2869.47	2949.51	2694.5	2409.22	2253.78	2441.3	2398.15	2218.82	2140.68	2047.83
YMR115W	1670.75	1513.41	1683.5	1604.65	1821.53	2153.23	2185	1748.51	1607.44	1780.41	1923.79	1892.86	1873.54
YDL173W	3588.17	3238.93	3308.53	3155.15	3183.28	3695.57	3753.08	3084.15	3173.97	2936.59	2933.33	2914.05	2867.99
YOL066C	2704.11	2583.79	2281.24	2310.25	2386.09	2339.72	2576.5	2435.88	2440.46	2370.15	2342.58	2279.89	2158.02
YCL043C	19034.2	16063.2	17208.3	18892.6	19879.7	19840.5	20797.4	20909.7	21794.4	22145.8	22932.1	22333.7	23034.6
YFL052W	178.484	180.809	194.925	177.658	171.696	150.451	166.352	189.341	152.622	147.105	181.853	162.589	164.312
YEL051W	9550.24	9827.94	9633.33	9277.13	9825.53	10166.9	10402.1	10440.7	9992.48	10523.2	11272.9	10837	11386.3
YOR011W-A	92.6622	88.4205	94.0382	100.908	92.6224	72.5367	91.5337	80.9559	89.8327	94.2829	89.3912	100.526	87.8779
YNL163C	3709.92	3628.74	3382.98	3121.66	3357.63	3339.12	3417.78	3225.82	3513.81	3198.33	3243.28	3151.88	3208.95
YGL006W	2757.19	2113.6	2025.14	2104.75	2568.03	3220.04	3761.85	3532.36	3078.13	2975.54	3249.89	3436.18	3446.8
YGL211W	2886.02	4608.31	4422.48	4427.65	4003.51	3641.49	3380.33	3817.34	3820.52	3589.7	3748.95	3282.11	3594.42
YDL055C	11024.8	14889.9	20680.4	21267.9	18804	16608.6	18315.1	20949.7	21881.5	21024.7	19404.4	19530.8	20248.4
YBL017C	6059.35	5492.51	5502.34	6372.95	6534.16	6671.68	6522.87	6317.18	6681.44	6562.13	6503.61	6255.41	6546.32
YPL206C	6909	6557.38	6056.9	5397.77	5641.12	6042.67	6164.89	6341.73	6435.08	6619.38	6765.16	6609.22	6805.8
YPL095C	2165.04	1559.52	1445.66	1310.73	1199.36	1374.38	1622.6	1563.39	1545.37	1449.21	1476.58	1378.5	1448.34
YBR268W	2951.89	2649.63	2925.54	2925.23	2671.03	2861.28	3113.02	2899.25	2920.5	2940.91	2906.3	2743.57	2884.44
YGL084C	4610.45	4603.29	4521.15	5439.46	5596.61	5458.18	5329.98	5583.33	5493.69	5705.95	5461.19	5844.72	5620.36
YOL090W	2681.03	5154.06	6682.57	4992.61	2895.58	2263.73	3134.47	3924.21	4000.88	3659.48	3715.93	3772.67	3769.77
YGL228W	5522.61	5487.87	5706.67	4965.16	5759.73	5747.73	5580.52	5688.05	5481.15	5607.81	5949.6	5645.47	6048.24
YLL051C	3417.48	3619.8	3442.75	3929.8	3623.11	3218.89	2877.1	3065.54	3491.83	3396.77	3274.38	2805.24	2958.3
YLL014W	9164.42	7855.01	7820.96	7900.04	8379.67	7377.68	7859.79	8098.79	8007.8	8229.74	7870.7	7750.5	7885.95
YHR170W	11840.3	11591.9	10926.6	11175	10806	10631.8	10585.8	9993.85	10490.2	10127.8	9966.31	9733.93	9621.69
YML124C	6233.2	6831.21	7940.82	8781.5	9434.91	8553.35	7336.85	6628.51	7353.7	8095.48	8617.41	7740.05	7742.47
YHR065C	6425.54	6824.98	6310.32	5726.71	5602.1	5579.71	5570.39	5313.12	5390.84	5207.65	5289.79	4917.76	4988.7
YOR062C	1742.08	1254.86	1153.45	1293.32	1313.2	1390.87	1307.07	1297.57	1258	1230.04	1288.34	1348.96	1170.15
YOR157C	4998.21	5491.96	5455.46	5929.31	6603.74	7546.94	8039.97	7951.69	7474.6	7736.17	8380.9	8361.5	8529.8
YOL036W	3392.52	4139.3	3795.95	3744.68	4123.13	3983.11	3775.18	3707.53	3815.44	3789.94	3771.99	3501.84	3759.58
YPL067C	1426.75	1687.49	2025.14	2180.09	2544.71	1999.85	2089.49	2158.22	1928.72	2237.19	2224.15	2104.96	2223.26
YMR306W	330.417	334.252	386.342	367.159	286.793	211.321	237.008	272.982	309.357	258.898	277.603	268.361	329.509
YOL145C	2286.59	1822.11	1794.37	1482.76	1740.67	2098.36	2123.39	1714	1611.32	1779.52	1800.92	2047.78	1958.23
YOL098C	6598.31	7452.29	6874.67	6643.67	6749.06	7148.88	7369.86	7311.55	7314.9	7102.74	7481.41	7079.48	7463.4
YKL219W	2589.13	2314.16	2024.31	1964.97	1712.15	1726.6	1856.96	1966.56	1840.12	1886.52	1862.45	1613.99	1806.32
YGR178C	3718.49	4188.58	3999.33	4613.16	4761.76	4993.04	5050.72	4771.91	4918.24	4645.42	4794.69	4467.84	4654.44
YOL021C	7419.29	8076.05	7054.83	6847.11	7550.11	7303.74	7079.73	7089.77	7189.61	6830.79	6921.81	6885.68	6903.13
YBR011C	24985.6	24118.1	23927	24424.1	24733.5	24722.5	25337.6	25201.9	25030.1	24858.6	25616.8	25760.3	26231.8
YJR140C	1827.07	1997.17	2068.27	2029.84	1909.8	1791.93	1689.39	1662.83	1902.56	1775.94	1754.79	1615.25	1665.99
YGR144W	2068.12	2493.12	2592.17	2955.59	2871.65	2688.07	2417.15	2762.31	2600.36	2574.16	2323.51	2571.07	2530.75
YMR008C	8321.3	9934.5	8007.44	5585.85	4430.62	4571.64	5386.49	6044.16	6478.52	5711.46	5257.42	4664.42	5075.3
YMR322C	143.864	171.626	173.86	157.158	122.995	90.9169	149.788	129.755	111.708	106	111.413	136.228	136.793
YBR141C	1876.16	2014.24	1686.47	1510.5	1450.55	1383.33	1362.91	1279.95	1498.05	1229.56	1239.44	1101.35	1202.04
YJL133W	4570.9	5213.76	5482.55	5310.3	4979.6	4914.45	4657.86	4580.69	4774.49	4555.4	4638.83	4088.05	4099.61
YNR061C	8048.82	9436.58	9677.7	8951.8	8853.32	8655.15	8960.42	9434.09	9054.1	9427.62	9412.14	9441.23	9658.25
YDR079W	1995.33	1843.7	1816.13	1768.49	1776.41	1984.36	2216.57	1956.58	1809.87	1724.29	1827.33	1810.58	1786.82
YDR454C	19210.8	20440.4	20408.9	19713.6	19925.3	19011.5	19154.7	18956	18536.9	18526.5	18743.6	18357.5	18133
YIL009W	5966.24	6407.77	4882.29	3490.35	4152.41	6087.21	7387.57	6242.18	5158.36	4504.22	5009.71	5726.16	5742.07
YPL262W	11680.7	11660.2	12345.1	12043.3	10997.9	10201.2	10353.3	9855.74	10494.7	9739.73	9730.86	9307.9	9443.75
YIL166C	1073.99	1465.06	1014.1	1575.98	1167.94	1179.61	1226.53	1435.67	1301.23	1277.05	1302.96	1216.77	1214.93
YFR038W	3840.63	3747.08	4321.24	3836.87	3123.91	2873.24	3339	3199.62	3162.94	3140.01	3291.67	3155.37	3157.87
YDR266C	3599.12	3927.86	3548.82	3614.91	3786.39	4006.86	4137.47	3925.11	3858.04	3631.65	3720.72	3694.31	3841.45
YLR001C	1291.79	1366.51	984.553	687.019	780.09	991.202	1192.03	1238.26	1239.77	1084.41	1030.78	1031.99	1100.87
YER186C	5048.78	4942.21	4693.28	4216.99	3964.88	4056.78	4053.07	4049.02	4034.18	3725	3917.68	3759.48	3718.71
YML125C	11561.4	10019.7	10190.4	11974.6	12484.9	11185	9956.53	9856.77	11723	12204	12359.6	11027.8	11199.6
YGL048C	9774.39	8588.33	8457.7	9482	10212.9	11435.1	12466.8	11891.5	11514.8	11357	11968.5	11728.9	11895.3
YBR028C	2264.49	2005.76	2291.57	2410.41	2504.85	2160.46	2021.9	2115.86	2164.3	2146.61	2177.18	1989.41	2170.19
YHR118C	1215.77	1152.6	1122.6	1068.33	1119.56	1098.08	971.319	874.475	927.499	974.969	1021.66	962.711	1014.67
YGR081C	5923.05	5468.81	5084.63	4639.01	4539.2	4656.39	4510.26	3968.76	4028.08	4002.33	3984.03	3800.55	3799.39
YKL047W	1837.55	1652.3	1475.33	1242.41	1515.53	1582.4	1568.63	1433.69	1356.49	1457.22	1512.83	1392.07	1468.55
YDR440W	2403.7	2897.55	3787.92	2820.52	2033.05	2004.68	2458.22	2418	2473.47	2240.31	2232.06	2209.12	2374.02
YNL287W	6469.54	7526.74	7904.45	7802.23	7773.52	8091.6	7638.51	7690.68	7952.89	7815.02	8157.11	8262.5	8308.69
YDR460W	2159.04	2153.86	1849.38	1779.74	2206.37	2512.52	2487.88	2080.03	1868.18	1947.15	2056.67	2087.48	2046.89
YLR313C	355.623	1086.65	1445.18	752.335	384.486	238.643	381.798	501.785	525.698	463.392	447.73	551.027	548.352
YDR062W	15218.5	14400.4	14680.1	14795.7	14149.2	13609	13936.1	14191.7	14632.4	14693.2	14790.2	14065.7	14374.2
YOR178C	167.823	184.898	183.198	233.416	211.356	136.733	181.935	210.477	215.08	177.559	211.835	223.808	185.233
YJL016W	4179.84	4875.21	5316.77	4008.68	3521.38	3199.17	3398.17	3659.3	3988.15	3769.63	3686.35	3571.88	3736.37
YOR279C	2423.34	2652.18	2208.48	2978.91	2767	2159.43	2068.34	2607.4	2289.06	2296.41	2488.75	3126.66	2969.43
YJL218W	451.178	522.936	181.292	459.884	303.234	192.753	267.475	298.595	273.554	266.469	293.067	270.133	321.588
YDL218W	252.856	200.13	187.512	222.66	223.923	206.17	244.167	322.641	321.475	243.953	227.093	241.074	279.32
YGR071C	1377.84	1762.14	1537.4	1385.31	1428.26	1416.45	1151.95	1245.7	1348.74	1265.41	1339.36	1267.6	1283.92
YLR256W	916.43	934.347	1006.05	1236.28	1530.72	1735.55	1751.42	1346.53	1485.93	1552.18	1640.72	1566.52	1562.79
YNL032W	3393.82	3105.53	2597.17	2725.1	3017.28	3599.79	4059.15	3344.74	3117.15	2967.36	3187.71	3244.89	3194.08
YJR100C	2345.61	2215.94	2021.46	2376.78	2028.98	1969.4	2235.32	2007.01	2166.6	2020.66	2043.43	2118.74	2189.82
YER111C	929.796	2680.76	2650.8	1325.21	697.909	647.51	1213.26	1680.91	1211.2	1102.17	1213.01	1206.87	1278.74
YBL095W	3111.04	2550.64	2802.84	3581.63	3559.9	3344.4	3262.04	2993.48	3203.99	3332.7	3304.38	3088.29	3055.08
YJR123W	33489.7	33162.1	32541.9	32870.2	33080.1	33413.3	32812	32905.6	32817.7	33027.4	32499.6	33334.8	32968
YML083C	209.196	220.286	209.412	295.893	241.166	162.283	183.309	236.599	264.31	218.942	206.943	212.926	220.305
YML072C	9219.73	8667.84	9979.87	13423.3	14338.6	12927.2	11529.6	11245.6	12743.2	13698	14125.3	12570.1	13038.1
YBL108C-A	5237.08	3833.76	4150.51	6141.5	5548.97	5399.05	4445.29	5630.77	5952.26	5682.1	4214.83	4973.53	4401.82
YLR343W	2790.76	3725.48	5773.27	5108.2	2776.56	1569.57	1440.42	2227.18	3029.99	2960.57	2611.76	2103.14	2169.7
YGR183C	11188.2	13789.2	13354.8	12836.3	13179.4	12425.7	11941.7	11764.5	10700.6	11057.8	10794.9	11056.9	11011.7
YHR169W	3990.03	3997.87	3801.56	3891.53	3759.12	3437.27	3065.74	3040.15	3506.57	3176.15	3226.74	2876.59	2996.49
YIL143C	3104.06	3339.71	2992.9	2572.92	2891.93	3127.14	3128.47	2823.4	2913.79	2874.86	2905.9	2872.77	2928.2
YNL107W	2691.38	2602.95	2442.88	2740.61	2788.41	2685.23	2654.31	2670.94	2566.15	2490.22	2584.03	2571.96	2494.97
YML102W	5095.75	4833.61	5317.71	4989.31	4260.22	4202.63	4620.71	4667.01	4600.44	4583.44	4367.82	4595.93	4428.12
YGR027C	26642.2	26274	26130	27143.2	27269.2	26959.1	27099.2	26920.2	26829.2	26821.3	26100.5	26112.9	25661.4
YHR146W	3803.92	3140.37	3807.65	4904.49	4942.67	4495.47	3811.92	3329.83	4108.66	4353.39	4140.72	4027.41	3863.75
YDR361C	7727.47	7922.47	7849.88	7607.54	7845.37	7746.04	7047.06	7213.09	7282.47	7443	7117.58	6876.54	6799.29
YIL005W	4086.72	4055.34	3812.18	3304.91	3597.54	3798.5	3795.88	3768.63	3630.99	3752.42	3786.51	3793.35	3841.87
YBR301W	648.6	579.139	576.168	615.719	532.003	478.309	500.82	598.055	561.463	552.621	518.74	643.801	526.363
YHR097C	920.105	1029.74	1017.31	1079.47	947.413	879.853	1103.18	1150.11	1095.16	926.93	1122.02	1053.11	1123.26
YGL253W	16901.7	21888.7	24839.1	26115.5	25757.2	25485.7	26227.5	27005.7	26784.7	27187.4	26693	26734.7	26733.2
YOR390W	3101.65	4399.17	4709.84	4576.96	4544.75	4056.15	3369.65	3763.22	3972.97	4073.73	4212.22	3979.05	4026.69
YGR258C	876.575	654.419	577.068	485.48	656.486	872.335	1125.7	922.994	951.057	883.099	948.122	907.999	927.477
YDL119C	431.738	417.755	438.399	372.839	467.272	1055.91	1536.12	1190.55	761.456	553.203	832.586	961.952	947.224
YJL108C	2975.8	3396.73	3279.07	3247.03	3694.1	4483.05	4384.62	3918.53	3830.81	3893.98	4193.87	3863.98	3628.52
YHR157W	520.531	312.657	329.294	267.554	298.157	311.219	319.226	278.27	257.625	245.61	243.612	220.89	243.563
YJL193W	4247.21	4566.33	4704.1	4933.42	4724.43	4474.56	4146.45	4159.75	4603.53	4453.55	4341.62	3951.69	4123.71
YDL155W	2104.13	3124.69	3577.82	3690.15	3257.3	2653.98	2417.39	2602.45	2898.46	2892.73	2822.66	2816.98	2900.85
YHR007C-A	416.578	379.654	335.892	399.887	355.923	297.855	270.613	301.548	319.894	309.478	323.657	290.996	296.268
YER142C	652.629	554.158	531.051	462.387	693.424	1172.75	1403.7	1311.57	1158.2	1215.82	1334.17	1552.39	1511.41
YMR190C	1017.02	1271.17	1731.84	2105.36	2131.05	1919.43	1390.23	1338.97	1611.64	1678.04	1757.36	1547	1660.32
YOR272W	10093	9400.55	8003.54	7769	7802.67	7984.42	8072.51	7463.02	7861.13	7613.5	7184.14	6943.43	6922.32
YHR057C	5595.53	4629.55	4519.77	4329	3977.99	4293.96	4550.94	4272.54	4266.44	4018.43	4074.95	3687.91	3897.78
YER103W	4588.92	2960.49	2888.07	3772.74	3812.77	2937.11	3156.95	3741.2	3531.58	3674.27	3484.19	4416.51	3830.81
YHR006W	1338.74	1278.7	1161.31	1236.33	1260	1167.95	1099.01	1044.86	1103.22	1092.94	1078.7	922.714	985.17
YIR026C	6341.4	5956.03	4965.36	5048.01	5142.32	4809.82	4814.45	4666.81	4774.76	4575.54	4358	4375.59	4184.51
YBL090W	975.177	1325.15	1419.97	1437.01	1572.9	1685.99	1681.61	1442.02	1348.66	1376.37	1548.14	1477	1635.7
YHR024C	2677.67	3630.63	3643.68	3198.26	3243.3	3682.74	3749.03	3873.47	3691.32	3497.55	3655.81	3496.66	3882.68
YOR045W	10238.9	11279.8	12127.6	12636.8	12637.5	12225.1	12355	12301.2	12469.5	12783.2	13166.9	13277.9	13657.4
YEL062W	1813.79	1622.64	1514.08	1025.37	1236.89	1314.5	1419.55	1306.44	1250.31	1218.89	1374.78	1304.98	1297.08
YOR275C	734.149	696.076	717.13	591.026	722.874	936.371	926.969	815.721	786.747	835.759	863.588	900.333	937.86
YKL125W	4758.38	5156.33	4825.59	3809.94	4196.56	4302.69	4148.67	4009.19	3853.09	4012.69	3999.48	3963.58	3871.53
YPL195W	5237	4499.82	4388.88	4206.66	4427.54	5112.87	5681.25	5119.15	5081.54	4944.86	5226.84	5325.17	5366.37
YDR145W	3882.54	4273.59	4274.1	4013.91	3997.87	4209.19	4128.04	4064.79	4023.34	3980.09	4051.32	4025.13	3845.35
YGR140W	1733.18	2208.99	2822.89	3075.72	2392.56	1440.54	1233.12	1788.67	2214.57	2012.14	1787.55	1448.03	1642.71
YJR057W	2377.57	2399.88	2851.79	2165.39	1731.85	1615.44	1979.75	1876.2	1895.17	1793.34	1869	1742.15	1926.14
YIL151C	2150.78	1791.09	1648.93	1328.94	1716.47	1553.92	1675.67	1667.76	1456.2	1533.67	1753.53	1629.25	1706.74
YPL216W	397.35	514.852	650.564	357.972	341.468	359.371	348.553	339.828	307.965	319.932	353.726	398.157	446.424
YER172C	6093.62	6308.9	5443.39	4650.03	4645.41	4904.47	4837.32	4846.87	4856.81	4427.38	4561.37	4543.58	4480.33
YGR204C-A	554.024	252.733	246.104	367.819	340.502	215.72	262.172	285.725	344.027	231.245	296.837	311.539	258.006
YKL110C	4411.63	4157.82	4105.55	4032.97	4167.67	4236.76	4088.68	3835.32	4037.95	4073.75	3901.88	3697.53	3541.64
YMR088C	4810.56	5108.14	5258.4	5413.31	5070	5199.22	5484.05	5673.86	5988.91	5800.9	5509.29	5574.29	5933.58
YDL028C	777.299	980.666	1269.34	1651.7	1671.12	1495.43	998.862	969.082	1136.01	1173.74	1321.9	1261.48	1260.86
YOR166C	869.571	1494	1487.26	1086.95	1179.99	1314.86	1212.12	1255.49	1154.05	1215.99	1399.83	1385	1458.77
YJL205C	4862.03	3688.73	4005.19	4170.96	4129.01	3759.98	4086.87	4176.97	4312.36	4330.47	4283.56	4023.58	4163.48
YLR052W	2825.81	2956.15	3076.46	2852.22	2662.7	2572.91	2801.6	2658.86	2446.96	2466.03	2456.12	2610.18	2489.53
YNR027W	1817.55	2059.5	2268.67	1923.75	1768.91	1748.63	1826.07	1802.38	1970.93	1789.88	1862.39	1721.94	1782
YNL011C	1274.9	1192.42	1227.34	1116.18	1188.38	1626.84	1746.48	1567.77	1388.34	1445.68	1676.94	1651.1	1730.63
YLL049W	3637.22	2599.06	2223.54	1809.16	2100.16	2262.11	2420.12	2375.79	2323.86	2439.74	2408.64	2481.21	2455.87
YJR121W	20259.4	24930.4	25758.1	25691.3	24472	23358.7	23385	23911.1	23243.3	21987.4	22503.8	21854.8	22490.3
YDR539W	3744.64	4120.09	3768.24	3162.82	2751.93	2959.47	3247.92	3372.66	3377.15	2946.33	2665.45	2645.11	2731.75
YJR088C	3418.84	3199.86	3262.64	3230.03	3531.29	3570.61	3635.07	3603.17	3166.04	3554.73	3704.65	3875.8	3779.47
YNL313C	7278.6	6691.02	6549.81	5957.15	5083.49	4712.12	5342	5469.49	5712.11	5067.31	5070.16	4666.92	4696.68
YKL180W	31262.6	31048.2	31116.5	31210.8	31439.5	31182.5	30870.8	30828.6	32793.1	31052.1	30789.9	30989	30585
YDL106C	2091.22	2058.87	2172.6	2297.92	2360.65	1838.97	2012.57	2325.08	2198.08	2071.14	2246.54	2549.53	2273.3
YPL165C	1714.4	837.278	770.11	1314.3	1101.33	623.337	752.555	1104.68	897.935	1010.09	950.144	885.341	663.792
YKL116C	2360.56	2858.94	3229.04	2368.59	2270.16	3664.96	4539.73	3653.62	3011.22	2507.13	3319.05	3463.01	3501.72
YMR301C	2658.7	2084.72	2388.51	2265.33	2422.89	2327.49	2468.7	2171.09	2147.23	2171.85	2269.93	2279.99	2345.82
YNR020C	2241.91	1970.63	1927.09	1889.22	1864.1	2077.01	2108.33	1603.43	1752.84	1648.62	1687.62	1598.09	1612.98
YER140W	3545.33	3503.1	2928.18	2752.77	3350.56	3487.95	3079.93	2883.26	2841.55	2885.4	2943.23	2749.71	2734.58
YNR003C	4078.4	4011.81	3535.58	3265.45	2853.84	2610.91	2465.12	2325.26	2630.54	2587.22	2329.71	2220.18	2181.2
YHR204W	4536.87	5432.93	5931.12	5671.42	4472.62	3950.79	4116.81	4204.84	4681.03	4441.23	4446.45	4264.03	4404.81
YIR034C	7739.7	8741.94	6812.2	5095.88	3743.82	3473.31	3888.47	4145.13	4593.88	4673.98	4821.62	4935.18	4935.01
YPL259C	2585.64	3115.45	3304.08	2999.53	3322.01	3278.48	3281.42	3295	3115.15	3382.39	3479.59	3911.27	3480.36
YEL036C	4324.46	4667.01	5338.65	6194.91	5644.54	4929.74	4585.02	4645.05	5609.72	5664.49	5620.1	4843.31	5117.59
YLR185W	30380.8	29532.8	29363.4	29676.3	30005.8	29472	30027.9	29087.2	29348.8	29698	29699.5	29034.3	29160.6
YBR240C	606.76	576.639	603.315	657.472	515.447	456.774	408.609	443.996	452.062	422.248	377.737	402.285	382.786
YPR178W	1780.83	1339.26	1240.97	1248.22	1378.41	1602.46	1646.42	1375.09	1377.76	1399.88	1412.6	1411.94	1406.48
YMR257C	1968	2035.33	2001.96	2497.7	2496.47	2346.53	2171	2432.49	2335.82	2151.47	1943.56	2875.73	2688.95
YOR016C	5790.49	6935.28	8113.42	7019.85	5783.38	4600.99	4493.2	5333.08	5295.96	5569.11	5470.01	5389.49	5500.58
YCR059C	5555.07	5071.77	4592.54	4740.41	4119.8	3601.5	3793.97	3932.98	4159.01	4066.13	3693.33	3422.83	3496.9
YML093W	8281.35	7530.59	6658.29	6058.29	6007.72	6151.61	5931.49	5409.1	5802.02	5291.09	5159.8	5029.45	5057.38
YPL081W	9947.4	10319.4	8912.96	8345.69	9013.44	9133.98	9302.03	9129.87	8426.56	8834.02	8605.31	9592.39	9045.8
YNL225C	2201.43	3162.21	3408.51	2687.22	2067.61	2091.34	2139.58	2294.85	2060.94	1959.62	2030.67	2092.37	2041.54
YHR087W	3012.09	1478.54	1375.44	1721.4	2661.9	6832.05	9797.25	9172.91	6836.25	6508.32	8225.48	8549.58	8243.37
YBR294W	221.186	141.933	171.311	153.054	138.878	136.81	154.197	127.351	160.008	165.72	133.47	158.813	154.736
YDR055W	873.312	927.215	786.867	892.648	2032.92	8251.46	10692.3	7793.47	4660.43	3049.54	5052.91	6538.15	6216.43
YER041W	2793.26	1707.85	1558.66	1810.32	1690.07	1568.06	1814.28	1753.37	1718.33	1665.1	1710.33	1638.53	1557.17
YHR038W	727.684	832.142	918.968	719.216	777.953	877.511	848.659	815.429	832.491	723.092	794.646	971.204	937.587
YOR266W	648.252	842.643	899.813	855.726	787.348	820.106	822.405	830.828	805.684	642.054	638.513	737.973	752.052
YOL063C	2294.62	1787.43	1870.02	1827.74	1842.42	1931.15	2148.47	1949.36	2035.92	1980.27	2005.13	1869.86	1966.53
YNR030W	4266.62	4999.75	5006.21	4880.87	4473.01	4768.39	5180.22	5425.5	5472.19	5376	5306.11	5200.02	5532.09
YLL028W	10749.4	10913.2	8613.95	8973.69	10660.1	10202.8	9535	9170.37	10093.5	10723.9	11184.8	10307.1	10428.1
YFR030W	1658.99	1598.7	2400.05	2681.28	2141.61	1848.73	1900.58	2052.16	2358.62	2360.04	2380.77	2304.17	2335.3
YHR005C-A	12985.5	11781.4	12062.7	13147.9	13819.9	13438.6	13588	13186.3	12346.2	12809.3	12500.3	12937.6	12307.9
YFR004W	4503.92	4586.89	4791.86	4654.52	5603.3	6553.37	6810.64	6393.01	6134.14	6343.7	6647.47	6556.23	6454.34
YDR459C	3569.25	3090.4	3061.29	3061.5	3263.49	3210.44	2793.9	2394.51	2796.75	2803.81	2859.06	2358.49	2541.5
YCR076C	2297.36	1531.69	1522.27	1657.02	1503.38	1497.16	1686.14	1563.29	1601.81	1551.68	1556.4	1448.82	1473.44
YPR029C	2471.51	3653.33	3775.72	3892.03	4001.08	4484.92	4205.49	4229.83	4077.73	4223.28	4535.21	4465.41	4535.55
YMR087W	1640.03	1338.47	1394.16	1293.27	1319.33	1487.52	1696.3	1505.45	1550.61	1597.91	1630.19	1602.04	1607.96
YKL059C	1237.33	1148.1	1113.43	1218.77	1251.87	1373.21	1409.51	1190.22	1238.04	1237.67	1346.47	1267.32	1275.83
YKL081W	26731.9	26245.7	26667	26583.3	26912.8	26666.9	26805.2	26361.1	27140.7	26816	26474.1	25822.5	26326.4
YLL058W	1809.34	1619.43	1697.83	1337.26	1211.98	1442.97	1606.14	1541.95	1602.43	1434.67	1462.3	1442.5	1496.17
YPR055W	2745.87	2431.25	2653.51	2912.46	2952.72	3027.35	3081.65	2766.84	2711.44	2706.48	2941.46	2873.01	2947.71
YFL059W	2052.95	2630.97	3088.44	2633.86	1760.95	1228.62	1308.59	1354.6	1470.02	1334.09	1219.02	1155.7	1161.69
YMR149W	11669.5	12091.1	12321.9	13032.7	13362.1	12665.2	12687.3	12598.4	12724.4	13026.3	12312.2	13127.6	13093.9
YNR017W	7348.72	6542.67	6836.31	7501.32	7520.82	7858.95	8006.92	7569.2	7597.44	7618.07	7578.15	7157.31	7114.02
YCR007C	423.47	373.391	333.502	226.719	273.83	310.729	311.7	272.524	273.067	333.172	314.752	330.465	358.678
YDR146C	238.516	233.2	482.009	2278.89	4303.63	4185.9	2543.25	1234.64	1451.41	2459.34	2556.78	2446.36	2296.62
YJL088W	5210.48	4819.04	4228.5	4136.09	5701.74	7600.78	7750.77	6041.32	4813.15	4839.02	5914.9	6503.14	6459.65
YCR098C	234.063	286.74	308.932	231.54	231.711	210.039	193.9	228.49	204.963	191.213	217.951	223.624	237.906
YDR318W	924.305	1079.87	1389.12	1292.59	1138.25	1038.42	937.385	951.37	1029.81	1126.88	1047.16	962.055	1079.23
YPR048W	2743.57	2774.41	2442.33	2306.66	2610.89	2716.71	2633.36	2448.98	2390.41	2434.36	2466.03	2484.97	2495.29
YCR011C	5692.69	5870.94	5897.09	6395.45	6803.94	6791.28	6845.47	6432.13	6626.71	6850.03	7050.41	6815.15	6985.92
YFR035C	163.857	203.472	154.918	138.203	170.402	195.707	152.975	126.942	151.335	133.098	154.999	162.411	129.849
YLR181C	2319.56	2175.95	2631.89	2665.32	2478.03	2442.75	2271.13	2110.24	2310.61	2216.51	2275.93	2210.55	2215.86
YOR321W	1090.27	2166.26	3918.19	3555.39	2082.06	1362.6	1938.08	2540.16	2975.5	2634.72	2648.04	2642.85	2860.52
YFL028C	2609.04	2499.92	2497.52	2363.69	2298.84	2379.56	2455.07	2220.79	2157.08	2254.68	2238.98	2233.5	2330.66
YKL188C	424.953	383.378	320.491	340.613	375.357	464.377	519.487	474.938	459.789	436.873	530.454	553.608	611.258
YBR108W	1476.52	1161.02	1087.22	1525.97	1472.8	1215.83	1359.34	1521.42	1477.87	1506.5	1446.89	1724.04	1507.23
YGL089C	761.975	337.977	325.21	478.077	508.721	422.624	384.883	481.933	532.34	453.703	456.527	471.236	464.01
YPR069C	13635.9	14486.8	14431.5	14163.5	14180.9	14703.9	14878	14087.8	14048.4	14315.6	14798.6	14349.9	14487.8
YDR415C	3178.97	3068.6	2920.31	2939.65	3078.75	3299.42	3385.53	3306.39	3330.19	3296.25	3456.04	3405.44	3514.64
YOR355W	8819.18	10249.6	9642.28	9433.45	10225.7	10665.8	10845.1	10623.7	10271.1	9811.67	10596.2	10367.6	10763.3
YDR243C	1114.26	1362.24	1213.26	1237.25	1269.42	1009.59	953.751	1031	1051.78	1056.49	1074.6	1132.12	1100
YOR302W	2165.75	6993.94	6700.73	6282.31	6519.82	6071.73	3996.57	4999.97	4749.77	4737	4865.7	4871.64	4965.77
YCR073C	368.745	394.373	411.336	545.77	472.631	450.271	510.749	449.737	534.851	481.539	548.645	511.358	621.071
YLR105C	1875.15	2139.01	2188.64	1789.95	1837.24	1934.73	2026.23	1974.87	2009.45	1964.47	1943.33	1847.73	1920.18
YDR262W	4575.35	4114.21	3615.8	3523.98	3520.75	3482.52	3687.06	3526.86	3547.97	3419.14	3519.91	3278.33	3437.89
YOL109W	25129	24265.8	24251.1	23954.4	24760.5	24583.9	24449.2	23159.9	22033.7	23486.6	24187.2	23856.2	24129.9
YLR248W	6266.27	5623.32	5270.14	5539.68	5551.25	6012.12	6570.27	6297.08	6366.16	6334	6449.63	6200.23	6351.24
YDR530C	2065	1603.27	1415.16	1392.75	1552.66	1887.44	1911.72	1620.02	1570.47	1582.39	1747.86	1584.62	1728.74
YBR246W	4993.16	4415.07	4521.46	3836.83	3407.43	3493.35	3563.2	3287.52	3588.77	3448.25	3531.09	3234.54	3360.35
YKR056W	7954.28	6702.87	5885.11	5600.68	5802.62	5658.9	5710.15	5434.19	5904.97	5565.67	5549.72	5336.76	5243.91
YER137C	3737.08	2781.57	2098.72	1586.27	1524.65	1643.07	1671.45	1373.66	1367.67	1335.96	1308.5	1222.18	1242.57
YGR210C	6368.83	5237.49	4893.14	5295.86	5411.93	5788.66	5972.48	5338.65	5710.84	5495.17	5085.4	4791.03	4770.41
YML007C-A	872.961	1094.29	1105.58	1589.8	1398.98	1117.12	1045.7	1285	1297.63	1269.39	1296.19	1197.79	1277.93
YGL031C	33593.5	33572.7	33987.6	32737.5	33427.9	33417.6	33182.4	33073	33089.1	33079.5	33156.3	33231.3	33102.7
YJL166W	14697.1	17123.2	16705.9	15514.7	15462.4	15280	14907.9	13956.5	13064.7	13038.6	13583.3	13716.8	13850.8
YNL329C	3471.38	2934.35	2977.21	2533.03	2753.54	3253.29	3504.81	2935.46	2823.97	2612.79	2806.9	2946.79	2941.67
YER013W	2642.83	2746.05	2293.76	2201.04	2359.91	2595.27	2564.84	2268.44	2238.99	2233.34	2246.53	2229.12	2262.72
YOR094W	3868.57	2893.78	2597.48	2917.92	3273.74	3591.53	3612.69	3108.31	3034.39	3037.8	3108.08	3119.29	2878.79
YGL013C	2870.56	2683.46	2549.48	3003.19	3538.05	3526.82	3437.98	3285.8	3411.73	3252.24	3557.36	3444.54	3510.77
YBR270C	930.75	707.124	619.035	604.536	557.297	631.73	664.102	574.552	658.229	676.1	551.149	626.174	603.056
YOL112W	621.652	1246.58	1676.4	1601.65	1537.02	1067.19	947.609	876.218	1024.95	1152.39	1208.55	1018.35	1216.6
YHR001W	3143.78	3048.82	2767.23	2754.79	3340.58	3522.7	3580.29	3271.89	3250.12	3351.18	3742.42	3538.11	3536.67
YKR062W	3843.14	3615.78	3625.76	3208.6	3290.31	3943.27	4359.52	4037.15	3820.73	3763.71	4034.01	3983.22	4028.84
YAL011W	1441.64	1322.03	1100.55	989.047	1155.03	1211.14	1197.93	1065.55	1129.03	1021.73	1064.29	948.049	1010.51
YML067C	7436.27	7073.72	6551.18	6228.03	6421.33	6599.58	6794.82	6556.94	6764.48	6862.94	6678.23	6449.45	6640.28
YPR015C	226.593	274.647	218.522	321.316	278.354	203.322	247.651	275.579	263.317	229.714	255.324	274.779	256.653
YIL094C	12366.8	14992	14143	12804	12166.5	11870.6	11401	10756.4	10948.7	11926.4	12858.2	13039.1	12948.9
YIL159W	1368.29	1629.94	1897.7	1298.18	822.362	918.176	1036.26	976.384	932.796	993.558	956.886	965.768	955.143
YJL085W	2674.81	2683.17	2542.08	2231.57	2060.03	2489.65	2702.3	2329.56	2196.23	2248.35	2374.09	2280.16	2368.61
YEL076C	548.507	2401.95	2796.84	1265.67	540.493	519.474	692.831	1165.75	1069.81	1050.95	944.017	815.105	914.666
YOR074C	1581.55	3302.13	4628.7	3510.07	1676.32	778.29	1346.05	2199.31	2257.24	2112.55	2014.22	1979.15	2028.77
YFR032C	1021.95	465.629	421.003	732.586	648.051	462.289	453.548	624.752	655.233	561.077	522.88	687.707	441.718
YER183C	5390.52	5525.13	5541.38	5390.13	5034.02	5046.46	5284.98	5064.69	4896.15	4611.99	4865.96	4615.84	4603.09
YKL069W	3441.44	3688.65	3736.57	4367.23	4563.02	3664.18	2774.2	2554.51	3044.83	3479.75	3517.93	3051.07	3284.26
YKR037C	913.563	1119.68	1669.7	1560.57	1514.92	1172.7	1037.11	943.725	1167.19	1268	1262.17	1155.87	1289.34
YER069W	6051.71	6674.42	7122.11	6850.9	6569.09	6704.09	6734.95	6143.97	6004.33	6039.69	6524.93	6530.99	6719.36
YDR001C	2582.42	1409.52	1195.42	1171.28	1440.32	1985.37	2424.55	2264.41	2058.7	2020.94	2175.67	2227.17	2415.17
YOR032C	190.985	168.913	144.07	213.995	180.527	134.966	145.59	164.188	191.228	177.161	175.803	178.112	154.851
YNR075W	159.448	469.335	582.428	543.811	361.602	288.681	276.406	381.392	404.642	325.989	355.596	339.482	419.709
YPL097W	927.115	1060.37	1117.66	900.27	994.164	1232.74	1230.86	1090.35	1004.6	998.579	1106.29	1012.08	1048.94
YHR166C	901.208	856.921	950.698	945.76	942.825	849.077	853.906	777.714	950.169	824.498	799.19	683.86	791.865
YGL143C	1841.9	1965.75	1725.42	1816.98	1636.97	1595.9	1712.69	1723.65	1753.31	1486.2	1647.05	1830.1	1784.14
YGL095C	2120.6	2002.31	1778.09	1364.73	1557.06	1926.52	2085.2	2034.18	1816.28	1754.7	1917.42	1833.88	1885.81
YKR039W	1452.16	2322.99	1407.29	975.323	1588.96	2605.34	3162.84	2864.88	2214.45	1971.39	2451.82	2531.25	2825.2
YNL307C	5580.96	7896.72	7997.86	8728.99	9088.82	9059.9	7895.65	8746.75	8857.44	9015.83	9508.24	8447.41	8866.4
YMR280C	244.523	248.809	265.997	275.54	291.501	295.567	297.675	242.642	212.395	170.273	207.234	255.309	238.063
YJL148W	13821.3	12717	12567.7	9752.52	11210.8	11467.9	10922.3	10406.6	10339	10468.9	10673.3	10712.5	10632.8
YLR218C	270.284	155.082	200.874	149.561	223.827	331.59	438.83	408.025	353.328	345.671	394.03	399.069	465.778
YHR158C	991.261	1747.32	2387.09	1976.08	1629.44	1553.46	1541.99	1726.01	1776.29	1828.08	1685.86	1820.26	1842.89
YER040W	892.666	1297.4	1173.92	1057.47	1161.47	1244.66	1120.69	1224.72	1156.6	1061.32	1203.19	1187.97	1188.01
YJR032W	2679.22	3324.26	3552.18	3088.73	3258.88	3545.62	3179.38	3067.65	2919.66	3237.57	3375.06	3435.93	3483.89
YBL027W	26076.4	25693.4	26616.9	25430.1	26735.2	26781.7	26364.6	25891.1	25260.6	26502.1	25406.9	26589	26229.1
YER102W	29534.4	31898.6	32175.1	30722.8	30467.6	30855.3	30460.5	29796.2	29510.7	29507.8	30828.2	29890.8	30658.1
YCL058C	199.819	324.796	233.717	321.311	196.108	137.361	215.517	161.078	248.533	161.489	218.43	141.46	170.441
YIL162W	270.534	378.64	387.641	388.054	361.968	338.384	360.895	340.264	334.045	334.479	322.776	309.621	370.763
YJL125C	4608.06	5177.8	4888.94	5308.1	5235.02	4983.42	4377.39	4361.52	4794.86	4623.15	4520.98	4577.11	4422.62
YNL116W	2786.51	2156.89	2405.77	2683.17	2707.49	2480.14	2272.16	2067.71	2416.92	2401.07	2396.28	2226.82	2195.71
YLR233C	702.065	1315.18	1597.27	1140.62	817.987	708.233	806.185	835.335	929.75	809.669	837.96	901.007	912.437
YKR050W	3113.53	2915.12	2799.59	2907.49	2912.16	2789.44	2713.16	2809.99	3039.68	2916.82	2984.06	3164.73	3138.75
YPL033C	75.6424	90.924	88.669	98.7754	70.8665	68.0777	67.9272	89.9477	94.1615	83.6851	78.6052	81.3084	79.4282
YDL112W	8342.33	7673.44	6895.2	6659.28	6511.33	6253.96	6306.93	5890.92	6237.95	6171.76	6162.56	6273.09	6351.98
YLR461W	1582.11	1596.43	1856.76	1809.83	1377.2	1127.41	1279.67	1371.17	1413.45	1324.83	1321.1	1211.54	1309.5
YPL034W	1934.54	1873.74	1871.76	1674.97	1663.23	1844.33	1855.04	1643.7	1689.06	1668.72	1789.45	1721.94	1715.43
YDL103C	2224.97	3653.32	4445.08	3153.96	2222.94	2350.96	2906.82	3041.37	2848.37	2859.52	3012.18	3182.69	3485.04
YHL018W	251.801	232.237	231.902	254.391	309.803	298.2	208.976	262.246	307.06	234.766	229.623	271.991	261.604
YFR048W	3405.58	3265.91	3350.07	3288.8	3247.19	3358.91	3491.63	3257.82	3253.47	3071.51	3382.57	3051.24	3200.94
YOL032W	1262.09	886.935	874.784	792.736	1122.06	1506.19	1737.33	1304.86	1126.29	1227.26	1397.41	1374.37	1336.18
YLR303W	3233.2	2635.83	9640.89	12742.7	9197.42	6078.64	4994.09	6878.85	9115.7	10803.7	11529.6	11364.2	11644.2
YJL100W	3140.1	2748.88	2810.7	3515.36	3533.71	3621.72	3434.26	3373.24	3430.37	3455.07	3206.67	3387.31	3309.47
YCR042C	4339.45	3675.67	2540.22	1811.45	2925.54	4063.32	4002.8	2951.41	2796.66	2996.41	3074.42	3421.26	3252.65
YGL001C	12224.7	11212.4	9611.3	7788.16	7503.39	7610.81	8102.5	7969.38	7851.4	7785.12	8405.99	8130.83	8391.68
YPR200C	410.702	278.736	309.225	191.265	229.049	267.808	250.856	164.896	166.694	171.563	208.66	210.34	217.408
YLR387C	3670.69	3611.58	3756.85	3260.36	3757.16	4198.75	4192.46	4024.46	3847.48	3921.59	4219.5	3912.74	4073.34
YJL068C	4365.19	2341	2644.88	3053.62	2823.05	2894.44	3382.6	3617.47	4074.28	3848.08	3842.66	3932.92	4229.62
YGR272C	5084.89	3886.73	3721.18	2914.53	2726.56	2658.34	2939.71	2629.99	2419.57	2655.2	2402.84	2769.97	2603.04
YJL158C	6758.25	12931.9	20385.6	23843.7	24092.9	22114.8	19371.6	20222.5	21835.8	23306	22903.4	22370.3	22055.2
YCR023C	4652.44	5279.58	6405.12	6593.05	6238.73	5819.43	5371.38	5636.56	6036.7	6304.88	6285.01	6270.72	6411.18
YMR279C	118.711	186.646	203.423	170.564	162.209	114.874	125.687	141.409	142.561	133.34	151.834	152.269	161.754
YDL057W	439.24	472.166	339.362	301.091	236.805	256.483	401.697	391.494	327.839	300.104	331.086	299.948	370.92
YGL038C	1782.82	3283.75	3517.64	2124.17	1744.82	2189.81	2729.01	3025.29	2600.08	2578.85	2708.91	2822.43	3137.38
YML117W	2231.45	2290.72	2584.8	2980.3	2829.32	2696.06	2779.14	2717.88	2882.02	2938.51	2955.94	2834	2888.41
YLL038C	824.451	616.871	669.087	566.537	578.284	623.175	596.292	559.171	654.375	595.667	542.527	548.117	580.221
YDL105W	302.332	574.215	654.437	486.184	283.987	234.513	314.767	437.805	350.255	344.912	354.86	382.375	362.371
YBR217W	1455.6	1463.09	1332.28	1344.06	1453.04	1492.99	1430.01	1383.77	1520.53	1399.06	1382.65	1224.12	1283.47
YGR024C	5080.28	5228.25	4745.91	4572.42	5083.06	5517.84	5617.99	5288.46	5012.48	5286.4	5393.85	5280.17	5357.5
YDR127W	14761.5	15784.3	15725.8	14837	13622.4	13290.6	13696.9	13189	13927.3	13152.9	13251.3	12842.3	12966.4
YOR028C	1335.72	1543.84	1245.51	978.161	1209.74	1560.17	1510.24	1272.63	944.784	1065.05	1203.45	1348.78	1274.45
YLR265C	460.691	466.807	461.202	435.219	442.967	545.595	507.867	465.794	497.718	443.133	420.037	411.902	443.951
YKR057W	37503	37527.7	37413.2	36797	36866.6	36479.6	36781.5	36765.6	36076	35981.6	36516.6	36300.7	36170.6
YNR043W	15157.3	16394.2	14300.1	12794.4	12591.5	12789.2	12953.7	13469.5	13241.9	12794.4	13212.4	12946.6	13409
YMR237W	4206.61	4060.28	3834.83	3343.37	3743.15	4490.09	4704.64	4727.4	4521.33	4492.4	4642.72	4705.29	4828.63
YDR400W	4171.8	5997.25	7408.5	6343.54	4573.22	3261.49	3622.54	4669.25	4978.12	4582.71	4361.74	4077.83	4497.43
YPL036W	1081.51	1323.3	1323.72	1497.76	1570.5	1393.16	1279.44	1523.13	1438.57	1411.15	1533.97	1550.68	1657.56
YFR050C	6641.4	6959.61	6432.57	6472.89	7688.82	9035.97	9671.88	9704.46	9112.1	8837.3	9568.27	9335.47	9509.25
YCR010C	249.541	266.517	268.448	308.115	355.703	204.419	288.039	291.407	259.716	246.807	285.446	315.274	304.732
YDR353W	19823.1	18292.8	16764	16547.5	15676.2	15927.2	17704.5	17775.3	17858.1	16515.1	16686.9	16580	17299.1
YOR125C	429.542	558.721	655.02	699.951	678.245	629.191	715.852	809.449	787.621	817.229	767.729	722.064	758.234
YLR307C-A	112.484	100.75	115.642	99.0366	92.0353	62.2275	96.021	129.837	100.206	94.3901	90.8004	86.8664	85.3155
YOR252W	5023.93	4800.23	4053.28	3439.68	3197.97	3216.82	3090.92	3104.26	3024.67	2889.64	2617.03	2759.74	2669.72
YGL108C	1779.73	1766.02	1611.36	1546.85	1627.28	1766.67	1769.99	1562.63	1646.63	1530.6	1630.9	1445.4	1461.03
YJL089W	315.234	229.97	215.591	139.744	110.091	87.2881	139.001	114.035	137.726	116.157	120.145	105.971	115.519
YMR265C	1034.42	1082.35	1015.26	1082.07	1027.19	1086.81	946.527	919.471	929.036	839.597	777.506	670.045	746.897
YDR404C	9237.47	9691.07	9798.5	10140.9	10447.1	10527.9	10266.8	10252.8	10173.6	10537.3	10561.1	10341.3	10301.9
YKL027W	2742.85	2312.8	2300.94	2199.98	2239.11	2400.71	2296.02	2057.31	1978.91	2103.65	2152.78	2102.91	2095.09
YKL074C	3581.86	3018.1	2827.33	2557.16	2423.28	2405.88	2695.32	2415.42	2547.67	2473.28	2384.1	2337.27	2321.34
YPL189W	1052.77	1139.05	1293.82	1181.21	962.72	750.688	639.762	712.69	889.475	751.842	723.492	626.797	764.575
YBR112C	2985.9	3870.92	4789.55	4881.03	4354.12	3921.29	3817.62	4016.01	4403.07	4327.43	4416.22	4415.61	4385.92
YLR336C	4934.99	4986.45	4621.36	3938.73	4127.07	4084.26	3830.48	3475.32	3618.19	3754.52	3537.19	3748.99	3649.69
YBR022W	1087.57	1924.48	2123.8	1730.77	1662.86	1741.11	1664.36	1641.94	1631.81	1598.71	1750.33	1575.9	1757.34
YBR251W	2045.88	1857.66	1811.89	1863.04	1760.03	1925.02	2139.73	1840.05	1791.53	1693.41	1830.68	1666.53	1815.22
YGR148C	31639.8	31249.4	31306.8	30548.3	31202.7	30849.7	31088.9	30874.3	30235.9	30796.7	30604.4	30223.4	30418
YBR291C	8323.08	9214.29	7394.08	5076.71	3421.29	2678.15	2904.05	3140.38	3625.91	3878.42	4204.18	3868.51	3814.48
YAR014C	4505.54	4565.04	4328.62	4223.55	4074.25	4031.5	4157.88	3825.22	3949.68	3882.93	3799.39	3796.4	3815.01
YPL134C	1743.69	1813.64	2407.48	2739.57	2556.48	2431.9	2515.58	2505.61	2363.3	2240.37	2208.85	2102.89	2253.02
YGR078C	3545.16	3116.15	2915.17	3156.41	3505.66	3441.88	3604.85	3593.07	3668.21	3527.88	3457.57	3574.27	3497.43
YGR092W	2532.15	2890.11	2163.18	1805.1	3297.31	4751.21	4330.31	2821.35	2244.9	2680.3	3461.2	3192.26	2984.93
YLR018C	3802.81	4026.79	3704.31	3646.14	3990.53	3851.78	3698.93	3563.43	3579.07	3612.37	3659.5	3563.49	3587.77
YAL044C	13402.7	11151.4	10250.2	10450.1	9874.25	8537.86	8048.74	7233.56	6722.01	6682.59	6716.15	6050.35	5851.17
YJR074W	7031.25	5379.37	4621.44	4118.9	3538.07	3482.64	3783.89	4058.99	4543.48	4394.02	4164.19	3790.49	3875.6
YCR017C	5853.04	6813.49	7249.49	7133.57	7424.68	7659.34	7594.52	7763.46	7856.9	8152.51	7847.34	7996.73	8185.48
YGL240W	96.9149	166.923	167.876	138.595	136.341	127.888	137.775	156.335	131.817	128.463	127.342	127.39	169.527
YKR044W	1800.07	1676.61	2118.96	2576.86	2168.38	1612.36	1538.38	1720.28	2082.41	1963.13	1742.73	1579.28	1659.9
YFR045W	1017.81	933.444	770.807	719.142	939.398	1176.31	1297.02	1098.92	1090.48	1058.18	1070.78	1015.47	1090.27
YCR014C	527.822	467.928	463.129	374.617	405.706	503.116	488.443	419.756	432.056	482.683	490.124	567.927	573.029
YPR175W	2182.87	4276.65	5127.48	3458.65	1661.31	1225.34	2375.07	2870.3	2785.92	2400.36	2467.8	2388.74	2599.83
YDR540C	202.102	294.535	213.434	191.728	228.039	192.118	244.872	219.849	226.916	187.169	223.182	249.898	260.639
YBR296C-A	105.831	87.3408	77.8692	76.4523	85.5184	71.1923	93.3308	78.0992	100.101	88.5805	89.8618	77.3632	82.3442
YGR214W	27113.3	27789.2	27643	27061.2	27190.5	26623.6	27175.6	26812.5	26558.8	26865.3	26776.7	26644.1	26578
YBR053C	3003.89	1309.94	977.349	809.283	1134.45	2045.48	2889.36	2805.67	2616.28	2264.42	2498.8	2795.82	2961.71
YPL017C	576.794	407.933	327.554	394.785	335.739	263.776	339.874	394.819	337.481	337.297	353.221	332.904	298.954
YDR397C	5252.31	4876.84	4889.89	4508.98	4598.03	4915.5	5512.49	5606.29	5237.74	4968.51	4961.09	5090.85	5154.03
YJR014W	9496.48	7927.41	7949.93	7419.41	7425.25	7453.78	7946.99	7483.22	7457.27	7436.34	7566.58	7160.67	7275.79
YHR040W	4558.37	3894.11	3430.27	3029.52	2881.63	2952.64	2901.46	2561.31	2811.8	2529.89	2596.3	2332.17	2426.67
YJR079W	272.967	195.702	159.447	171.116	143.9	125.394	113.817	116.313	128.721	117.892	98.3663	127.674	111.257
YJL043W	532.004	367.934	322.003	515.394	400.855	292.896	385.239	403.56	441.312	332.152	344.397	386.114	335.649
YER123W	1303.75	1958.9	1863.22	1806.94	1946.29	1987.34	1755.67	1891.79	1898.88	1882.48	1929.63	1900.2	1892.46
YDL044C	1295.38	1514.6	1440.15	1144.7	1262.13	1498.25	1521.59	1263.33	1207.83	1208.47	1258.86	1185.27	1225.93
YCR063W	2871.34	3735.04	2737.37	2647.35	2357.7	2095.3	2196.99	2127.54	2384.2	1891	2008.72	1660	1835.65
YGL169W	3876.11	3296.68	2916.7	2655.81	2858.87	2770.45	2617.01	2584.62	2784.35	2677.62	2645.57	2681.91	2712.4
YDR345C	11323.3	15575.6	17519.8	18035.3	16526.6	14768.8	14172.9	14159.5	14615.4	15330.9	15594.5	16045.5	16402.7
YDR489W	1854.38	2617.62	3000.03	2548.03	1872.52	1397.74	1597.7	2122.55	2043.59	1874.2	1887.54	1842.26	1856.83
YLR026C	1349.04	1146.46	1171.58	1197.71	1418.91	1303.45	1423.57	1262.36	1304.62	1242.93	1285.64	1272.51	1195.19
YGR198W	4635.54	4382.62	4762.35	5143.52	5146.83	4984.8	5454.11	5129.29	5201.54	5154.77	5372.2	5094.2	5152.63
YIL042C	1039.29	763.023	804.866	868.451	795.491	930.707	931.699	843.015	893.688	736.353	764.382	746.769	807.337
YLR364W	2722.04	2239.16	2267.65	2406.24	2310.93	2140.42	2167.61	2163.16	1934.91	2216.55	2440.57	2338.36	2289.25
YDL033C	1211.53	1219.37	1350.56	1478.15	1461.41	1188.43	1251.3	1230.12	1291.17	1210.76	1241.38	1076.92	1179.16
YML123C	28902.1	29704.3	27097.9	26470.9	26869.1	26108.6	25906.1	26985.3	28353.2	28510.2	27757.5	27112.2	27859.5
YCR083W	3421.6	3107.81	2571.7	2190.08	2016.44	1917.96	2288.65	2631.18	2431.75	2336.9	2202.85	2080.07	2281.22
YHR011W	417.267	456.619	450.186	488.545	502.098	666.983	678.504	599.862	542.94	501.041	559.431	604.09	527.086
YOR090C	1552.84	1600.16	1545.04	1501.85	1825.2	2024.94	2243.3	2191.91	1949.15	2012.14	2075.04	2228.07	2166.92
YDR192C	1590.03	1436.83	1304.33	1372.73	1194.87	1198.35	1367.29	1279.15	1284.33	1207.87	1132.06	1113.41	1132.86
YPL258C	2692.2	2479.19	2480.25	2643.6	2412.53	2139.94	2099.15	2334.96	2319.81	2170.16	2087.15	2450	2126.07
YJL140W	6051.5	5538.35	5692.42	5897.1	6109.97	6338.16	6385.76	5667.27	5581.27	5813.93	5680.72	5561.4	5324.29
YDR416W	1645.53	1317.61	1223.05	1148.32	1221.21	1278.4	1264.53	1125.89	1170.33	1084.17	1145.57	1065.69	1027.27
YAL042W	10429.4	10100.5	10079.6	10639	10418.8	10209.5	10972.7	10913.2	11074.4	10898.9	10888.7	10554	10878.4
YGR205W	207.145	284.303	247.909	211.583	215.006	279.028	388.501	275.447	250.601	306.699	425.824	396.72	405.23
YPL178W	6965.62	7036.82	6975.25	6834.67	7218.9	7231.37	7379.32	7035.8	6767.06	6907.2	7047.33	6851.54	6901.27
YER007C-A	12525.1	12493.8	11259.2	10265.8	10923.5	11030.8	11431.7	11206.3	10751.8	10965.6	11393.4	10840.5	11062.1
YLL033W	1787.73	1475.7	1316.28	1070.54	1214.59	1264.6	1168.87	1194.19	1180.76	1031.44	1088.72	1000.56	1071.17
YKL190W	4714.97	4973.98	4890.22	4997.13	5148.65	5646.25	6090.5	5526.12	5435.11	5522.35	5478.59	5746.07	5678.88
YBR197C	1073.96	1195.05	1176.49	1153.21	1272.91	1116.33	1138.44	1220.1	1251.49	1138.67	1237.58	1073.35	1205.41
YMR044W	2592.83	2645.72	2495.93	2232.45	2295.48	2702.58	2774.5	2485.29	2415.39	2368.84	2330.58	2371.17	2351.69
YOR076C	1685.98	1580.5	1511.25	1276.5	1517.13	1712.59	1811.46	1582.27	1392.12	1462.52	1567.76	1609.57	1694.97
YLR020C	3315.75	4556.22	5042.45	4493.66	4249.29	4186.62	3910.4	4225.86	4170.6	4219.32	4327.11	3966.29	4236.31
YPR062W	14782	15788.4	15730.1	15343.5	15260.7	15179.3	15948.8	14850.6	15042.3	14711.1	15482.6	14584.5	14924
YEL061C	400.273	928.285	1785.38	1951.17	1650.19	882.02	563.136	876.164	1161.25	1119.42	1124.41	1189.9	1264.73
YLR260W	1862.27	1713.82	1670.83	1947.81	1987.85	1882.23	1854.24	1807.21	1928.37	1797.79	1870.4	1654.02	1732.46
YOR209C	6334.55	7438.35	7384.2	6598.57	7024.47	7466.22	7764.91	7897.85	7365.92	7167.78	7722.05	7627.24	7928
YLR396C	1959.78	1667.34	1388.74	1460.67	1701.23	2068.19	2378.01	1974.51	1938.33	1827.52	1940.7	1933.85	2014.43
YMR294W	815.007	911.999	967.564	644.555	813.268	915.098	729.935	624.392	630.139	678.785	734.96	645.91	678.309
YLR166C	2550.62	2271.2	2687.05	2368.16	2614.91	2835.11	2836.99	2426.5	2389.99	2679.01	2884.2	3111.9	3133.15
YIL044C	3948.06	4537.91	4327.72	4420.87	4441.63	4642.79	4794.87	4764.51	4403.18	4352.8	4508.83	4501.97	4471.98
YOR003W	1722.59	1940.98	1831.99	1879.96	1984.86	1830.56	1615.45	1718.33	1646.55	1545.96	1712.46	1503.8	1612.27
YNL233W	3885.1	5982.23	6664.08	5301.93	3364.37	2874.03	3753.33	4459.2	4161.72	3911.55	4004.32	3894.91	3949.97
YKL035W	5965.42	7238.95	10563.6	13126.1	13424.9	11922.4	10266.2	10976.8	12164.3	12995.4	13491.3	12332.9	12847.2
YGL057C	2653.18	2249.54	2157.7	1995.33	2075.35	2050.75	2024.5	1799.35	1509.49	1612.06	1807.63	1770.1	1750.61
YOL061W	11856.2	12187.2	11564.7	11141.3	11472	11329.8	11459.7	11782.6	11356.4	11829.6	11777.7	11522.9	11638
YKL053C-A	3244.02	3016.38	2588.48	2168.13	2766.9	3359.28	3587.92	3117.76	2595.35	2816.13	3244.41	3067.79	3273.2
YER124C	127.151	152.335	200.334	132.14	127.329	1398.63	4201.15	4450.58	2655.53	1364.4	1384.69	2961.41	3429.54
YBL068W	10801.4	9750.36	9045.62	8617.15	8458.55	8194.85	8126.98	8206.6	8568.59	8182.26	7849.29	8077.92	8150.08
YPL272C	1775.08	1721.35	1493.7	1246.96	1109.86	1173	1142.22	984.058	978.148	965.458	943.247	967.21	973.407
YDR099W	9077.2	10309.5	9963.28	10283.4	10927.9	11692.7	10696.9	11268.8	11204.7	11339	11726.8	11718.3	11896.7
YMR318C	15784.8	15021.9	14142.7	13390.8	13128.5	13324	14348.5	14643.3	15194.8	14577.3	15068.5	14375.6	15149.5
YGL153W	4605.84	2986.75	2846.5	3430.52	3383.66	3108.55	3574.22	3417.41	3421.76	3293.36	3203.42	3315.05	3044.38
YKR088C	5609.91	5690.91	5830.68	6005.62	5935.49	5421.39	5456.38	5653.55	6053.72	6363.86	6270.08	6100.53	6453.79
YGR168C	577.711	700.254	769.195	898.471	1006.55	970.117	801.303	615.022	754.312	781.98	816.782	791.84	829.089
YDL199C	210.284	254.737	341.277	342.035	365.816	329.768	412.917	392.7	439.049	396.416	440.13	391.614	464.834
YKL045W	2004.17	3443.53	4421.87	2846.09	1284.38	1097.47	1833	2037.67	2087.07	1937.04	1835.04	1764.78	1870.54
YIL009C-A	2421.29	2319.42	1801.52	1539.78	1521.28	1671.99	1778.25	1686.39	1658.12	1716.29	1651.05	1659.31	1740.5
YFL030W	1316.97	742.75	628.426	568.672	571.62	616.465	767.79	676.658	632.893	549.751	575.242	496.415	562.032
YER139C	436.668	784.363	652.014	443.109	723.661	889.352	688.555	664.621	567.751	610.057	828.357	789.39	838.355
YKL015W	1143	1001.34	1210.42	1284.36	1582.15	1810.24	1722.25	1416.68	1407.52	1535.79	1561.55	1574.77	1514.06
YER019C-A	15272.8	14070.6	13314.4	13669.4	13787.3	12695.6	13323.8	13195.5	13175.1	13650	13283.1	12953.1	13104.6
YPR187W	17687.6	16792.8	16133.2	15465.2	15140.6	15850.7	15968.4	15279.9	14339.4	14539.8	14987.6	14711.7	14830.3
YCL039W	1609.33	1436.92	1485.63	1411.91	1640.07	2065.21	2256.06	2218.91	2268.17	2175.29	2371.94	2268.37	2396.09
YCL037C	13778.7	11360.9	11248	11565.7	11058.6	11066.6	11110.4	10404.7	11358.4	11321.3	11187.3	11437.8	10714.6
YLR139C	933.391	823.813	812.44	820.063	894.571	772.586	802.648	829.845	822.117	823.373	792.907	786.828	744.749
YPR193C	918.774	519.658	531.869	366.609	428.002	570.847	649.062	456.298	545.74	424.759	529.036	441.606	464.436
YOR319W	1306.62	1752.38	1571.3	1547.54	1873.68	1844.05	1672.2	1621.53	1589.86	1552.52	1749.03	1729.84	1844.19
YHR149C	3150.52	6092.34	6189.23	4612.21	3282.69	3202.89	3803.67	4245.8	4159.59	3746.85	3823.63	3859.78	3907.08
YNL263C	7463.23	9047.26	10341	9549.87	7955.01	7017.67	7883.85	8736.33	8448.36	8313.48	8472.44	7889.48	8508.94
YLR237W	4053.04	5308.06	4375.54	3269.25	2525.39	2004.29	1908.55	2060.37	2371.42	2319.21	2352.42	2308.33	2318.78
YLR454W	4390.45	3400.93	3172.14	2680.39	2759.56	3785.82	4641.55	4108.39	3958.14	3735.37	4016.87	4208.93	4345.57
YKL162C	416.917	517.55	482.775	398.359	419.306	479.378	413.733	447.787	388.886	338.368	388.691	357.622	398.85
YDR100W	3782.26	4191.71	4202.32	4225.99	4253.42	4184.18	4408.72	5134.8	5183.5	5188.89	5460.59	5395.84	5725.67
YDR322C-A	10817.2	11356.8	11060.7	9729.09	9439.12	9714.34	10000.3	9059.37	8340.85	8085.99	8233.31	8387.73	8037.87
YGL094C	3696.8	3755.01	4990.48	4591.19	3796.15	3102.87	3212.56	3797.35	4126.78	4251.89	4042.37	3992.72	4165.68
YPL245W	5090	4679.62	4596.83	4691.93	4602.18	4601.46	4535.69	4159.61	4730.81	4641.82	4701.71	4393.36	4471.12
YHR036W	811.51	1071.33	1049.89	852.532	912.764	868.364	886.188	824.496	879.308	881.609	860.157	752.557	792.416
YPR174C	3604.32	4557.83	5234.37	3646.57	2076.94	1873.58	3062.91	3212.45	3308.22	3006.14	2807.19	2512.25	2630.27
YJL056C	1139.02	812.515	826.129	695.62	731.24	981.726	988.935	865.575	917.359	775.923	943.728	867.118	911.604
YML065W	1709.08	1875.02	2353.72	2519.34	2734.83	2374	1850.56	1725.05	2055.48	2247.61	2232.56	2235.54	2308.82
YMR282C	1538.16	1660.24	1732.15	1432.28	1448.17	1824.53	1663.64	1544.73	1453.03	1401.9	1404.24	1329.38	1430
YAL017W	1892.69	1639.06	1858.63	2345.69	2658.96	2806.13	2867.88	2688.25	2725.97	2790.32	3024.76	3042.84	3109.85
YOL097C	12144.4	12168.3	11397.6	10606.8	10889.4	11679.5	11978.7	11383.2	11119.1	11072.1	11348.3	11160.7	11036.3
YKR087C	2878.26	3189.51	3176.46	2502.63	2552.66	2859.51	2886.62	2738.61	2609.49	2512.46	2715.33	2867.11	2821.46
YOR341W	17129.5	17973	16785.8	15965.9	15493.2	15370.3	15786.9	15275.5	15845.7	15324.9	14892.6	14236.5	14529.6
YJL083W	891.506	980.45	921.782	882.837	1085.85	1180.1	1233.86	1234.31	1232.98	1088.66	1163.18	1015.59	1075.86
YKL002W	4342.93	3355.36	3111.33	3155.7	3475	3687.83	4068.8	3642.06	3484.6	3451.7	3669	3466.99	3476.25
YCR075W-A	2452.72	2225.21	2285.98	2748.99	3118.98	2834.79	2604	2573.32	2634.49	3043.1	3029.07	2987.16	3246.69
YDR364C	2184.59	2882.29	2618.99	2479.87	2412.67	2442.77	2242.68	2376.44	2410.57	2337.92	2479.11	2307.85	2461.29
YKL089W	1456.18	2165.95	2667.42	2115.63	1213.13	850.346	998.371	1225.49	1311.45	1348.42	1121.81	1182.16	1225.39
YJR083C	711.345	718.38	855.857	761.409	935.706	942.629	864.749	758.884	799.229	828.903	912.053	875.102	874.65
YLR433C	2405.78	2713.29	2620.01	2590.76	2582.13	2635.74	2535.41	2617.56	2728.35	2652.36	2685.3	2617.17	2595.56
YGR266W	4392.24	3751.03	3233.21	3331.71	3704.08	4359.57	4760.34	4329.07	3910.86	3665.2	4030.71	3870.92	4047.07
YOR174W	2962.69	2498.51	2457.01	2105.62	2407.28	2444.58	2673.41	2455.15	2497.86	2421.23	2385.44	2507.65	2266.07
YHR129C	1457.17	1362.03	1621.52	1546.63	1273.21	1290.71	1227.05	1133.61	1251.56	1306.72	1308.84	1225.35	1271.38
YOL015W	447.824	426.528	440.174	537.013	474.411	454.734	355.894	512.407	410.786	393.712	405.161	378.911	393.81
YKL191W	13071.9	12135.7	11517.7	10711.2	10761.3	10380.3	10794.7	9934.93	10590	9613.7	9693.87	8852.96	9080.72
YHR214C-D	373.313	288.125	270.997	327.513	256.183	198.708	232.38	274.29	270.331	273.612	223.437	244.535	214.833
YKR101W	1466.06	1244.54	1380.15	1228.03	1065.49	978.668	1079.4	1140.62	1154.02	1070.82	1086.16	937.404	980.293
YER093C	1367.21	1260.63	1226.21	1161.86	1210.68	1374.68	1415.63	1193.26	1198.69	1276.31	1222.66	1302.91	1229.76
YAL001C	1778.84	1749.6	2166.9	2244.05	2100.79	2096.72	2286.12	1920.87	1881.03	1952.01	2026.27	2131.92	2123.88
YMR156C	920.706	753.033	741.327	670.65	659.351	729.573	744.475	700.856	626.689	610.068	707.812	700.01	749.148
YDR090C	2415.12	3383.09	3292.36	3064.5	3206.47	3326.04	3208.64	3353.9	3246.83	3118.81	3354.37	2978.27	3318.36
YFR033C	11174.4	10888.8	10562.9	10246	10276.8	10738.9	10793.3	9079.36	9175.86	8373.33	8870.16	8336.88	8293.35
YGR287C	188.798	265.943	301.223	249.849	256.448	277.337	317.423	324.391	241.166	277.489	382.624	339.47	373.315
YJL109C	15344.4	13062	11441.6	10819.7	10628.3	10292.8	10584.8	10020.7	10747.9	10409.1	9630.56	9425.16	9396
YPL204W	3834.95	4687.48	4511.24	4142.69	4410.95	4630.84	4566.37	4546.74	4600.04	4594.89	4647.88	4473.85	4369.91
YDR137W	3332.64	3332.5	3564.64	2953.73	2857.35	2959.12	3145.63	3031.04	2840.8	2782.52	2988.29	3028.55	3085.92
YPL153C	599.977	1701.59	2195.14	1236.56	578.026	341.356	631.584	929.792	811.749	737.915	708.632	809.656	825.872
YER149C	2236.92	2672.52	3207.31	2888.53	2171.76	2103.22	2441.7	2485.87	2559.21	2390.86	2359.04	2169.96	2247.61
YDL237W	6599.27	6763.02	6757.14	6155.41	5431.86	5624	6222.65	6621.21	6400.75	6304.77	6382.92	5916.27	6360.16
YLR275W	2565.54	3174.25	2879.78	2621.91	2705.55	3098.69	2816.26	2641.1	2518.61	2535.94	2860.89	2787.65	2857.82
YBR135W	4038.97	4270.88	4137.85	4151.65	4195.75	3712.04	3718.75	3728.02	3797.42	3892.83	4032.01	3910.6	3884.01
YDL148C	5636.71	6461.78	6035.29	5663.08	5810.61	5701.91	5282.51	5687.31	5676.22	5726.77	5545.51	5420.48	5458.06
YOR144C	2083	3275.72	4037.51	2687.1	1640.89	1513.62	2048.66	2074.47	2090.36	1965.43	1964.35	1940.99	2023.9
YDR381C-A	2086.36	1843.83	1572.22	1538.17	1511.62	1723.75	1859.82	1590.91	1474.15	1380.56	1357.25	1266.69	1286.31
YMR142C	29591.5	29464.1	29658.4	29417.9	29870.4	29766.1	29250.3	29211.5	29435.5	29329.6	28924.7	28751.2	28006.4
YOR228C	2623.93	2176.47	1659.12	1487.76	1712.29	2376.68	2520.62	2253.28	2038.13	1927.73	1947.35	1897.09	1844.01
YDR387C	3314.92	2483.69	2395.88	2440.17	2473.84	2642.15	2851.2	2567.79	2462.32	2557.53	2585.59	2480.05	2617.85
YLR030W	254.731	195.759	180.438	235.495	145.884	116.524	165.341	193.165	195.308	173.405	189.734	161.184	156.557
YKL187C	830.626	849.051	1056.06	975.688	883.339	646.067	725.318	847.146	775.2	769.405	697.636	607.542	694.824
YKL039W	5309.91	5468.46	5315.59	4976.25	5394.22	6049.5	6064.57	5927.54	5774.72	5992.76	6100.48	5741.54	5925.02
YLL040C	4961.38	3534.45	3181.61	3531.92	3936.73	4436.62	5219.27	4801.41	4723.12	4479.12	4893.82	4955.14	5060.37
YML008C	17892.9	17161.3	15878.9	15102.6	14876.4	15319	16530.7	16050.6	16141	16016.8	16623.9	16226.1	16841.6
YLR165C	1032.41	874.745	802.353	707.627	813.003	952.951	904.567	804.736	774.467	832.259	882.748	819.619	860.375
YBR138C	257.126	251.71	453.439	769.51	1587.59	1837.04	1086.51	568.065	586.017	880.511	1113.13	1015.27	991.751
YPL115C	2611.89	3505	3854.09	3126.17	2868.02	3108.36	3355.14	3500.52	3470.24	3287.91	3476.54	3655.65	3623.28
YAL010C	1012.31	941.424	827.691	805.597	971.754	1028.58	1040.78	960.122	968.44	984.467	1023.47	967.642	1084.11
YNL167C	2099.11	2797.43	2948.9	2697.43	2534.68	2717.65	2919.9	2723.71	2803.68	2725.16	2920.33	2762.23	2888.93
YCR091W	263.091	429.599	411.86	377.321	374.209	512.116	451.49	482.318	489.014	470.202	479.104	456.076	529.5
YKL037W	904.792	1290.08	856.164	1474.51	1066.08	942.87	1030.27	1122.05	1090.54	1029.41	1205.83	1093.43	1176.67
YML015C	2554.19	2702.23	2480.07	2180.72	2371.74	2376.5	2221.89	2016.71	2076.88	1937.53	1995.72	1807.49	1766.8
YIR011C	3288.2	3815.69	3453.37	3351.03	3574.2	3712.76	3802.24	3694.6	3752.67	3451.38	3735.4	3632.26	3571.17
YGR240C-A	700.624	496.348	662.94	535.365	763.592	859.795	870.271	635.162	647.287	716.815	722.645	979.194	957.191
YBL050W	4765.42	5239.78	5094.59	5140.07	5196.68	6267.18	6674.51	6299.27	5992.21	5810.92	6061.96	6290.17	6063.24
YHL030W	1917.5	1088.92	963.168	940.41	1609.03	2887.37	3556.35	3045.47	2853.65	2765.26	3124.33	3380.52	3438.94
YPL189C-A	3312.6	4221.13	4009.47	4148	3943.77	3496.68	3150.08	3229.25	3196.52	3109.25	3298.72	2686.52	2971.53
YMR298W	8213.48	7736.32	7839.19	8640.18	8741.36	8594.08	8797.43	8951.72	9017.55	9322.7	9790.31	9314.07	9675.92
YOL055C	1961.74	1551.42	1584.32	1378.24	1257.39	1336.42	1397.33	1217.69	1255.26	1316.86	1337.23	1289.88	1355.27
YMR132C	517.932	623.132	690.653	783.289	781.478	800.191	561.627	371.831	480.283	508.646	609.397	583.321	581.751
YHR049W	11063.3	11028.3	10371.5	10680.8	11846.7	12599.7	13074.9	12353.9	11769.6	11740.9	12449.9	12025.3	12211.1
YJL030W	2244.2	1962.04	2465.57	2313.73	2354.49	2648.97	2690.48	2341.6	2279.98	2437.83	2510.36	2468.77	2475.73
YDR325W	1352.32	1286.73	1786.6	1914.76	2103.33	1710.29	1174.23	986.057	1287.25	1544.26	1463.38	1467.54	1550.4
YMR275C	3365.84	2762	2591.57	2423.32	2619.88	2793.88	2899.62	2739.32	2629.02	2785.65	2830.99	2974.81	3010.52
YJL207C	5396.39	5298.32	5509.56	5689.79	5468.78	5617.61	5334.72	4985.58	5204.26	5312.53	5669.4	5243.87	5463.18
YDR363W-A	9023.81	6392.32	5974.16	6228.95	6662.51	7431.02	8533.64	7794.09	7322.82	7386.02	7942.3	7863.51	8005.34
YKL048C	1327.42	1612.99	1623.29	1929.65	1862.6	1437.32	1254.66	1338.7	1501.85	1412.89	1356.22	1429.39	1411.92
YPL045W	1273.34	1668.71	1505.25	1359.28	1355.29	1566.19	1550.09	1342.48	1422.53	1394.45	1544.57	1419.79	1495.8
YMR239C	3800.39	3736.39	3477.46	3003.23	2751.22	2707.65	2778.49	2515.77	2671.98	2626.06	2447.78	2325.23	2380.81
YLR363C	2730.14	2417.77	2360.48	2136.66	2241.18	2668.39	2554.03	2432.4	2407.35	2283.42	2439.72	2448.09	2513.94
YPR006C	803.436	1034.04	1239.6	1243.58	1106.04	902.478	849.967	847.684	854.033	824.962	868.091	820.666	867.696
YLR075W	37032.3	36440	36473.1	36807.1	36885.5	36796.8	36491.6	36742.1	36691.1	36922.7	36407.6	36689.3	36191.9
YMR043W	3995.36	5049.77	4804.61	4923.2	4970.58	5369.71	5086.93	4808.99	4780.48	4616.7	4671.44	4861.73	4553.96
YNL008C	3421.58	2661.4	2683.01	2548.45	2647.85	2503.11	2910.25	2686.76	2713.67	2757.69	2844.77	2638.03	2736.9
YLR363W-A	6549.65	7009.05	6100.07	6615.33	6402.78	5625.32	5330.21	5574.09	5513.03	5646.34	5716.41	6045.73	5775.76
YOR378W	407.124	377.862	518.086	567.554	545.131	454.569	383.313	439.887	501.16	535.642	505.389	552.104	537.701
YBR273C	1757.79	1780.49	1535.96	1345.43	1490.98	2022.6	2305.33	2184.91	1962.4	1924.64	2098.37	2041.95	2120
YAL038W	35027.8	35546.4	35429.6	36171.6	36226.6	36369.1	36522.7	36987.4	37143.3	37232.1	36272	36873.9	36961.5
YHR070W	3394.02	4251.38	3662.73	3556.52	3955.77	3431.19	3501.07	3645.91	3759.93	3316.13	3427.62	3314.33	3383.37
YPR068C	435.937	474.207	521.438	445.567	443.817	572.177	506.407	367.092	327.174	342.558	478.044	446.928	429.215
YJR120W	936.253	644.718	786.634	570.788	567.277	590.115	591.051	492.354	570.121	588.945	490.724	578.138	493.292
YIL096C	3962.95	4650.84	4180.37	3413.49	3423.72	3135.92	3022.26	2663.75	3027.88	2796.59	2906.76	2648.78	2723.67
YLR038C	14824.5	15119.9	14976	13780	12892.9	11901.2	11402.1	10898.3	10001.4	9964.54	10235.7	9887.63	10145.3
YDR064W	38438.9	37802.1	38260.9	38129.9	37859.3	37668.5	37892.5	38043.7	37743.3	37843.8	37574.5	37540.8	37490.4
YNR004W	2033.16	1162.49	1132.47	1775.88	1786.1	1392.51	1273.41	1542.38	1479	1345.07	1326.1	1796.49	1366.67
YIL134W	3098.54	2913.72	2965.63	3340.86	3178.04	3247.72	2974.54	3164.91	2712.43	3199.51	2866.41	2946.54	2797.74
YIL121W	1281.46	1434.21	1687.45	1836.49	1858.66	1607.02	1942.82	2226.16	2164.81	2158.83	2199.71	1884.22	2000.77
YLR268W	6252.57	6396.67	6396.38	6947.55	7331.92	7134.85	6622.96	6225.82	6181.63	6332.82	7173.89	6508.43	6721.93
YMR161W	2743.19	4044.12	4010.98	4093.6	3822.76	4048.34	3751.46	4197.07	4197.56	3944.64	3940.89	3661.67	3877.25
YER064C	3773.41	5163.26	4504.78	4869.71	5188.57	4944.4	4607.59	4800.41	4854.63	4563.55	4811.54	4646.53	4917.11
YBR077C	3892.47	4281.42	4211.44	4591.6	4806.89	4214.69	4131.49	4210.03	4178.69	4581.12	4681.1	4708.36	4759.58
YCR054C	2004.5	1848.42	1545.83	1120.5	1206.58	1451.33	1290.1	1476.01	1189.26	1221.6	1252.53	1184.83	1251.89
YNR066C	239.003	340.315	346.64	373.843	331.568	368.828	276.407	370.294	346.544	333.519	319.136	336.887	360.839
YIL006W	769.395	1197.47	1151.1	1172.41	1170.56	1201.59	1134.23	1188	1264	1134.45	1241.63	1227.25	1273.08
YLR007W	3239.85	2894.52	3056.62	2832.29	2466.36	2576.36	2800.68	2398.85	2378.1	2377.36	2405.83	2318.11	2406.91
YDR175C	1730.3	2215.92	2330.03	2204.06	2367.42	2512.98	2413.16	2338.72	2219.25	2056.95	2403.63	2305.27	2388.68
YMR025W	356.595	433.225	448.539	337.082	365.301	387.597	399.094	365.157	300.144	329.089	329.786	367.683	370.224
YDR375C	1796.98	1510.19	1579.61	1747.48	1776.53	1946.82	1980.58	1879.62	1781.35	1670.43	1795.7	2021.18	2063.44
YER176W	3080.51	2898.76	2722.14	2546.3	2798.95	2893.67	3051.07	2767.95	2786.17	2671.02	2769.87	2813.11	2883.52
YHR113W	4065.73	3995.64	3773.23	3237.89	3189.33	4292.5	5245.83	5603.03	5387.85	5030.15	5105.78	5610.09	5776.59
YDL060W	8953.46	9280.3	8431.24	8028.94	7804.49	7243.56	7553.47	7460.79	7624.46	7158.16	7017.62	7048.15	6917.85
YLR271W	604.69	523.016	410.002	320.443	332.574	423.001	514.804	395.852	414.781	303.302	394.428	415.384	440.838
YPR179C	1633.73	1128.82	1178.74	946.041	929.08	1157.09	1246.13	1087.02	1004.43	984.81	1113.14	1124.25	1128.05
YOR137C	1103.51	1040.82	891.978	717.229	964.652	912.058	832.443	812.737	860.854	807.605	866.496	818.486	881.963
YJL063C	2612.55	2698.12	2708.32	2857.27	2774.79	3326.59	3493.77	3220.59	3123.48	2904.07	3045.2	3033.58	3063.92
YBR056W	1523.88	499.469	397.263	294.477	446.606	978.062	1509.86	1475.31	1408.29	1317.12	1620.28	1656.11	1871.81
YDR191W	2412.05	2097.04	1397.8	852.639	877.573	1439.53	1695.19	1290.75	1043.57	1051.79	1231.12	1196.48	1121.31
YPR163C	13795.3	13309.5	13658.6	13075.8	13364.6	13997.5	13739.2	13113.1	13243.6	13560.5	13295.7	13425.4	13127.3
YGL178W	8184.4	7036.16	7122.35	6958.1	6243.91	6418.98	6640.67	6245.61	6978.49	7040.35	6869.43	6479.43	6647.12
YLR189C	1366.39	1313.13	1194.19	1354.61	1938.79	2066.71	1939.59	1605.3	1577.71	1667.46	1822.74	1813.34	1776.28
YOR152C	777.808	567.421	585.254	663.406	953.771	975.119	765.13	698.842	769.074	1164.58	1147.47	1144.43	1203.05
YML021C	2617.95	3069.11	3807.13	3871.79	2679.78	2072.81	2479.49	2870.82	2994.6	2794.43	2797.09	2700.05	2523.42
YFL050C	921.831	658.791	528.115	379.998	507.654	700.429	795.347	614.808	523.156	478.098	545.982	608.987	626.063
YNL295W	987.966	1016.6	957.537	944.947	994.007	1097.77	1079.07	1089.06	960.052	1004	1064.09	1003.76	984.985
YDR234W	7006.43	8962.39	8584.16	7218.41	6162.86	5271.55	4997.13	5020.79	5707.93	5936.95	6357.05	6311.53	6415.9
YDL222C	755.087	792.167	918.401	789.115	605.335	523.958	578.415	653.873	666.185	603.191	650.168	539.08	570.271
YMR274C	1856.31	1633.65	1743.95	2329.39	2293.69	2149.49	1901.74	1694.6	1822.51	1930.05	2139.13	1873.54	1988.42
YNL073W	2211.27	1765.38	2040.21	2259.85	2361.14	2073.31	2406.66	2475.89	2354.75	2215.62	2318.9	2224.11	2216.46
YBR275C	457.961	773.366	1129.97	903.383	583.737	349.32	471.063	557.216	534.93	466.044	486.31	444.206	434.775
YER093C-A	1254.48	1441.65	1349.1	1603.7	1417.21	1255.01	1237.86	1361.35	1403.74	1237.32	1255.06	1193.48	1313.49
YKL112W	2983.08	3650.24	3957.32	3657.27	3628.43	3199.31	2993.02	2991.38	3168.2	3282.56	3305.65	3188.77	3300.19
YMR137C	1506.47	1039.05	1100.48	928.931	1003.81	1043.29	1070.08	912.545	897.23	833.133	867.573	937.242	962.398
YLR063W	2340.42	2396.88	2172.74	2461.27	2454.57	2143.35	1723.58	1765.21	2132.5	1951.19	1952.92	1763.2	1898.96
YIR007W	441.025	443.794	337.958	319.688	324.938	369.166	420.403	390.463	406.793	398.174	411.799	387.997	415.743
YMR159C	117.733	146.338	146.755	107.811	132.182	135.844	122.411	135.798	124.16	143.737	150.288	137.295	140.836
YIR030C	1093.85	814.606	886.405	767.138	900.816	1102.23	1164.18	870.507	692.864	715.254	810.44	740.817	759.272
YKR085C	2120.77	2240.39	2523.73	2684.9	2670.67	2717.31	2720.88	2831.33	2734.54	2561.76	2490.44	2393.84	2438.72
YGL068W	3636.9	3566.98	4078	4298.07	4477.39	4478.99	4431.57	4104.26	4048.68	3940.64	4178.63	4177.33	4191.09
YCL026C-A	441.481	491.516	370.779	566.637	432.212	384.972	384.859	443.883	455.867	386.445	384.146	393.694	388.264
YOL068C	5793.24	5239.96	4907.6	5265.08	5595.8	5435.02	5457.81	5157.54	5265.22	5114.82	5296.98	5108.42	5070.06
YER170W	258.773	878.817	1364.39	914.359	603.976	573.999	590.988	810.628	707.644	629.694	769.894	668.133	730.975
YGL259W	420.046	258.084	243.365	302.52	384.156	291.262	277.345	384.8	286.697	341.301	320.341	444.946	415.831
YIL150C	975.25	600.889	548.536	465.799	453.167	488.439	603.713	423.958	454.694	400.772	509.977	438.5	474.375
YOL120C	31169.5	31879.9	32276.8	32149	32911.1	32604	31481.8	32005.9	31586.9	32462.1	32004.4	32286	32261.4
YJR099W	2122.61	1768.49	1516.66	1775.7	1760.04	1893.99	2122.64	1993.99	1986.65	1821.65	1943.89	1981.8	2072.13
YKL220C	1101.91	773.968	829.436	659.296	750.337	580.746	629.558	679.824	681.937	662.307	573.738	593.857	579.635
YJR150C	271.173	194.282	173.12	195.418	156.238	134.447	144.279	185.802	216.267	146.755	169.939	168.863	167.515
YLR071C	3899.55	4100.63	3934.55	3697.24	3955.63	4159.66	4451.66	3974	3831.83	3999.96	4021.04	3996.6	3953.09
YGL254W	727.188	1370.46	1401.12	1320.54	1223.59	1202.75	1113.75	1164.61	1297.53	1015.91	1141.76	1062.93	1142.78
YKL168C	1099.13	1144.14	1131.82	935.584	1160.04	1543.92	1794.58	1652.39	1445.38	1411.9	1692.95	1807.48	1915.16
YHR051W	8825.16	10675	9709.17	8418.46	8639.63	8402.05	7849.74	7890.27	6933.97	6992.59	7062.07	6866.15	6877.7
YIL073C	124.239	93.6664	108.476	91.6663	72.8216	76.9102	112.694	103.527	98.997	97.6683	99.0412	78.5395	86.3659
YBR162C	8664.06	14629.8	19067.1	20840.7	20953.8	19895.5	19556.4	20006.3	20171.3	19508.9	19657.1	18620.5	19669
YHR123W	4124.01	4467.94	5024.09	4743	4215.97	4256.11	4882.63	5489.38	5284.66	5245.5	5193.64	5145.03	5284.17
YHL028W	259.84	225.609	184.435	372.613	566.517	575.405	371.286	271.797	293.211	353.782	401.626	358.148	447.308
YNL265C	1672.14	1617.3	1698.26	1539.2	1544.16	1707.82	1851.63	1804.13	1707.55	1711.7	1874.77	1950.48	1957.42
YGR197C	3049.16	2923.47	3213.8	3150.83	3216.19	3054.35	3048.45	3025.32	3214.15	3094.6	3251.24	2915.87	2992.34
YKL022C	2254.91	1951.01	1781.58	1666.61	1780.75	2049.26	2086.97	1610.81	1838.23	1667.26	1729.02	1783.18	1817.7
YPR181C	11357.1	13177.8	14076.2	14313.5	13429.8	13463.9	13837.3	13766.4	14331.7	14163.5	14434.1	13917.4	14555.4
YDR538W	3528.55	4936.99	5445.48	5229.18	4384.87	3638.29	3676.28	4175.31	4343.16	4030.78	4107.11	3835.76	4083.69
YDR496C	10520.9	10868.6	9573.96	9254.02	9064.07	9555.81	9377.46	9054.19	9395.03	8748.92	8706.23	8335.9	8392.77
YDL031W	10590.1	9332.12	8037.95	7695.49	7632.56	7677.14	8190.35	7225.97	7564.16	7218.5	6942.67	6808.31	6578.89
YDR188W	12279.2	12186	11586.8	11626.9	11743.6	12564.9	13238.6	12501.3	13057	12395.9	12573.8	12522.5	12575.5
YLR360W	774.245	687.852	827.344	823.117	1046.79	1150.06	962.216	803.623	793.433	875.22	931.889	896.104	966.751
YIL004C	1805.83	2323.26	2399.73	2716.04	2865.05	2071.17	1823.31	1934.28	2088.73	2185.66	2041.09	2006.48	2039.15
YDR337W	1192.38	1307.93	1483.25	1454.48	1691.57	1888.67	1860.72	1667.29	1440.27	1465.79	1637.15	1604.26	1624.58
YPR125W	6126.36	6221.1	6307.3	6937.77	6894.58	6129.92	6272.65	6596.92	6280.81	6215.37	5864.89	6510.05	6339.96
YML054C	695.496	470.468	378.714	265.813	279.922	342.001	384.356	292.838	230.563	204.659	217.888	238.353	236.884
YIL038C	3851.85	3847	3525.81	3127.29	3393.86	3945.25	3940.06	3744.87	3598.29	3641.74	3619.7	3607.91	3568.25
YJR134C	1132.53	1259.9	1356.85	1305.53	1290.18	1144.7	1128.53	1216.04	1166.97	1140.35	1165.46	1355.15	1126.68
YDR336W	1610.07	1218.13	1110.78	1081.95	1210.51	1367.38	1557.38	1356.01	1177.25	1211.96	1173.38	1182.94	1168.1
YPL107W	2288.61	2134.61	1863.04	1492.08	1505.03	1829.89	1713.16	1525.15	1404.66	1438.5	1470.78	1355.62	1349.49
YPR081C	1369.21	1139.27	1090.95	1164.4	1248.63	1179.2	1310.55	1358.86	1263.79	1212.79	1261.21	1235.17	1284.58
YKL103C	1266.48	680.172	993.051	712.983	567.857	590.088	1014.72	1258.49	1291.16	1004.27	1114.29	1193.06	1392.15
YIR023W	2218.72	2128.7	2030.05	2404.33	2436.8	2355.46	2043.41	2026.69	2280.98	2216.51	2246.65	2084.9	1964.75
YDR524C-B	34868.4	34858.5	34611.6	35927.6	34627.3	33902.6	34531.4	34898.9	35405.5	34990.9	34532	34281.5	35322.5
YLR342W-A	7079.73	6423.79	8184.26	8023.45	6655.41	5274.17	5338.01	6129.43	6528.39	6711.02	5968.46	5758.82	5845.28
YGL111W	6969.32	6726.12	6611.69	6219.82	6461.4	6286.21	6357.06	5873.96	6035.19	5960.34	5837.68	5920.3	5880.18
YML049C	1702.44	2043.44	1971.67	2213.72	2446.51	2419.67	2476.98	2422.74	2450.93	2472.86	2517.95	2445.81	2507.99
YJL162C	620.36	1007.54	928.61	937.348	781.339	966.546	804.335	756.527	844.477	678.483	704.069	667.859	700.488
YGL091C	2297.77	2044.38	2088.72	1992.44	2015.35	2207.89	2356.1	2028.11	2111.84	1982.97	2231.68	2106.36	2173.5
YLR249W	35775.8	35352.8	35216.7	35694.9	35180.7	35343.6	34768.4	34209	35131.7	35509.4	34691.6	35459.9	34460.1
YLR316C	1614.67	1327.64	1251.34	1199.31	1247.98	1332.78	1314.78	1098.61	1216.66	1159.21	1119.35	937.553	1022.63
YHR072W	10516.5	9465.02	8223.13	7328.53	7009.62	7244.46	7177.53	6494.22	6839.77	6702.56	6962.65	6824.04	7132.43
YLR328W	6058.59	5766.59	5558.36	5480.5	6118.62	6182.97	6025.34	5771.59	5747.71	5650.53	5692.78	5877.15	5730.67
YGL070C	5154.1	5545.15	5092.07	5059.78	5221.5	4943.09	4810.08	4662.31	4495.5	4709.71	4878.37	4917.39	4821.28
YBR023C	7354.41	10132.1	11245.9	10008.1	8161.95	7255.86	7438.93	8057.68	8494.06	8401.05	8330.2	7869.22	8098.32
YLR224W	4166.95	4326.12	4099.37	4005.93	4248.99	4077.53	3952.53	3832.89	3879.98	3861.48	3901.75	3642.92	3718.32
YEL038W	6027.89	5153.05	4980.91	5543.87	6366.17	6925.85	7274.37	6745.04	6612.4	6567.88	6819.58	6330.6	6490.47
YMR202W	27249.3	27540.5	25211	23685	23019.6	22518.9	22903.6	22306.4	21892.4	22522.5	23955.6	23231.7	23825.5
YDR200C	1663.78	1837.16	2309.47	2251.25	2270.54	2142.03	1960.8	1764.7	1816.35	1920.82	1956.69	1903.96	1870.16
YFR016C	2521.65	2745.41	2717.5	2233.3	1903.86	1849.55	2125.63	2226.24	2217.08	2142.14	2150.78	2124.81	2212.46
YGR141W	2455.65	2243.67	1972	1791.42	1706.94	1984.9	2463.04	2676.88	2374.29	2074.17	2237.78	2082.74	2392.59
YNL217W	2813.07	2988.53	2727.69	2546.57	2643.63	3401.39	4563.11	4612.2	4250.92	3940.99	3668.57	3755.46	4108.76
YKL121W	1185.49	859.941	776.494	696.859	772.117	1058.57	1290.23	1142.58	1028.25	977.023	1021.78	967.985	1065.61
YGR177C	3349.79	3644.39	2816.32	2594.54	2947.54	3010.33	2740.41	2412.91	2556.34	2659.73	2662.55	2495.45	2468.49
YCL034W	2269.39	2031.93	2345.04	3022.97	3222.34	3133.38	3214.79	2822.48	3106.37	3058.85	3184.01	2872.48	3037.36
YAL067W-A	189.44	98.9094	98.7975	102.651	94.8004	71.3111	98.3421	103.156	84.4144	97.2425	88.0295	106.811	89.7743
YOL020W	9167.89	8919.3	9024.25	9103.89	8847.4	8000.88	8071.64	8255.11	8325.22	8043.72	7936.24	7176.61	7624.9
YCR026C	1843.32	2619.68	3041.01	2821.73	2487.33	2353.77	2251.31	2435.16	2534.89	2390.96	2393.78	2242.39	2436.22
YBR136W	1749.08	2118.42	2024.33	1826.48	1909.34	1917.92	1933.55	1673.79	1814.74	1731.43	1800.62	1776.23	1738.6
YOR155C	1249.46	1246.95	1230.14	1127.82	994.187	1302.27	1733.06	1751.07	1818.74	1511.67	1583.84	1573.2	1735.55
YGL122C	4027.38	4727.11	4541.28	5671.88	6481.64	7001.37	6787.4	6472.07	6235.18	6174.69	6874.61	6545.82	6560.07
YOR258W	1216.6	1127.41	1047.05	864.658	761.283	780.373	950.378	926.361	820.173	799.165	816.316	793.434	885.597
YKL034W	3485.34	2887.65	2765.45	2569.76	2731.07	3326.58	3576.26	3426.47	3262.77	3288.78	3468.07	3209.53	3484.53
YHR050W-A	202.865	525.771	512.862	333.176	544.101	534.585	467.417	527.106	433.488	506.468	583.733	799.371	831.532
YKL165C	3889.38	6467.85	8443.8	7683.39	5475.16	4347.18	4816.3	5883.52	6342.61	6273.22	6001.09	5904.82	6243.12
YKL122C	7892.45	6510.55	6943.12	6206.91	6243.66	6127.57	6461.83	6083.64	5659.18	6034.74	6427.87	6282.03	6160.54
YLR306W	1107.51	849.069	832.131	606.223	608.011	587.849	736.429	692.422	730.006	630.943	659.736	627.994	660.511
YOR347C	865.858	956.454	796.367	752.627	686.039	830.921	1004.15	1279.62	1006.74	841.349	872.77	938.828	1001.53
YOL064C	5257.44	4985.19	4913.18	4731.32	4446.08	4854.47	5543.14	5253.73	5214.18	5015.94	5386	5326.1	5571.18
YDR452W	11756.9	10058.7	9225.28	8835.4	8996.8	9216.02	9445.56	8908.72	9050.54	9363.91	9366.13	8952.34	9200.46
YDR349C	7447.5	7156.47	6686.51	6654.85	6598.88	6264.38	6017.22	5957.63	6268.49	6338.35	6372.24	6035.75	6207.62
YFR019W	1542.69	1507.76	1379.64	1694.53	1791.86	1623.19	1681.03	1431.08	1603.26	1619.66	1789.07	1636.85	1681
YKL033W	1965.7	2539.47	2308.53	1806.9	1913.17	2067.09	1989.17	1838.95	1858.28	1785.07	1943.33	1726.63	1785.59
YGL096W	994.196	645.816	703.603	688.736	735.632	701.954	724.589	636.03	632.771	675.896	678.319	657.845	719.278
YCL011C	10894	11476.1	10998	11450.1	11409.4	11585	11719.6	11484.4	11918.7	11585.6	11453.5	12031.5	11867.5
YDR288W	1757.26	1762.54	1694.08	1153.52	1190.61	1405.61	1410.26	1330.08	1293.47	1331.52	1296.83	1318.58	1247.19
YPL180W	1596.62	1519.29	1548.42	1363.38	1598.45	1621.92	1703.29	1610.2	1574.32	1549.52	1675.51	1535.19	1596.77
YDL104C	873.656	981.361	1009.82	782.596	640.671	699.499	816.302	733.322	763.139	679.55	677.384	602.456	646.887
YGR218W	4637.69	5542.85	5203.06	4868.74	5193.32	5619.45	5783.08	5593.04	5332.34	5328.05	5607.33	5795.57	5738.81
YGR036C	1121.03	1728.87	1883.2	1472.02	1637.8	1535.73	1304.57	1470.15	1473.99	1664.43	1736.97	1603.75	1630.76
YDR109C	1234.43	1459.47	1464.82	1369.79	1180.89	1176.37	1285.29	1333.21	1372.22	1283.39	1286.34	1185.98	1324.35
YBR252W	9792.37	10358	11661.4	12267.8	11092	9539.41	9698.53	9899.38	10350.5	9909.35	10033.9	8927.09	9276.29
YDL008W	3096.92	2779.39	2812.03	2755.46	2640.45	2742.91	3087.1	2988.63	3018.05	2895.12	2927.53	2653.24	2849.05
YDL139C	854.986	723.098	802.482	769.886	704.876	697.448	687.751	612.61	572.31	679.147	596.188	694.738	642.488
YOR022C	877.049	863.562	724.68	740.427	920.623	1061.5	1058.71	894.265	804.864	877.358	952.178	975.156	970.641
YPL066W	2724.76	3483.9	3317.52	3033.78	3173.43	3776.79	4235.86	3649.13	3087.3	2840.2	3289.77	3665.09	3598.85
YPR005C	472.207	643.112	775.64	710.654	681.295	704.221	718.211	591.321	735.482	780.537	713.553	622.855	765.159
YHR155W	1842.5	1879.98	1633.34	1346.19	1482.75	1675.7	1904.24	1742.15	1668.24	1662.29	1692.91	1732.33	1760.82
YDL043C	1553.22	2144.87	1909.37	1675.24	1896.59	2059.28	1822.42	1948.67	1841.97	1852.38	1956.57	1873.95	1923.5
YKR049C	2448.92	828.235	486.836	510.485	581.822	671.642	853.113	674.082	736.297	620.983	706.504	603.4	679.079
YER036C	21287.8	21401.4	20812.8	20615.2	20466	20561.3	20786.3	20694.4	21220.3	20324.9	20299.3	19497.7	19264.6
YLR103C	1711.77	3681.38	4406.51	3145.83	1668.32	1061.52	1684.36	2343.99	2323.23	2087.34	1801.62	1922.49	1887.79
YKR043C	12078.1	11246	11429.9	11708.1	11356.8	11276.4	11171	10562.2	11254.8	11283.2	11309.5	11027.9	10956.2
YPR182W	9880.16	7601.75	7698.32	8017.67	7969.37	7285.5	8062.27	8341.07	8164.77	8176.91	8366.93	7494.15	7915.56
YOR351C	235.196	324.948	157.941	308.696	211.783	178.473	218.733	306.326	252.472	148.699	273.868	265.874	305.6
YPL057C	1488.13	4490.67	7141.09	6672.62	5015.91	5583.48	5699.63	5858.72	5393.79	5260.14	5741.61	5809.52	5807.09
YOR171C	2572.07	3038.79	3005.69	2417.57	2927.96	3209.01	3007.86	2775.04	2594.96	2823.02	3134.97	2987.24	3216.77
YBR143C	18364.8	17443	17161.7	16539	16413.2	17394.6	17642.1	16587.3	16815.3	16788.4	16780.1	16627	16495.8
YDR002W	13685.9	16089.3	15983.1	16539	16776	16616.9	15994	15135.9	15042.9	15767.7	16333	15572.9	15615.3
YDR541C	1768.6	1740.68	1732.33	1448	1085.79	1013.14	1192.26	1363.59	1247.42	1210.1	1250.6	1143.36	1219.84
YGL012W	16567.5	18736.1	20283.1	18920.7	16721.5	15419.8	15420.6	15569.7	15909.4	15696.9	16200.1	15820.8	16601.2
YGR053C	142.066	121.278	140.379	126.069	118.619	136.213	191.03	164.151	206.799	112.528	174.15	158.633	184.936
YDR531W	4967.48	5309.41	4954.09	4660.61	4654.84	5324.28	5736.7	5572.3	5305.05	5025.69	5343.68	5492.53	5494.64
YAL037C-A	151.515	120.665	130.248	96.23	90.0624	58.0628	74.4045	85.9655	110.421	94.2789	91.5756	75.559	87.9562
YDR224C	12041.2	14720.5	23720.8	25595	23217.2	17827.8	14528.9	19793.3	21428.3	21207.7	20987.6	20656.8	20721.1
YER168C	2795.77	3241.97	2912.62	2658.19	2912.63	3259.12	3173.4	2893.08	2903.1	2864.57	3083.96	2939.66	2934.19
YLR091W	1216.38	910.244	893.578	987.786	989.752	800.149	858.875	920.417	973.849	856.288	843.599	775.225	826.517
YDR347W	2747.1	2764.76	2867.01	2668.9	2952.37	3124.64	3265.54	3014.06	3003.58	2798.29	3060.97	3034.52	3290.87
YOR246C	6076.45	5982.48	6523.74	7173.23	7230.98	6462.09	5774.59	5923.35	6553.16	6368.02	6376.09	6110.51	6363.22
YLR222C	7323.03	6940.35	6377.06	5879.5	5984	5948.88	5767.32	5533.71	5525.01	5344.04	5534.58	5729.76	5645.31
YGR282C	22649.4	24366.7	23647.3	24711	24311.4	22302	20346.9	20476.7	21982.4	22779.4	22178.5	21031.7	21691.6
YMR241W	12727.8	14390.7	14884.1	14236.4	13015.7	11911.1	11839.9	11676.3	12066.3	11620.6	11485.6	11031.1	10849.1
YLR131C	517.204	429.709	704.835	1755.52	3243.79	3011.57	1828.1	1146.67	1341.46	1834.76	2145.19	1842.2	1890.95
YML075C	17299.4	15754.9	13512.9	12799.3	12781.1	13274.9	14001.7	13493.1	13909.7	13475.5	14217.9	13492	13795.3
YPL096C-A	5180.77	5393.88	5424.43	5026.57	4732.89	3942.9	4464.89	4920.3	5040.54	4997.36	5040.64	4881.96	5086.51
YMR071C	7030.73	6048.17	5723.91	6047.65	6642.97	7225.75	7502.67	6913.94	6636.66	7119.64	7313.78	7253.02	7312.03
YPR093C	1104.65	908.639	725.892	617.132	612.152	669.056	795.248	760.53	748.017	644.295	699.208	688.365	780.946
YER006W	11737.5	11556.3	10384.4	10081.6	10311.6	9808.99	9908.31	9688.39	10116.9	9897.97	9594.09	9437.73	9310.61
YCR052W	3097.14	3422.45	3331.92	3210.83	3231.13	3018.4	3273.53	3145.98	3125.38	3042.83	3339.53	3460.89	3523.53
YCL059C	9213.4	9078.64	8430.44	8126.09	7560.46	7177.73	6918.28	6713.01	6856.68	7008.33	6805.98	6395.22	6291.21
YOR190W	1432.6	653.849	687.036	958.057	920.186	542.257	685.861	854.151	727.049	785.256	747.472	625.091	449.409
YHR200W	4720.63	4100.25	4378.98	4922.61	5870.15	6494.4	7258.15	6765.23	6569.57	6313.64	6847.73	6551.11	6822.16
YOR257W	2515.75	2954.13	2894.33	2603.36	2576.51	2960.5	2994.3	2812.83	2731.95	2598.47	2767.95	2648.46	2682.71
YDR235W	3241.68	2664.56	2559.32	2524.51	2681.12	3002.64	3160.81	2680.67	2735.53	2766.01	2748.27	2601.33	2584.06
YGL238W	10800.7	9695.28	9518.49	9452.75	10242.1	11021.5	10179.9	9565.06	9646.84	9939.97	10423.7	10347.7	10346.6
YGR166W	2433.09	2174.03	2024.64	2053.12	2108.64	2012.34	2035.84	1879.91	2093.59	1886.89	1839.73	1813.65	1843.18
YDL046W	10080.2	11321.1	10969.6	11353.6	11429.9	10587	10214.3	10796.5	10673.3	10706.4	11062.9	10166.4	10638.7
YLR267W	127.244	102.112	109.111	138.682	136.296	115.164	142.142	146.927	141.706	130.344	133.879	140.089	157.115
YOL154W	1750.37	1595.19	1341.64	1207.57	1175.17	1347.28	1441.96	1477.32	1467.7	1363.69	1439.6	1378.58	1448.76
YDR534C	813.615	1079.55	1259.33	1080.91	901.266	701.826	698.759	722.089	771.976	751.922	786.565	594.891	720.261
YDR354W	3961.51	4253.26	4903.58	5103.69	4845.12	4827.54	4952.62	4911.04	4880.11	4784.27	4728.23	4507.27	4677.13
YLR040C	1584.44	1826.43	1554	1233.3	1063.54	926.824	951.944	1100.87	1014.14	997.37	809.798	658.104	805.338
YMR037C	4425.32	5136.18	4778.95	5103	5316.64	5543.29	5231.67	4961.82	4719.16	4557.4	5074.09	4695.78	4918.2
YBR121C	19565.6	19933	19837.2	19436.3	19266.2	19529.6	19686.4	18907.4	19334.1	18979.3	19678.6	19395.6	19527
YLR457C	1589.52	1423.2	1506.25	1759.11	1385.49	935.983	1122.62	1405.26	1394.36	1349.55	1480.76	1486.17	1145.87
YHR178W	892.652	807.168	975.66	1046.23	1181.75	1093.95	1023.4	1078.46	1025.94	1165.79	1086.94	1167.86	1163.93
YHR085W	4726.24	4227.22	3603.95	3272.96	3465.19	3276.27	3184.11	2935.33	3110.07	2967.04	2850.98	2908.84	2829.75
YGR213C	239.999	357.161	291.602	362.736	326.449	264.559	311.022	332.5	292.992	247.789	312.621	401.925	394.16
YHR140W	673.473	586.6	431.204	395.048	412.6	423.169	405.306	422.468	334.451	358.443	421.572	434.619	452.884
YHR062C	2851.38	3242.86	3427.25	3446.79	3125.01	2695.3	2622.96	2745.78	3031.27	2879.74	2794.5	2438.24	2610.31
YOL142W	7361.05	7557.86	7009.54	6856	7272.63	6874.88	6590.14	6264.64	6644.54	6401.23	6565.54	6150.08	6198.75
YHR139C	506.582	358.117	266.975	317.856	267.107	280.918	332.207	272.817	304.833	258.761	275.158	247.112	303.389
YBL049W	378.012	302.518	346.689	260.991	296.866	290.383	318.157	245.129	320.253	222.081	251.663	463.098	333.869
YLR231C	5347.6	4805.69	3819.56	3759.07	3605.04	3751.76	3813.86	3970.34	3966.89	3616.95	3521.62	3292.38	3409.52
YOR047C	2642.83	3329.45	3372.52	3281.67	3162.35	3042.57	3012.71	2984.8	3177.77	3018.88	3032.38	2898.27	2937.41
YDR370C	2295.64	2389.65	2147.16	1753.03	1923.63	2131.21	2054.85	1996.33	1974.86	1907.42	1996.78	2097.34	2108.57
YPR107C	1849.94	1743.33	1672.1	1673.02	1866.91	2029.89	2032.15	1884.85	1761.25	1846.63	1923.87	1731.68	1772.37
YKR003W	3073.23	2135.65	2001.24	2140.21	2416.86	2799.12	3213.53	3166.37	3117.18	3052.8	3278.25	3159.95	3308.31
YLR437C	622.264	781.152	1813.09	3112.81	3035.55	2348.13	1708.15	1588.32	2215.46	2378.08	2372.18	1865.04	2067.11
YOR353C	1553.58	1474.91	1316.91	1426.16	1579.79	1767.46	1724.19	1446.37	1534.96	1540.33	1576.5	1450.92	1518.28
YLR274W	3338.89	3775.06	2616.8	1004.67	1253.14	2838.44	3670.84	3004.93	2227.73	1993.1	2468.97	2819.16	2734.17
YDR490C	1761.09	1196.71	993.366	917.133	1318.31	1536.75	1863.77	1754.43	1572.07	1479.4	1622.33	1563.66	1533.24
YLR214W	8931.28	9000.48	9407.2	11297.5	13520.2	14495	13957.4	14437.9	15690.2	16511.7	16113.4	15270.5	14802.1
YFR039C	2128	2071.86	2220.76	2569.24	2947.2	3135.27	2798.66	2462.86	2542.45	2677.72	2832.48	2753.9	2770.78
YBR151W	5039.51	4973.75	4944.88	4949.4	5452.16	6373.11	6623.85	6150.07	5988.5	5915.24	6377.26	6494.36	6611.35
YOL077C	16805.6	16361.9	15214.7	14769.7	15117.1	14895.6	15110.3	14387.7	13977.1	14158.6	14177.3	13941.5	13889.6
YDR458C	2240.5	1868.4	1711.05	1393.97	1593.67	1948.65	1775.11	1497.17	1475.42	1644.72	1686.02	1630.99	1686.71
YPL019C	13786.1	14319.7	12109.1	11859.9	12655.8	12957.3	13432.9	13415.2	14039.7	14774.9	15057.3	14277.9	14875
YPR140W	4233.24	2870.56	2732.23	2844.58	2411.65	2551.16	2961.33	3014.97	2976.81	2772.12	2764.61	2717.5	2697.12
YDR502C	9144.61	11600.7	14070.7	14216	11060.5	8788.31	8759.02	11405.1	13570.4	14178	15046	14824.2	15040.2
YKR104W	5939.52	3203.34	2956.76	4439.03	3806.79	2869.1	3381.82	3696.08	3711.17	3825.65	3398.35	3229.26	2425.73
YDL025C	1289.17	1295.7	1292.89	1257.17	1252.36	1608	1816.12	1750.11	1577.35	1588.83	1577.36	1590.79	1695.46
YHR063C	4848.96	5384.53	5575.23	5629.01	5788.73	6010.81	6129.16	5907.99	5619.63	5604.46	6002.02	6080.1	6168.42
YLL015W	4244.97	4235.85	3890.66	3116.73	3071.47	3404	3946.27	3853.87	3783.5	3678.38	3654.64	3431.76	3852.43
YKR098C	850.694	692.296	575.045	424.08	708.717	964.904	1059.15	787.598	620.547	752.028	893.172	991.93	1007.66
YOL155W-A	89.2737	115.606	131.681	109.443	81.9119	90.4944	111.151	110.32	107.883	106.868	100.305	90.4886	81.9563
YDR061W	619.564	599.246	715.281	830.987	953.43	865.274	860.063	773.73	764.748	807.057	827.183	752.958	837.024
YOR389W	442.882	490.188	545.018	575.261	494.276	338.703	344.476	361.882	406.784	452.65	454.53	452.031	469.965
YER136W	5129.97	6404.36	6193.49	5979.25	6566.46	7322.44	6982.62	7284.23	7210.52	7146.73	7879.33	7784.63	7875.9
YPL026C	1781.98	1867.21	1761.05	1421.19	1417.12	1472.65	1372.51	1205.3	887.96	889.903	987.093	974.224	1041.55
YDL047W	6702.63	6007.37	6348.09	6549.78	6312.79	6646.91	7459.86	6792.13	6686.17	6326.57	6546.39	6400.58	6416.33
YNL049C	3455.12	3584.88	3367.05	3548.73	4007.45	3882.22	4041.38	3849.98	4121.03	3930.52	4054.99	4193.15	4228.23
YLR208W	10748.9	9950.29	9964.57	9952.67	10157	10719.3	11078.2	10693.4	10828.6	10804.2	11066.6	10935.4	10967.3
YGR149W	2005.75	1383.97	1403.2	1783.36	2044.47	2388.08	2977	2563.13	2255.5	2291.17	2535.05	2792.32	2770.45
YPL151C	1967.09	1760.3	1699.53	1641.42	1723.78	1732.91	1773.91	1626.19	1671.71	1583.2	1664.69	1397.63	1513.4
YDR043C	658.971	1178.71	1033.51	762.809	788.142	785.006	826.595	832.95	821.466	785.375	887.754	808.13	864.73
YOR217W	2441.58	3394.76	3611.36	3622.21	3647.25	4006.2	3582.74	3456.93	3698.72	3563.66	3735.7	3601.52	3630.98
YGL171W	7857.05	7201.27	6901.79	5988.31	5962.38	5891.23	6050.16	5537.48	5741.9	5530.4	5568.36	5416.23	5391.81
YLR376C	893.525	1061.67	1320.84	1071.77	780.742	651.671	726.331	792.984	731.826	801.982	798.913	757.688	807.766
YML099C	1259.43	965.809	908.328	598.24	836.358	923.792	835.072	747.555	697.995	754.678	700.355	686.102	743.421
YBR079C	14616.8	13159.1	12865.8	12808.6	12529.2	13001.9	13873.9	13097.4	13047.3	12566.2	12195.7	12150.6	12034.1
YDL076C	1203.6	1555.7	1633.91	1961.55	2076.72	2093.44	1970.25	2018.23	2130.27	2042.93	2168.55	2167.48	2220.21
YML105C	5849.67	6055.87	5733.4	5647.33	5534.34	5806	5935.67	5604.48	5529.59	5521.86	5757.83	5434.5	5669.48
YPR135W	3277.7	4025.49	4804.63	4275.74	2861.84	2508.27	3007.26	3467.3	3482.42	3294.05	3014.22	3170.75	3167.86
YDL089W	1820.17	2021.38	2123.94	1722.23	1655.4	2142.17	2501.12	2175.72	1999.19	2015.9	2235.33	2188.52	2263.94
YOR080W	2003.39	1902.61	2058.73	1988.11	1731.09	1590.73	1544.29	1567.55	1587.05	1539.19	1512.77	1450.55	1511.4
YGR208W	4948.4	5988.71	6318.94	6460.19	6058.5	5563.93	5351.19	5430.16	5747.07	5777.13	5939.79	5530.03	5677.22
YBR131W	2178.74	1937.61	1764.85	1690.7	1784.53	1986.4	2012.81	1630.43	1797.82	1727.17	1856.73	1749.23	1793.06
YOR049C	260.634	258.771	271.007	448.346	896.766	1006.28	769.213	525.76	483.255	846.675	1161.13	993.55	1019.4
YLL006W	1460.55	1895.72	1760.17	1705.55	1967.75	2048.09	1699.06	1920.43	1906.59	1901.67	1980.15	1954.67	2058.42
YLR234W	959.19	868.937	986.263	1126.65	822.731	494.145	666.596	783.314	774.571	816.135	705.937	853.064	697.801
YPR010C	21986.6	22611.7	21148.7	19998.8	19249	18079.7	18680.1	18302.2	19120.9	18177.7	18281	17457.4	17706.4
YAL035W	21636.7	20396.6	19277	19191.1	18574.9	18750.9	19596	18875.1	19709.5	18433	18733	18401.4	18465.6
YMR123W	8176.34	8790.42	8536.62	8573.54	9143.09	8062.32	8289.68	8380.39	8325.67	8452.46	8590.74	8575.21	8902.48
YDR292C	4793.4	4836.96	4874.07	4529.6	4720.74	5089.14	5284.44	4873.14	4727.3	4768.39	5027.32	4728.26	4997.68
YMR010W	3262.53	4656.47	4928.62	4490.36	4354.92	3859.46	3386.43	3585.02	3907.78	4066.75	3948.03	3753.57	4011.23
YKL019W	5310.25	4654.9	4508.73	4293.76	4268.74	4256.02	4674.09	4695.54	4546.56	4493.04	4343.19	4058.5	4108.49
YOR238W	2786.3	2936.03	2460.9	2005.19	1752.12	1707.62	1875.78	2186.33	2259.15	2131.77	2028.96	1930.51	1898.83
YDR390C	3149.41	2925.9	3230.11	3212.61	3212.67	3392.79	3198.97	2810.92	3030.08	3216.8	3310.35	3512.63	3522.97
YNL259C	11076.6	8855.03	7760.53	7473.56	7568.29	7479.72	8040.36	7589.63	7465.33	7907.18	7573.5	7213.46	6999.23
YOL132W	820.033	559.371	474.032	512.218	511.368	407.706	376.958	481.004	469.379	441.775	390.76	443.431	384.684
YER126C	10264.1	10516.3	9219.96	8874.07	9002.96	8175.81	7936.42	8005.69	8077.22	7896.63	7897.65	7589.79	7592.52
YIL115C	6623.7	6320.54	5947.82	5643.09	5736.83	5995.68	6504.18	6002.5	5960.14	6108.82	6321.56	6083.12	6107.21
YDR528W	4223.99	6132.96	4869.06	2328.37	1301.94	1747.02	2778.12	2857.46	2725.8	2521.14	2395.63	2375.6	2596.85
YIL069C	28351.3	28098.5	28512.9	28519.1	29231	28932.3	28360.5	28030.1	28187.7	28310	28509.6	27958.6	28301.4
YGL156W	299.982	287.617	278.153	269.363	346.769	338.574	328.611	414.227	299.157	297.207	301.296	337.332	320.818
YNL111C	15239.4	14588.5	12819.5	11095.1	11891.1	11466.1	10438	10563.1	10768	11473.1	11677.9	11894.3	11770.5
YMR078C	1279.99	2141.3	3121.33	2179.03	1407.13	862.274	1083.3	1393.85	1517.12	1442.59	1478.71	1514.55	1492.5
YPR017C	3123.82	3213.34	3508.69	2957.11	2457.72	2569	2941.35	2733.51	2578.18	2537.32	2584.38	2648.61	2621.16
YPR043W	34763.9	34264.5	34391	34780	34989.9	34194.5	34386.9	34697.9	33897.7	34637	34068.7	34612.9	34285.5
YAR035C-A	137.028	261.979	227.103	275.076	298.947	170.474	219.093	255.979	234.437	198.562	231.799	278.33	256.845
YCR090C	3620.2	3535.32	3399.76	3326.29	4120.27	4859.16	4871.81	3886.27	3447.52	3599.08	4078.4	4293.94	4285.07
YNL152W	2340.04	2046.53	2181.15	2404.08	2638.34	2563.12	2294.25	2069.56	2107.88	2167.6	2464.91	2285.15	2292.26
YGL168W	1575.94	1263.85	993.604	1061.31	1277.36	1427.51	1400.16	1177.02	1096.63	1212.04	1377.01	1171.93	1204.44
YGL055W	7273.11	11316	12778.4	12311.4	12927.7	14844.6	16548.3	16014.1	16113.3	16760.3	17741.5	17662	17400.9
YGR170W	2956.21	2159.19	2033.01	1955.76	2159.69	2254.58	2462.56	2447.6	2258.46	2235.3	2350.19	2452.78	2546.93
YMR225C	2289.27	2794.41	2936.62	2830.05	2641.96	2652.18	2506.99	2559.59	2435.86	2363.53	2538.02	2468.86	2469.31
YER089C	7241.24	7450.83	7219.23	6964.54	6807.54	6290.73	6286.78	6611.09	7110.82	6682.4	6692.26	6282.29	6412.02
YOR349W	3172.87	2862.18	2833.19	2606.37	2859.93	2982.52	2696.58	2295.05	2336.74	2389.73	2340.5	2300.61	2207.4
YML131W	3892.67	3070.27	2740.07	2645.51	2982.37	3752.77	4192.52	4194.63	4154.63	4204.62	5175.13	5656.04	5598.73
YOL144W	3975.83	3504.27	2934.52	2870.38	2800.39	2805.37	2842.38	2709.19	2994.28	2748.9	2684.83	2694.93	2481.54
YAR027W	3183.41	3318.49	2967.67	2443.48	2488.32	3214.58	3689.93	3547.78	3216.23	3250.91	3573.49	3837.89	3961.65
YNL149C	10321.1	7864.48	7839.8	8799.08	9760.01	9943.21	9906.72	9064.62	8780.34	9243.9	9312.04	9847.52	9510.2
YOR099W	12289.4	15133.4	16386.3	16314	14900.6	13813.1	14237.6	14471.9	14388.1	14387.7	15074.5	14448.7	15198.7
YLR239C	951.489	913.114	903.365	728.942	884.042	1097.7	1159.59	984.566	979.392	915.778	909.718	965.326	980.778
YDL160C-A	2294.98	2411.48	2218.63	2058.91	1805.26	1766.78	1888.64	1922.87	1915.46	1975.85	1860.13	1895.05	1877.78
YNL161W	2586.14	3126.03	3243.88	3248.48	3467.49	3458.37	3131.91	2979.25	3052.41	3180.05	3333.2	3364.11	3377.38
YPL132W	1337.02	1547.95	1798.28	1932.12	2275.33	2060.82	1771.19	1826.86	1881.77	2014.61	2222.94	2258.78	2269.79
YER088C	5728.8	5728.6	6182.31	5698.11	5299.9	4675.36	4862.42	4831.78	4996.2	4975.97	5075.42	5023.7	5042.35
YDR380W	324.594	232.486	245.059	287.934	336.506	459.768	973.787	1892.3	2260.53	1435.22	851.494	700.119	908.789
YCR093W	6152.82	6200.24	5906.63	5731.52	5738.87	5873.46	6006.68	5983.37	5714.65	5741.02	5833.03	6085.37	5963.07
YJL139C	1745.21	2107.77	1959.39	1876.07	1899.19	1895.11	1872.74	2091.02	1911.14	1794.59	1887.16	1782.58	1809.71
YAR031W	624.59	634.703	671.141	505.306	497.627	504.743	550.874	570.945	542.748	608.669	582.643	492.766	563.171
YPL193W	1542.48	1271	1060.97	711.471	831.278	853.635	858.608	755.972	784.23	824.222	657.658	718.269	688.849
YER101C	761.924	810.936	782.57	693.399	642.457	834.3	860.789	711.948	644.415	682.482	803.561	673.819	761.063
YNL242W	666.609	899.332	924.439	969.613	812.793	779.385	1052.97	1079.56	1044.4	868.502	1053.57	963.343	1082.63
YNL121C	4179.16	5084.55	5661.68	6001.46	6509	7148.67	7019.09	6700.38	6144.99	6445.21	6838.59	6481.45	6814.01
YNL113W	9428.09	10237.5	9066.04	8755.05	8753.44	8763.99	8038.27	7828.42	8020.16	8257.23	7997.11	7780.7	7476.58
YDR395W	8074.3	8128.66	7686.35	7092.94	6896.07	6900.18	6930.94	6923.16	7268	6978.45	6797.8	6717.71	6769.11
YMR004W	2184.1	2035.31	2199.77	2182.64	2363.83	2605.45	2715.89	2184.86	2218.25	2308.33	2493.29	2327.58	2390.65
YNR031C	3371.71	3543.44	3609.38	3724.93	3610.98	3740.03	4040.58	3947.52	3775.72	3669.12	3855.27	3896.94	3987.43
YAL064W-B	369.81	367.977	360.727	378.741	359.972	355.188	320.639	359.064	375.271	306.369	337.405	368.447	366.371
YDR520C	2832.39	2191.87	1919.78	1891.32	2027.26	2112.95	2001.12	1793.73	1800.55	1771.6	1783.16	1753.76	1766.53
YDR217C	1975.17	2316.39	2436.49	1883.04	1600.74	1793.75	1766.3	1536.71	1588.01	1594.2	1565.23	1635.74	1540.74
YOL104C	137.169	110.896	121.369	69.0103	67.8552	63.9177	79.1669	90.2555	116.642	96.7858	103.947	87.2084	86.8989
YIR031C	1506.02	1419.12	1340.24	1224.7	1209.23	1328.85	1359.44	1266.03	1272.46	1131.87	1189.02	1225.37	1224.03
YHR122W	2569.41	2393.56	2242.29	2373.21	2441.41	2636.49	2663.3	2472.43	2329.75	2253.94	2376.62	2290.51	2318.53
YPL141C	540.331	480.295	618.695	1560.78	2553.39	2390.73	1440.6	930.67	1133.44	1451.81	1611.36	1336.89	1307.99
YDR067C	2228.4	1822.28	1690.24	1523	1734.33	1902.99	1874.11	1718.95	1539.67	1620.49	1697.53	1635.23	1643.86
YDR184C	2674.44	3336.22	2970.25	2563.54	2764.96	2888.13	2430.14	2676.23	2529.19	2492.34	2720.13	2551.01	2624.93
YAR002C-A	13627.4	14773	16404.4	16326	15097	12706	12220.3	12680.4	13648.3	14180.6	13788.9	13328.1	13462.8
YDR524C	2168.97	2995.1	2810.48	2377.33	2328.04	2379.56	2257.69	2201.05	2094.64	2084.35	2248.12	2262.45	2353.56
YBL067C	2857.07	3230.02	3078.56	2728.86	3359.98	3726.59	3668.46	3196.63	3234.32	3297.11	3473.04	3646.62	3664.59
YDR428C	2926.04	2376.17	2107.67	2040.27	2253.27	2417.01	2492.61	2283.84	2328.92	2197.26	2098.3	1891.88	1871.2
YDR213W	1085.99	963.674	1143.07	848.795	697.491	747.71	876.734	816.515	912.371	918.219	881.171	756.878	750.833
YGR089W	2559.43	2052.34	2125.04	2086.98	2195.21	2148.32	2016.32	1596.38	1878.48	1993.81	1912.65	1895.57	1995.08
YBR015C	7496.42	10486.2	12060.5	11488.7	9977.66	8855.33	8020.91	8967.95	9900.57	9702.02	9688.82	9501.45	9826.11
YDR036C	4064.34	3310.12	3036.09	2876.38	3383.35	3836.75	4073.24	3856.45	3619.83	3507.77	3792.48	3938.89	4201.28
YOL127W	33999.6	33919.5	33537.7	33595.8	34175.5	34423.6	33906.4	34030.9	33326.3	33543.8	33609	33742.4	33455
YKL161C	480.533	649.568	827.069	697.606	522.351	502.184	607.017	547.125	482.292	491.665	435.704	512.109	494.753
YOR008C	2455.04	4455.08	4851.3	4154.74	3583.04	3050.15	2832.37	3583.17	3626.29	3549.67	3454.41	3207.24	3284.34
YMR179W	1123.14	2231.78	2827.02	1720.63	936.137	652.513	1307.77	1636.87	1412.8	1332.04	1303.12	1396.11	1378.31
YDR297W	3789.91	7768.39	11018.8	9869.48	7747.32	5820.8	5828.14	7617.29	8373.84	8421.06	8331.25	7408.13	8078.67
YOR298C-A	10981.6	11083.6	12946.9	15496.1	17894.9	18822.1	20186.4	20061.1	18267.3	18403.7	19601.2	19155.9	19465.9
YOR061W	4587.97	6151.29	6477.61	6105.11	5990.2	6028.16	5599.19	5754.51	6023.83	5836.63	6024.46	5846.2	6127.82
YIL112W	1553.02	1242.45	1260.48	1335.64	1437.95	1382.75	1406.27	1331.32	1379.35	1348.26	1345.73	1394.64	1266.12
YGL172W	5303.03	5359.97	5184.69	5287.02	5359.44	5921.05	6056.26	5643.39	5620.26	5751.45	5881.8	5890.85	5830.98
YFR025C	3315.96	2464.78	2310.95	2245.13	2406.82	2879.06	2860.34	2584.4	2448.15	2467.13	2490.14	2548.2	2629.57
YIR004W	2733.21	2791.24	2651.94	2516.16	2556.17	2950.77	2840.34	2588.16	2676.68	2665.14	2554.33	2551.4	2502.8
YPL138C	2067.04	1683.07	1564.2	1392.18	1466.86	1442.2	1512.87	1249.7	1270.04	1264.88	1346.41	1325.27	1399.21
YDR306C	1861.4	2019.86	1724.68	1713.62	1786.16	1921.31	2110.68	2045.6	1950.42	1862.73	1972.89	2000.39	2061.16
YKL183C-A	199.982	176.665	190.32	170.372	176.765	227.968	188.654	169.141	182.284	173.444	185.543	142.172	147.354
YGL047W	1120.86	918.487	895.814	893.195	1271.78	1817.79	1961.37	1649.59	1495.34	1613.24	1797.25	1790.31	1875.28
YPR162C	2862.91	2358.41	1984.67	1979.95	2120.48	2094.97	2349.68	2067.58	2041.08	2054.48	2067.35	1954.25	1975.23
YDR453C	1950.6	1085.47	752.508	800.159	738.515	587.41	598.708	629.033	611.311	662.134	686.661	629.019	645.018
YKR081C	12154.8	12895	11570.2	10804.8	10797.9	10592.2	9901.25	9025.24	9449.09	9452.51	9809.67	9152.4	9104.15
YGR295C	5986.27	6444.87	7390.16	7851.93	7001.83	6380.33	6575.16	7208.89	7471.83	7273.91	7093.47	6484.35	6600.7
YOR213C	2067.57	2464.63	2429.64	2406.3	2320.78	2016.84	1893.47	2051.28	2033.76	2017.34	2006.97	1843.46	1928.36
YDR272W	5192.81	4955.59	4336.15	3783.78	4065.72	4418.8	4852.43	4647.15	4347.12	4327.53	4372.02	4646.91	4768.11
YDR273W	913.627	810.977	740.093	599.898	682.702	681.604	740.295	666.9	663.297	658.803	679.429	559.359	548.285
YPR191W	9177.69	11520.2	11185.6	10365.3	9992.94	10029.9	9779.9	9083.88	8292.88	7860.73	8107.45	8136.28	8229.29
YJR046W	3885.34	3435.45	3227.1	3362	3809.58	4049.51	3956.46	3532.51	3689.93	3334.2	3538.88	3500.28	3517.36
YNL212W	2469.43	2273.68	2221.31	2687.03	2939.59	3040.79	3063.7	2943.34	2885.99	3061.14	3025.27	2973.34	3001.27
YDR237W	1947.83	2291.75	2520.82	2500.6	2485.68	2605.41	2648.92	2552.09	2368.54	2349.43	2369.53	2531.84	2552.93
YLR410W	8946.12	7963.1	7070.05	6685.8	7163.95	7563.81	7478.42	6990.17	7544.88	7602.59	7722.15	7236.57	7412.31
YGR223C	1118.33	1126.85	1372.21	1415.48	1466.42	1378.92	1344.67	1393.36	1441.41	1461.1	1389.23	1384.34	1485.48
YOL133W	2151.57	2164.55	2346.77	2343.69	2893.87	2891.53	3043.26	2840.54	2569.52	2795.55	3093.03	2980.25	2977.31
YPR151C	1138.93	710.223	479.678	632.037	716.741	728.552	746.387	580.315	554.907	536.439	527.769	521.809	549.623
YML032C	1669.44	1654.4	1876.76	2058.06	1974.92	1986.81	2029.69	1912.74	1951.46	1898.31	1975.56	1915.48	1875.44
YGL242C	3550.76	3381.68	4094.91	3756.17	3105.12	3168.56	3771.38	3821.41	3670.59	3707.9	3904.76	3880.83	3938.75
YBR267W	7192.08	5766.98	5388.69	5328.23	5012.41	4548.64	4537.58	4425.19	4825.63	4432.33	3977.22	3762.44	3681.9
YER100W	2597.9	3193.54	3385.69	3203.5	3428.72	3560.12	3421.67	3399.17	3225.18	3431.82	3563.95	3724.58	3691.52
YML096W	3734.78	3688.11	3847.15	3286.67	2947.22	3165.26	2959.14	2802.03	2805.66	2815.29	3025.48	2802.21	2782.85
YDR227W	2090.65	2298.2	2692.31	2887.39	2981.53	2764.01	2251.76	2189.88	2475.56	2438.91	2545.33	2359.44	2486.35
YDR525W-A	2672.37	3690.18	5091.6	4410.54	3559.85	2935.81	3512.52	3764.89	3572.46	3952.43	4366.33	3973.35	3994.68
YMR309C	11735.6	13736.4	13446.6	12613.7	12632.8	12563.2	12339.1	12762.6	12511	12200.8	12586.5	12548.4	12660.1
YMR315W	6429.9	4045.58	3481.92	3230.54	3401.86	3712.01	4337.24	4925.48	4956.8	4860.35	4743.27	4859.56	5101.35
YDR506C	1557.38	1167.58	924.605	897.398	962.519	926.664	1060.61	1206.82	1143.26	1013.38	957.792	1072.44	1079.69
YDL159W-A	311.729	126.707	124.241	147.014	158.399	104.869	137.03	132.068	139.778	104.448	114.099	158.109	128.01
YFR002W	4571.32	5020.65	4601.63	4176.54	4828.04	4977.28	4929.71	4527.15	4476.04	4576.03	4770.02	4995.45	4927.46
YHR060W	3842.17	2996.29	2769.53	2479.78	2476.07	2286.8	2667.21	2560.1	2340.61	2507.7	2299.24	2356.24	2274.35
YDL133W	2474.04	2235.44	2125.01	2086.07	2462.93	2604.61	2600.32	2156.1	2217.45	2364.08	2417.01	2152.52	2251.3
YIL090W	5139.21	7015.38	7186.26	6911.35	7165.54	6922	6298.8	6637.01	6623.38	6744.09	6852.14	6909.76	7017.5
YOR344C	1066.24	1283.12	1159.01	1178.45	1111.55	1067.48	1062.55	1021.06	1336.24	1118.78	969.496	823.399	849.559
YLR077W	1093.6	1243.43	1305.31	1216.96	1224.42	1524.7	1726.24	1677.71	1594.56	1434.89	1528.57	1472.34	1611.97
YIR006C	8676.23	7364.86	6710.97	6509.45	6758.71	7256.22	8345.86	8085.14	7844.89	7428.41	7662.71	7816.17	8282.29
YGR204W	11833.2	11892.9	13084.7	12871.4	12259.8	12181.1	12713.4	12735.7	13704.7	12861	13164.3	13349.9	13245.5
YHL048C-A	93.5256	126.846	165.343	110.568	134.816	55.5768	123.179	105.666	98.1058	111.676	108.015	158.215	89.549
YGR087C	1341.72	1076.52	1155.35	1674.53	1747.15	1323.74	1138.77	1431.18	1254.01	1490.08	1240.4	2496.03	2059.96
YHL006C	2376.85	960.953	991.869	1409.06	1296.15	986.929	1133.41	1251.31	1176.09	1202.99	1192.1	1121.46	942.053
YPR001W	254.53	189.414	199.476	150.004	219.763	240.274	205.11	173.664	178.842	179.965	179.286	177.135	185.851
YOL148C	2279.13	2053.19	2094.84	2142.49	2238.33	2305.22	2414.31	2287.09	2175.39	2175.79	2265.77	2178.81	2043.84
YNR047W	3075.26	2955.72	2921.92	3580.84	3436.4	2893.39	3214.9	3501.57	3429.81	3389.22	3285.86	3568.57	3395.62
YJR152W	1370.27	1427	1477.93	1598.23	1366.13	1426.47	1391.79	1366.04	1497.14	1326.65	1421.2	1315.33	1480.92
YDL182W	17507.8	16952.3	14730.2	13111.5	12812.3	14551.1	16750.5	15877.5	16143.3	15788.3	16061.7	16979.2	16919.6
YER150W	6088.15	2411.75	1688.03	1232.47	1012.98	1138.12	1491.1	1575.05	1394.97	1335.19	1357.38	1305.57	1278.66
YBR154C	11262.9	11466.3	10755.3	10614.3	10285.5	10600.2	10550.7	10281.3	10132	9976.34	9657.58	9258.3	9104.87
YDR081C	1710.99	2062.16	1869.14	1689.4	1790.76	1804.48	1807.61	1728.84	1825.75	1760.55	1673.9	1509.46	1563.17
YDR083W	7110.74	6832.37	6163.81	6471.24	6467.27	6288.47	6430.62	6434	6389.37	6030.28	5830.11	6133.93	5833.65
YAR008W	2229.81	4182.05	5161.54	3429.55	1757.66	1329.49	2329.47	2532.43	2409.79	2283.26	2253.52	2461.6	2558.01
YER066W	1215.45	1104.75	1198.96	953.578	1057.79	1256.68	1081.31	897.091	880.967	868.92	986.154	935.562	915.513
YBR257W	1906.62	1801.72	1624.4	1497.52	1562.07	1590.55	1551.51	1337.57	1374.25	1397.9	1424.1	1357.32	1346.3
YGL190C	1934.03	2207.67	2213.31	2138.82	2439.43	2600.87	2546.35	2434.45	2335.77	2473.54	2530.03	2625.02	2754.56
YMR180C	1787.68	1838.37	1686.74	2075.64	1947.15	1778.16	1678.56	1726.96	1848.58	1743.26	1834.6	1632.68	1845.55
YDL230W	1140.98	894.883	920.151	1011.99	1216.4	1498.9	1719.09	1455.9	1491.83	1412.77	1595.05	1454.62	1570.15
YAL053W	4050.66	5565.9	6841.78	6462.81	4859.18	4308.23	4547.24	4964.4	4785.66	4633.04	4455	4150.92	4385.02
YLR243W	4916.09	5050.47	4558.88	4209.51	4303.32	4118.03	4169.99	4140.32	4121.55	4076.61	4129.35	4031.14	4136.83
YJR010C-A	2060.71	2351.65	2424.36	2266.02	2361.99	1852.63	1857.28	2137.32	1998.03	2188.19	2266.95	2115.77	2128.83
YDR186C	3046.97	3703.11	3523.27	3007.87	2961.5	3232.75	3030.5	2713.92	2784.73	2692.32	2763.89	2697.97	2596.15
YLR436C	1990.86	2023.69	2149.85	2211.41	2183.86	1976.94	1752.12	1766.24	1923.22	2231.09	1915.08	1914.6	1864.64
YGR084C	1452.06	1975.34	2092.55	1825.15	2234.52	2494.68	2408.66	2165.51	2014.05	1984.55	2388.71	2303.33	2328.95
YKL011C	1358.77	1159.3	1211.82	1312.94	1408.82	1471.94	1433.24	1204.17	1181.66	1140.69	1291.93	1162.47	1330.6
YCR024C-A	20839.3	19972.2	18784.7	18243.3	20940.9	21334.2	19355.2	20894.5	20360.3	22607.4	20117.5	21202.2	19946.2
YDL095W	9446.48	12231.8	14640.6	15111.2	13402.3	11689	11812.7	13126.1	13805.3	13752	13453.3	12984.1	13669.1
YNL153C	8035.09	8172.35	7713.85	7492.08	7599.36	7984.27	7839.4	7437.98	7309.81	7240.76	7497.55	7040.37	6997.81
YNL270C	485.681	546.468	670.382	612.663	430.24	324.104	351.007	398.774	416.012	383.973	347.428	359.916	410.318
YJL208C	3794.34	4235.75	4779.16	4265.74	3722.17	3422.29	3550.81	3478.87	3653.81	3318.4	3375.35	3182.25	3200.9
YKR052C	1925.32	2341.93	2375.04	2256.53	2860.57	2699.09	2402.45	2324.87	2209.52	2295.57	2647.69	2422.96	2135.27
YFL004W	9006.91	8548.39	7518.69	7452.11	8024.85	8350.78	8271.62	8557.31	8785.21	9078.46	9195	9152.62	9500.98
YNL240C	4225.77	3485.44	3165.84	3377.06	3319.73	3016.38	3421.28	3338.95	3386.32	3142.41	3004.02	2674.98	2829.17
YBR175W	4310.81	3285.3	3008.85	2907.46	3268.84	3646.31	3842.12	3400.3	3472.34	3283.98	3418.85	3102.74	3258.04
YCL027W	1832.6	1681.64	1380.18	1005.35	821.622	930.809	1208.09	1475.43	1832.69	1668.61	1339.39	1254.48	1292.06
YER024W	1240.65	881.987	837.738	804.27	910.372	913.595	902.751	870.63	811.464	779.675	776.365	714.222	733.939
YCR095C	2411.7	1726.35	1607.27	1396.88	1447.79	1768.25	1966.75	1650.89	1520.17	1573.13	1483.18	1557.45	1555.12
YMR187C	2743.39	2673.83	2503.55	2718.41	2633.26	2362.07	2408.98	2337.75	2305.41	2173.33	2284.11	2563.16	2460.21
YER163C	3768.17	2910.22	2857.1	2907.54	3000.31	3160.62	3375.2	3055.1	3237.37	3166.81	3443.52	3319.32	3351.87
YOR101W	3495.64	4123.86	4033.79	3929.8	3920.21	4077.09	3548.57	3483.06	3853.82	3736.03	3925.98	3785.57	3909.33
YLR244C	9961	10056	9495.28	9729.68	9739.8	9564.2	10203	10157.3	10142.9	9834.83	10365.5	9974.45	10252.2
YGL119W	3865.3	2941.12	2795.68	3146.09	3602.25	3746.54	3930.61	3708.72	3604.36	3566.92	3681.09	3829.95	3810.54
YNR037C	1950.28	1749.2	1910.15	1934.26	2404.95	2469.21	2714.11	2596.05	2291.41	2242.05	2452.04	2158.14	2434.03
YOL047C	755.662	452.736	462.105	562.857	523.462	436.329	421.894	474.367	480.01	405.413	507.765	568.382	525.869
YPR025C	1867.38	1773.77	1906.59	1926.32	1937.49	2178.65	2182.18	2070.1	1900.99	1938.69	2163.75	1995.69	2049.05
YJR143C	8667.5	11537.6	14076.2	14744.1	12862.2	10578	10116.7	11185.5	11816.5	12081	11834.3	11121.1	11293.7
YLR172C	10870.6	10926.7	10328.3	9774.74	9510	8793.86	9479.4	9073.53	9117.73	8996.18	8943.13	7993.23	8395.53
YDL130W-A	1846.82	1181.76	1116.61	1382.71	1311.89	1318.67	1701.21	1913.46	1488.64	1497.21	1561.52	1647.85	1652.56
YBR165W	2105.8	2026.48	2063.41	1899.03	2103.78	2232.58	2130.97	1809.24	1832.76	1862.14	2010.13	1967.81	1948.11
YAL007C	7407.09	10657	12983.5	12769.1	11281.3	9456.28	8550.43	9605.27	10106	10329.8	10024.7	9952.38	9843.69
YGR211W	10089.3	10408.4	9816.27	9962.41	10932.5	10982.5	10744.9	11192.3	11137.9	10411.4	10591.2	9919.22	10279.6
YBL101W-A	2659.44	3251.18	3399.14	2657.66	3042.95	4069.57	2973.04	3739.45	3222.35	3368.55	3940.61	3965.62	4168.91
YLR120C	896.464	2548.71	3661.28	3117.19	2670.45	2091.8	2276.54	3289.25	3018	3179.33	3234.72	2930.73	3119.34
YEL030W	791.77	594.403	576.253	538.324	549.642	512.089	529.213	522.291	545.878	489.731	450.832	450.84	484.38
YDL145C	10733.3	11512.5	12707.9	12210	11346.3	11159.6	11481.9	11596.1	12045.4	11909.9	12467.2	12412.2	12666.9
YDR159W	2287.07	2279.94	2164.72	2142.74	2428.99	2865.73	2864.89	2388.17	2441.7	2286.44	2412.89	2377.09	2351.84
YPL260W	3623.11	3435.33	3505.36	3405.76	3812	4545.48	4628.83	4056.98	3857.98	4064.34	4275.98	4285.74	4122.27
YLR356W	1706.14	1323.88	1217.97	1481.3	1530.06	1468.83	1678.82	1914.07	1860.76	1970.31	1717.79	2085.79	2053.32
YER054C	129.44	120.914	106.202	103.669	133.443	105.094	107.1	126.286	147.728	114.631	115.98	117.248	117.496
YMR023C	1327.99	932.131	824.281	693.949	654.849	672.6	785.44	679.458	655.587	589.719	606.497	550.142	632.302
YOL022C	5602.04	4777.57	4475.52	4023.19	4118.01	4166.57	4292.78	4029.94	4178.71	4139.64	4066.67	4142.72	3930.65
YKL174C	3877.73	3681.19	3320.42	3035.9	3073.03	3086.76	3182.52	3128.4	3177.28	3172.86	3169.19	3148.06	3166.32
YDR374C	90.0002	64.3997	56.1218	54.5086	61.8567	68.3636	68.4105	67.2851	46.0577	62.6112	70.2501	64.3566	60.7913
YJL052C-A	541.847	467.454	431.743	585.226	535.477	449.165	452.756	526.319	544.551	456.239	440.708	507.502	540.552
YLR049C	503.571	2353.66	3791.18	2236.4	1445.23	3800.29	5440.33	4132.91	2665.59	2067.59	3273.98	3770.35	3758.1
YMR263W	2233.91	1640.23	1604.61	1616.96	1693.32	1603.4	1732.8	1435.3	1549.56	1554.94	1571.18	1466.5	1471.42
YNL045W	6043.22	5901.53	6084.36	5635.52	5554.55	6094.8	6169.81	6029.37	6191.02	6512.55	6720.01	6365.57	6437.17
YHR067W	1155.72	831.602	731.02	583.657	610.201	684.344	861.041	762.946	805.115	666.181	672.843	669.937	704.879
YPR118W	8618.08	7499.55	7055.39	7053.87	7260.81	7596.95	7689.53	7066.04	6882.07	6888.68	6976.12	6953.02	6859.98
YNL169C	7276.87	7093.96	6697.56	7036.28	6742.13	6600.49	6805.73	7270.64	7301.09	7011.05	6792.44	6881.99	6893.75
YCR057C	5668.01	5533.47	5160.32	4643.73	4444.86	4527.28	4422.64	4357.46	4790.95	4475.11	4310.53	4139.82	4211.18
YHR143W-A	9064.24	10869.5	9931.09	10007.4	10324.5	9981.43	8848.22	8769.72	8759.3	8998.9	8857	8851.61	8745.98
YML025C	1325.15	1555.34	1554.61	1606.38	1690.03	1948.77	1960.63	1670.83	1600.69	1565.65	1697.87	1758.22	1762.28
YPL250C	2434.48	2198.26	3140.1	3647.9	3545.12	2713.59	2913.84	3401.82	3698.46	3698.71	3430.52	3265.56	3295.83
YOL043C	1689.5	1532.65	1423.49	1275.85	1328.15	1657.82	1449.34	1230.93	1235.71	1208.87	1346.05	1206.64	1210.77
YKL206C	2231.71	2425.93	2459.45	2154.03	2347.68	2514.92	2667.4	2493.72	2445.68	2489.47	2720.44	2646.25	2648.15
YBL001C	11274.2	9012.86	8457.09	7134.24	6972.67	6264.96	6820.5	6963.78	6435.35	6815.85	6642.72	6637.84	6558.69
YGR253C	6419.41	6590.13	6523.46	6956.51	7648.04	8451.31	8965.57	8553.78	8166.93	8258.82	8702.58	8473.29	8479.09
YLR291C	8469.26	8940.13	8578.41	7556.9	8171.51	8184.09	8415.86	8791.15	8387.61	8156.98	8307.73	7879.16	8229.75
YLR430W	5618.36	4810.16	4744.25	4557.36	4318.7	4180.15	4538.15	4132.84	4550.52	4386.69	4425.46	4121.37	4124.1
YEL054C	26369.2	25655.3	25558.7	26185.5	26219.6	26115.8	25734.7	25794.1	25200.3	25865.3	25254.6	26319.9	25939.5
YOL038C-A	243.852	102.776	102.325	102.122	169.223	203.978	273.375	254.252	201.36	254.954	222.02	320.034	301.712
YIL091C	6597.41	6052.18	5301.57	5158.09	5193.88	5085.92	4938.49	4558.38	4897.58	4787.88	4555.37	4676.67	4569.12
YER146W	9965.4	8500.64	9002.19	9058.01	8931.43	8847.13	9375.25	8913.68	8915.27	9130.15	8813.46	8311.32	8072.45
YKL186C	5330.74	5678.6	5285.15	4808.33	4818.15	5389.41	5459.66	4670.92	4483.78	4798.05	4997.92	4786.44	4744.58
YEL047C	1553.03	2640.19	4409.46	4367.04	3327.85	1819.61	2017.37	2865.76	3465.63	3809.27	3706.29	3388.77	3552.05
YJL024C	2242.59	3144.58	2723.25	2760.56	2874.77	2696.09	2676.21	2739.24	2661.23	2561.31	2821.34	2642.64	2858.24
YML057W	3746.05	3567.01	3095.52	3333.7	3517.31	3425.04	3496.26	3505.8	3553.72	3529.31	4101.36	3569.54	3364
YNL199C	1350.35	1555.57	1413.08	1312.4	1265.87	1425.77	1395.83	1261.21	1259.91	1185.07	1347.02	1293.92	1275.02
YPR020W	11373.2	12086.9	11934.6	10660	10849	10307.4	9493.66	9071.92	8313.82	8326.5	8186.55	8102.93	8256.92
YHR181W	6380.29	7295.17	7067.22	7054.76	7110.55	7114.88	7356.62	7391.9	7214.46	7481.37	7710.04	7542.5	7845.82
YGL041C-B	135.111	144.853	157.772	120.108	186.374	199.009	232.04	150.319	144.6	164.677	163.318	174.16	181.756
YNL252C	1706.61	1645.09	1678.64	1626.94	1795.64	2163.73	2205.33	1792.15	1743.6	1743.33	1958.12	1871.05	1876.1
YDR129C	10973.8	9697.34	8740.6	8295	8047.6	8780.2	9446.11	9848.98	9927.93	9357.71	9452.52	9368.39	9661.6
YHR186C	3121.84	3085.61	2970.3	2837.77	3111.68	3037.66	3333.59	3082.46	3065.8	2888.72	3128.79	3014.13	3080.2
YAL005C	14881.3	9118.76	9076.14	10245.9	12589	14968.1	16776.7	16840.9	16621.5	15841.1	16433.1	16365.7	16807.3
YGL092W	7910	7593.49	7408.29	7286.56	7421.52	7580.33	7584.77	7311.91	7349.87	7050.48	7390.61	7158.06	7212.71
YFL017C	2855.31	2605.15	3278.16	4401.04	4527.52	3875.69	3236.01	3131.28	3514.1	3765.99	3630.45	3173.48	3358.28
YOR385W	2584.36	1966.77	1691.53	1312.53	1368.21	1735.98	1995.73	1852.02	1503.49	1445.38	1708.21	1642.91	1752.39
YGL085W	1848.17	1637.74	1657.41	1651.2	1716.14	1544.4	1437.85	1430.17	1446.84	1476.59	1563.19	1454.25	1418.42
YAL029C	4877.14	4589.22	4390.1	4262.32	4793.54	5393.61	5292.56	4708.58	4964.46	5084.03	5220.4	4862.97	5087.59
YKL149C	3796.06	2378.12	2527.97	2980.13	2619.61	2402.7	2579.89	2436.07	2626.61	2415.51	2339.98	2235.43	2116.7
YFR001W	10253.8	9400.03	8548.58	7983.56	7938.93	7841.83	7932.72	7629.89	7038.43	7112.81	6970.11	6562.36	6382.7
YGL063W	3483.38	2325.06	2250.31	2925.8	2761.97	2287.16	2322.85	2365.39	2380.67	2282.49	2239.81	1989.22	1825.45
YBR016W	8722.74	5959.65	5934.68	6811.47	6987.77	7213.76	8618.55	8437.93	7977.03	7369.32	7548.84	7560.71	7664.29
YMR125W	6028.04	7508.03	6857.21	6305.85	6581.47	7273.15	7246	7032.63	6655.17	6596.29	6813.16	7080.21	7076.21
YDR519W	10046.7	8612.42	8026.75	7763.87	6998.38	6768.49	7328.25	7589.49	8208.58	8029.27	7902.79	7499.53	7841
YNL251C	5938.23	6924.35	7258.55	6055.57	5583.07	4816.83	4766.72	5521.99	6052.46	5877.69	5517.88	4919.34	5157.85
YJL131C	868.31	812.29	865.236	764.801	857.632	1214.31	1350.75	1099.62	1034.05	999.438	1126.78	1045.48	1106.43
YPL092W	4461.55	5234.62	5458.62	5654.7	5258.72	4688.12	4917.09	5467.98	5347.44	5100.22	4724.5	4395.65	4851.37
YPR165W	12614.5	13058.2	13916.5	14109.9	14432.7	13406.9	11683.6	11829.6	12279.2	12851.5	13319.7	12551.9	12786.3
YFL008W	3821.81	4612.28	4964.31	4755.52	3517.19	2802.65	3428.6	3782.97	4089.71	3513.06	3340.08	3567.85	3180.09
YKL205W	4922.18	6155.82	5472.99	4892.37	5112.81	5494.06	4986.25	5024.33	5206.15	4990.17	5309.43	5098.39	5146.02
YGL066W	2167.25	2396.64	2169.97	2980.89	2913.95	2578.95	2305.38	2684.49	2626.24	2492.95	2363.84	3000.44	2736.19
YGL235W	125.246	112.983	126.1	112.454	105.872	118.413	121.353	106.76	130.164	105.955	109.724	138.667	133.042
YNL160W	26830.5	18846.9	4842.16	1860.41	6579.6	12439.6	11617.9	9619.03	7676.13	7727.66	9675.54	9467.87	10261
YDR052C	1823.62	2706.49	2897.06	2701.58	2246.67	1953.72	2051.34	2212.74	2090.7	2061.7	2132.18	2100.91	2085.36
YMR242C	29790.5	27769.9	28290.9	28208.3	28590.8	28566	28235.8	28230.3	28032.8	28199.7	28279.8	27958.4	28379.7
YKL072W	298.812	496.806	492.203	488.696	511.279	545.89	552.955	456.09	547.52	487.481	548.395	549.529	622.376
YGL062W	11301.5	7792.75	7555.14	7574.01	8514.27	10653.5	11580.8	11423.3	10255.6	8246.92	8091.7	8327.81	8936.38
YBR293W	2227.84	2445.79	2465.73	2342.93	2278.35	2386.74	2186.63	2251.52	2414.24	2319.15	2356.86	2218.04	2407.78
YMR116C	34668	36053.6	36452.5	37239.7	36530.5	36532.4	35839.1	36231.8	36835	36544.5	36319.7	35657.3	35911.4
YDR141C	3818.83	4471.92	4090.27	3653.83	3799.28	4140.87	4215.18	4213.9	4183.74	4117.4	4262.44	4366.85	4473.62
YJL164C	1161.56	493.369	521.657	465.537	714.871	1201.58	1710.93	1815.09	1314.28	1290.13	1786.48	1864.43	1935.54
YNL068C	1032.15	1548.74	1670.64	2343.71	2612.26	2054.59	1414.12	1499.42	1721.05	1699.48	1846.65	1598.22	1698.87
YKR022C	1782.45	1676.45	1709.32	1518.4	1506.47	1758.56	1622.44	1412.68	1475.65	1565.76	1652.67	1569.98	1581.91
YLR204W	2450.9	2045.58	2121.68	2406.01	2633.85	2270.15	2644.63	2464.41	2338.7	2243.78	2325.37	2377.17	2451.3
YPR141C	688.833	1267.4	2344.25	2593.32	2019.42	995.81	722.728	1120.03	1502.72	1482.83	1298.51	1277.66	1328.89
YOR365C	204.473	168.998	158.411	132.494	138.689	131.276	172.717	154.618	157.713	124.911	157.86	133.799	144.205
YDR147W	1221.03	964.604	1164.43	1395.79	1514.04	1445.91	1247.7	1089.39	1288.22	1375.37	1419.19	1296.39	1354.74
YLR323C	857.375	973.449	820.405	856.318	897.176	1049.31	995.814	912.83	964.447	843.602	855.621	721.012	753.033
YGR239C	2829.34	2102.08	1921.5	1760.38	1608.25	1338.28	1388.41	1372.28	1446.65	1445.66	1514.7	1530.68	1456.34
YER073W	10042.2	11226.1	12186.2	11595.2	10844.3	10729.1	11400.7	11382.6	11311.3	11063	11726.5	11527.7	11791.4
YIL013C	1720.02	1557.58	1489.45	1516.05	1430.87	1259.68	1224.05	1295.48	1325.2	1299.31	1241.63	1244.99	1206.46
YOR308C	1045.96	976.934	906.298	614.019	605.909	816.634	928.203	673.886	760.677	696.52	680.677	687.584	673.773
YMR196W	800.502	458.134	450.355	411.209	470.114	635.475	638.202	603.407	685.54	594.003	612.495	601.459	633.316
YJL144W	273.283	143.503	171.849	163.791	175.569	168.442	184.933	171.946	152.702	151.645	160.602	150.707	156.417
YJL123C	3741.38	4009.26	4236.53	3575.03	3078.08	3514.98	3990.84	3927.72	3993.98	3770.07	3900.73	3768.8	3878.93
YBL105C	2947.28	2849.22	2343.1	2296.98	2748.64	3027.75	3066.57	2687.45	2679.73	2728.01	2947.12	3152.5	3135.09
YBR111C	9547.82	6302.35	5678.64	5381.86	5743.03	6583.34	7608.11	7649.75	7372.64	7241.4	7401.82	7449.32	7832.32
YML022W	15639.7	16458	15919.5	15059.9	14615.8	13759.4	13996.4	14193.7	14451.5	14323.5	14189	13404.1	13697.3
YGR031W	2320.54	2738.17	2790.85	2574.91	2616.12	2513.96	2504.3	2503.84	2501.05	2336.73	2546.37	2377.04	2445.7
YKL124W	649.657	940.581	878.563	745.828	681.46	863.359	779.992	816.568	781.477	681.997	747.704	686.299	787.541
YJL041W	7390.37	7483.19	7192.63	6811.17	6799.28	7561.23	7480.89	7129.26	7359.54	7331.54	7617.97	7635.09	7578.34
YDL109C	1531.48	977.32	937.838	1417.64	1264.58	891.042	979.775	1245.88	1165.01	1142.16	970.843	1243.83	884.252
YPR111W	1206.91	1487.3	1680.37	1835.62	1993.12	1955.52	1546.67	1358.51	1451.1	1597.14	1719.42	1461.04	1641.97
YPR060C	5607.37	6905.13	7077.8	6295.85	5877.51	6141.43	6019.61	6396.49	6117.61	6090.42	6127.99	5975.84	5962.1
YHR209W	287.422	259.984	230.869	175.272	196.195	176.695	226.401	181.824	161.254	165.115	222.745	176.736	226.69
YAL058W	2928.98	2857.83	2538.03	2182.92	1981.5	2082.2	2211.19	2224.61	2260.68	2150.96	2141.13	1908.18	2139.97
YMR242W-A	105.132	110.38	119.431	136.318	105.396	96.487	110.28	110.227	149.408	127.659	124.407	111.882	126.608
YHR189W	505.68	537.307	542.02	580.297	537.025	497.992	447.433	581.463	567.301	478.574	469.771	495.368	534.773
YIR012W	10927.7	11024.3	9601.51	9194.85	9009.18	9097.68	9017.12	8554.88	9155.33	8539.59	8404.01	7988.05	7962.35
YMR055C	1790.7	1563.52	1867.22	2071.45	1968.63	1592.27	1494.34	1402.06	1724.85	1747.59	1826.71	1581.82	1733.54
YNL309W	512.862	901.269	1037.12	571.214	353.97	324.879	502.724	584.911	550.888	467.017	467.827	434.843	521.627
YBR085C-A	1805.8	1639.03	1717.5	1815.03	2453.37	3018.58	2793.78	2367.48	1819.72	1948.44	2470.5	2330.2	2403.94
YGR252W	2145.15	2307.3	2560.88	2776.36	2849.67	2756.41	2375.4	2315.16	2540.86	2579.83	2616.47	2354.24	2589.57
YKL084W	2897.05	3088.14	4048.87	4691.87	4624.6	3553.55	3155.24	3322.93	4006.59	4350.42	4328.09	3960.04	4088.76
YGL110C	2215.22	1916.68	1694.1	1590.02	1703.44	1908.04	1823.06	1673.99	1715.45	1663.19	1770.67	1770.94	1719.03
YMR170C	1374.74	890.072	775.107	823.251	749.459	786.28	905.63	987.111	1056.77	996.613	948.058	954.835	1031.69
YGR201C	3570.16	2575.79	2522.03	3047.45	3264.87	3080.6	2774.76	2469.23	2369.06	2465.27	2364.96	2179.64	2330.11
YGL175C	514.962	424.433	624.375	473.557	344.011	342.351	371.158	346.104	410.489	390.488	398.029	409.822	424.917
YDR379C-A	1057.32	378.109	273.437	254.286	264.375	372.719	618.262	766.528	716.719	592.405	563.672	574.228	680.134
YPL043W	11285.1	9125.52	8656.96	7845.25	7467.5	7640.9	7943.74	7420.88	7773.86	7612.83	7297.66	7554.18	7352.8
YBL051C	3640.57	3473.1	4060.51	3915.98	4224.84	4379.34	4746.52	4638.26	4450.62	4595.95	4649.94	5049.56	5048.62
YGL185C	1144.58	1298.57	1430.88	1082.92	914.105	989.478	1295.57	1222.01	1184.18	1042.35	1111.23	1137.43	1254.24
YOL053W	750.11	871.421	1097.96	1065.06	969.208	1100.73	1115.18	1026.86	918.226	898.783	961.436	985.901	1067.65
YOR336W	3508.21	2954.46	2600.26	2806.74	2617.44	2716.9	2978.04	2927.02	3032.64	3046.47	2826.82	2838.48	2865.29
YNR050C	13119.6	16650	16438.1	13336.6	11220.6	9723.78	9856.56	9533.23	9697.22	10358	11810.9	11942	12530.1
YBL101C	2078.2	1750.28	1443.83	1452.99	1653.85	1844.82	2071.62	2136.99	2045.95	2007.85	2239.28	2054.72	2135.26
YDR383C	1187.34	1121.59	1242.1	956.306	715.431	694.776	912.113	934.435	928.15	787.253	778.975	824.142	769.702
YIL029C	859.555	597.994	552.84	719.805	749.189	556.606	727.856	736.022	696.365	675.087	696.482	801.317	649.403
YLR270W	2267.09	1953.6	1616.85	1529.48	2142.23	2865.81	3263.54	3073.53	2651.24	2693.11	3187.42	3531.26	3524.2
YCR012W	35710.7	33840.3	34122.4	35489.3	36787.1	36771.3	37527.4	38438.8	37886.6	38608.5	38532.5	38375.5	38410
YDR346C	6354.76	7848.35	8066.09	8663.6	8685.79	8074.1	6543.45	6605.35	7502.68	7791.83	7505.19	7218.06	7149.55
YIL070C	1924.69	2075.43	2963.43	2796.18	2691.22	2821.11	2898.61	2641.12	2525.9	2713.28	2900.2	3047.05	3245.64
YDR246W-A	274.411	333.09	350.684	358.903	347.192	383.292	335.654	375.717	337.162	296.594	335.828	342.364	344.543
YJR025C	8482.13	5233.84	4075.92	3198.92	2475.75	1927.56	2431.12	2610.82	2551.72	2219.05	2216.36	1920.05	2030.46
YKR010C	3549.45	2694.85	2879.8	3958.32	3731.02	2480.23	2415.87	3033.49	3061.92	2845.07	2605	2298.08	2215.65
YLR150W	28317.5	29490.6	29185.8	28721.2	28943.3	29391.3	28875.2	28475.4	28371.6	28256	29230.4	29549.5	29070.8
YKL091C	983.312	879.333	859.292	902.143	1071.7	1172.36	1239.76	1170.52	1145.87	1193.88	1235.26	1361.31	1498.87
YOR151C	8962.49	9760.62	9732.36	9778.73	9918.06	10097.7	10609.9	10546.5	10189	10072.3	10444.9	10597.2	10929.2
YKR016W	2898.37	3425.46	3060.15	2916.72	3019.9	3442.5	3288.01	2907.63	2586.09	2548.58	2549.86	2602.96	2392.29
YMR075W	589.978	800.817	743.89	511.262	522.921	663.11	671.972	570.819	503.326	517.578	556.579	600.156	591.183
YKL185W	1770.2	1870.68	1378.26	889.518	2423.34	8682.36	10017.6	7104.31	4073.71	2989.32	5512.66	6028.74	5364.51
YJR045C	9297.14	11657.5	12930.3	14035.6	15416.2	15633.2	15034	15511.2	15637.3	15863.3	16221.6	17108.4	17263.8
YIR010W	1932.03	1783.05	2321.71	2680.26	2969.39	2298.61	1851.36	1715.96	2100.84	2241.18	2119.05	1954.8	1979.71
YOR128C	5573.99	4923.45	4184.8	4181.48	4085.07	4229.11	4585.06	4427.82	4131.68	3962.64	4263.53	3982.26	4232.32
YJR022W	583.981	721.728	760.957	545.909	604.628	593.292	647.08	600.113	528.724	644.697	570.458	536.495	558.155
YDR432W	21165.4	15152.6	13591.2	13748.4	15131.8	16266.4	18776.2	17304.1	17907.8	16924.3	17182	16730.9	17055.3
YDL235C	6125.85	7209.32	6330.51	5988.69	5986.42	6311.23	6140.37	6010.22	5801.99	5866.54	6261.84	6031.86	6211.66
YGR233C	12528.9	10022.7	8536.68	8281.46	8251.15	8827.88	9473.45	8817.51	9146.25	8728.68	8627.03	8475.84	8611.43
YNL101W	3394.68	4180.03	3891.88	3696.36	4443.26	4494.21	4187.34	4445.67	4145.14	4481.37	4691.12	4260.51	4621.92
YLR337C	2763.54	2030.01	1792.32	1631.48	2229.75	2702.59	3148.3	2988.36	3073.8	2954.41	3074.71	3055.75	3058.56
YDR261C-D	7355.27	8803.47	9324.95	7974.1	8242.09	8639.6	7548.31	8348.76	7301.34	8546.39	8897.34	10048.6	10036
YEL011W	787.451	839.711	763.131	903.414	893.755	1094.08	1333.38	1167.35	1148.58	1187.01	1241.37	1178.09	1301.7
YLR321C	2854.67	2652.77	2712.04	2521.16	2607.51	2683.38	2604.13	2460.04	2479.8	2607.16	2607.03	2572.56	2578.26
YJR078W	788.977	495.097	400.06	508.327	443.231	285.201	308.799	340.579	420.907	295.161	351.667	287.929	290.599
YDR247W	1063.92	1246.24	1608.05	1778.33	1653.16	1218.52	1249.73	1459.46	1555.67	1511.54	1377.5	1351.35	1222.99
YDL248W	965.776	2608.91	2723.53	2318.07	1928.42	2081.99	1907.99	2714.41	2485.8	2387.03	2516.03	2369.47	2729.31
YFL017W-A	5647.4	4440.87	3879.66	3752.61	3593.17	3838.6	4012.7	3723.56	3751.91	3877.2	3621.37	3646.4	3630.12
YFL061W	271.739	215.892	244.775	192.801	180.733	188.263	198.251	199.153	234.422	178.513	181.513	160.183	160.222
YLR368W	1675.66	1620.21	1518.6	1322.08	1188.65	1347.83	1419.91	1319.61	1308.46	1284.98	1445.6	1378.93	1519.04
YDR418W	28841.7	29291.5	29142.2	28729.8	29043.3	29153.8	28729.4	28097.8	28509.8	28857.6	28068	28580.8	28462.7
YHL042W	690.903	478.812	431.747	557.73	428.942	385.346	448.301	449.8	480.855	430.064	487.305	399.75	429.298
YJR138W	2081.37	2230.72	2141.35	2279.52	2461.19	2268.09	2298.35	1951.49	2084.15	2010.17	2234.81	1991.21	2058.37
YCL063W	1555.58	2065.42	2396.56	3757.92	4347.98	3611.34	2536.27	2351.52	2666.53	3035.74	3070.67	2940.47	2919.79
YPL196W	1095.69	995.529	1072.75	877.011	1056.86	1269.83	1494.51	1293.46	1217.21	1239.44	1423.64	1421.22	1410.99
YJR055W	902.859	1618.9	1443.82	1034.22	1164.44	1155.91	1126.28	1152.17	1130.45	1113.52	1156.38	1104.7	1165.9
YGL090W	190.032	206.969	228.029	91.4562	139.069	215.275	201.988	183.052	146.019	141.238	162.404	216.727	209.849
YLR016C	1387.25	1186.46	1139.6	1009.12	1183.91	1173.13	1281.35	1299.46	1211.53	1121.34	1180.44	1055.61	1150.02
YBL016W	2684.3	3011.12	2671.79	2266.97	2326.87	2058.37	2279.22	2461.97	2615.28	2631.27	2475.33	2192.41	2242.83
YBR255W	1227.42	1064.57	986.457	710.26	1003.47	1156.68	1107.51	1005.66	950.236	926.327	1121.38	938.81	1017.42
YAL002W	1507.19	1072.24	841.794	836.806	914.012	1073.29	1202.61	1061.53	1103.47	1083.86	976.282	1065.15	1054.45
YDR505C	2489.39	3365.49	3441.49	3616.04	3713.73	3271.47	3189.74	3722.2	3481.41	3418.83	3696.38	3641.88	3708.65
YLR147C	3410.31	3059.3	2594.39	2107.12	2515.96	2584.86	2395.13	2272.8	2146.39	2232.56	2376.19	2263.56	2321.21
YIL110W	3498.52	4385.94	4031.92	3622.95	3593.63	4222.47	3859.28	3486.38	3554.86	3619.45	3580.16	3751.07	3726.13
YMR005W	6663.2	5226.95	4625.16	4470.83	4535.27	5218.98	5550.76	4944.6	4853.85	4918.66	5084.34	4813.93	4737.68
YGR274C	2341.14	2311.99	2297.77	2088.69	1915.91	2270.73	2377.21	2096.82	2119.04	2026.69	1989.98	1970.3	2030.37
YML060W	2104.46	3262.26	3885.39	3799.46	2907.62	2085.32	2052.37	2959.67	2979.57	2888.74	2653.71	2972.76	2751.46
YIL083C	5331.06	4478.32	4327.38	4255.69	4304.16	4514.27	4805.98	4475.93	4604.32	4415.2	4578.93	4465.06	4533.64
YJR110W	498.901	489.724	600.886	641.048	775.683	934.512	783.838	739.409	637.364	735.999	778.261	802.365	847.576
YNL166C	2736.21	3804.73	4590.71	4667.11	3513.55	2150.74	2043.83	2767.3	3202.1	3134.78	2857.15	2740.87	2706.53
YGR028W	1561.48	1389.84	1330.05	1183.06	1302.18	1474.55	1468.09	1373.17	1237.63	1337.55	1402.34	1296.15	1374.93
YBR172C	3986.04	3771.59	3473.54	3454.63	4025.09	3511.74	3570.41	3530.7	3747.04	3759.9	3473.91	3575.06	3317.16
YLR429W	3418.39	3839.24	3981.88	3816.58	3874.95	4511.46	4898.9	4298.79	4510.67	4168.73	4522.18	4465.75	4574.05
YMR083W	11834.8	12174.1	12588.7	13074.4	12512.5	12658	13902.7	14272.7	14642.3	13710.1	13236.1	13657	13720.3
YFL064C	704.276	3174	3315.32	1475.95	726.082	954.166	1132.58	1737.33	1598.83	1339.37	1365.22	1171.83	1315.43
YBR040W	146.538	144.327	138.998	195.389	153.685	112.378	145.318	143.391	130.34	130.95	141.503	153.623	157.054
YDR155C	30970.6	25097.2	20889.7	21655.2	24121.9	26955.7	30384.9	31731.3	32140.7	31951.9	32216.2	31954	32560.8
YNL033W	208.519	151.394	165.009	183.424	185.773	145.085	157.074	164.349	191.036	166.723	174.12	167.002	171.127
YDR244W	835.939	995.487	994.832	872.749	957.293	1023.5	951.283	855.621	834.316	892.003	882.46	858.893	861.354
YKL178C	234.395	239.022	157.097	194.637	188.276	124.444	180.402	210.751	194.147	181.704	196.871	213.111	179.111
YGR033C	4777.27	4519.54	4321.73	4532.02	4805.51	4794.91	4716.79	4708.49	4433.93	4329.6	4655.42	4544.1	4211.4
YBL101W-B	14558.4	15021.3	14277.3	12899.5	15936.6	16060.6	13814.7	15447.9	14691.8	15996.9	15040.7	16416.5	15632.6
YHR030C	5910.7	3932.27	3407.92	2785.34	3259.61	3306.7	3569.48	3440.06	3450.55	3555.55	3514.45	3276.63	3190.79
YGR026W	6425.17	7049.76	8132.9	8355.8	8132.53	7281.88	7051.39	7769.83	8093.68	7986.3	8117.5	7898.29	8165.35
YLR371W	3118.53	3097.24	2927.8	2734.95	2580.89	2826.61	2953.04	2855.25	2832.03	2804	2911.2	2830.08	2843.93
YDR352W	2859.3	4236.82	4575.58	4351.31	3779.13	3458.32	3413.27	3707.92	3772.85	3832.22	4154.59	4113.8	4501.3
YDL175C	1926.83	2329.73	2185.77	2279.05	2261.08	2133.49	2093.12	2132.39	2230.95	2094	2058.13	2262.56	2022.21
YKR031C	3334.47	3302.46	3448.09	3263.06	3393.89	3762.18	3720.55	3537.97	3587.19	3530.99	3494.16	3438.89	3389.69
YGR015C	1284.78	1463.34	1484.74	1332.71	1152.85	1117.73	1336.31	1323.5	1181.27	1078.7	1172.84	1203.46	1260.41
YBL014C	3571.28	3462.35	3069.99	3135.27	3350.73	3106.26	3062.3	2991.41	2887.16	2785.35	2887.95	2861.65	2796.72
YOR073W	2183.11	1754.7	3003.08	3809.53	3473.26	2574.42	1799.69	1981.22	2587.99	2883.69	2660.79	2625.29	2642.28
YDR323C	1117.34	946.728	983.939	1052.08	1093.34	1014.89	922.146	1033.63	945.21	1038.68	1072.36	1007.03	1012.14
YKL018C-A	3134.01	2458.33	2139.91	1832.91	2056.79	2367.91	2630.76	2345.45	2320.17	2183.65	2426.72	2233.91	2301.77
YGR217W	2787.26	2610.32	2451.81	2250.9	2457.87	2371.75	2302.6	2046.44	2114.53	2260.88	2228.48	2219.34	2252.6
YLR152C	2603.66	2191.42	2042.53	2398.72	2575.32	2594.74	2677.96	2497.17	2627.22	2830.8	2945.97	2909.19	2954.89
YJR002W	3537.52	4167.79	3585.02	3632.56	3684.09	3603.03	3286.1	3314.28	3645.29	3412.59	3231.72	3043.08	2918.73
YKL082C	10190.2	8540.81	8130.89	7364.16	6822.82	7274.31	7169.86	6229.81	6679.19	6590.96	6355.58	6262.91	5763.46
YKL133C	387.661	441.306	360.956	365.869	360.099	471.246	529.152	474.851	397.439	367.033	472.553	434.825	471.463
YML030W	2615.96	2794.82	3208.25	3302.8	3536.39	3602.24	3733.06	3643.29	3447.1	3453.73	3423.86	3335.61	3263.8
YNL051W	2022.78	1806.28	1727.39	1522.55	1629.71	1901.3	1899.53	1740.75	1614.76	1805.7	1785.26	1695.94	1861.19
YER105C	7498.63	6878.13	6114.32	6218.9	6532.48	6372.26	6481.48	6356.66	6378.41	6366.32	6398.3	6171.14	6365.79
YOR059C	2503.02	1855.52	1765.05	2001.36	2011.77	2179.4	2143.27	1694.88	2053.73	1988.28	2087.24	1910.07	1996.42
YGL128C	950.052	1044.42	1019.56	961.1	965.22	1002.53	1102.74	937.359	980.214	950.238	1068.2	1107.79	1151.21
YKR071C	4689.99	4530.21	4469.18	4876.02	5051.33	4883.52	4894.65	4731.06	4719.01	5021.7	5234.7	4803.54	4811.06
YLR297W	462.839	543.421	385.041	203.774	330.281	585.678	521.582	378.093	310.354	352.94	449.657	426.993	418.074
YPR169W	12057.2	9662.04	8784.58	8480.08	8580.36	8714.27	8998.71	8205.75	8293.89	8080.46	8123.27	7769.07	7900.25
YLR259C	15456.7	16095.1	17520.4	18891.9	19594	20728	22079.1	21389.4	21749.6	20625.6	21786.7	21229.3	22286.3
YCR102C	338.187	352.112	280.9	382.755	334.046	289.698	311.515	321.415	355.894	305.384	335.243	351.421	418.17
YNR058W	832.7	732.087	725.915	718.761	739.66	603.252	576.366	587.673	634.8	526.262	504.43	513.198	524.325
YOR098C	6478.69	6586.5	5972.55	6764.33	6532.41	6335.13	6248.56	6373.3	6727.92	6234.92	6356.56	6580	6515.36
YKL148C	4158.04	5905.73	7157.19	8093.81	7447.37	7101.27	6695.12	6885.54	6138.12	5482.87	6634.03	6795.38	6919.63
YFL023W	3972.42	3459.64	2945.59	3010.74	3241.01	3067.1	3101.79	2881.96	3136.15	2758.79	2724.74	2525.84	2561.37
YER178W	25696.1	26696.7	24713.6	23563.6	23043.8	23075.6	24019	23941.3	24508.9	23991.5	25200.2	24018.8	24671.2
YLR319C	1663.54	1799.84	1824.26	1595.69	1558.63	1535.1	1506.09	1664.41	1604.13	1583	1526.32	1447.97	1520.46
YBL037W	2153.97	2097.95	2421.67	2651.07	2599.64	2521.18	2291.2	2108.15	2380.79	2425.7	2498.03	2319.9	2434.72
YIL104C	3340.12	2742	2566.74	2146	2201.35	2196.48	2235.81	2040.68	2147.79	2074.63	2010.08	1868.04	1894.25
YKL119C	3126.93	3185.23	3450.51	3181.02	3034.84	3041.54	3041.55	2824.31	2888.33	2928.74	2904.34	2635.44	2733.24
YGL015C	86.628	97.0257	104.433	90.4616	93.3043	60.0872	84.0336	88.6525	84.0974	85.7197	93.982	88.4556	75.6836
YMR063W	474.408	802.193	720.825	1009.81	793.841	726.317	679.873	860.871	1005.75	1044.47	941.734	1055.69	1049.75
YDR178W	5412.41	7714.88	8606.96	8295.62	7816.03	7314.08	6625.75	6833.1	6258.96	6302.2	6701.24	6589.83	6978.87
YMR208W	7397.46	7012.68	6017.96	5196.21	5582.66	5807.68	5863.99	6038.38	6291.15	5995.11	6489.9	6046.18	6525.35
YDL066W	9996.15	9407.28	9908.29	9993.94	10766.4	8693.91	8910.1	9565.21	8969.55	9027.26	9144.7	8633.64	8276.33
YDR202C	1243.08	1282.98	1210.56	958.081	1194.72	1668.75	1796.85	1663.19	1446.39	1400.74	1569.44	1535.2	1683.88
YPL212C	5031.33	5006.79	4390.49	4742.16	4783.09	4464.8	4577.53	4369.09	4623.28	4405.75	4449.97	4330.06	4472.72
YAL026C	5476.96	4653.85	4821.42	4352.61	4213.88	4405.22	4496.13	4543.17	4628.65	4722.91	4566.76	4663.87	4774.06
YJL137C	696.477	638.308	783.578	1337.84	1450.28	1097.4	827.64	1072.08	961.961	1073.98	963.069	1177.99	1025.26
YJR039W	755.825	612.93	624.807	547.667	485.719	634.714	697.92	609.189	583.108	589.575	633.874	598.852	680.119
YKL163W	2159.67	2359.7	1794.33	1092.25	1127.14	2750.24	3339.17	2878.49	1983.47	1564.04	2021.53	2575	2575.14
YHR201C	5627.69	4376.74	4147.15	4170.54	4467.62	4944.45	5295.62	4718.49	4923.06	4702.6	4672.1	4560.41	4660.75
YLR179C	7446.16	8049.31	10110	11790.4	12088	10841.5	11142.7	11115.3	11524.5	11615.6	12285.7	11516	11687.3
YGL136C	2264.14	1655.97	1648.7	1510.05	1645.43	1984.02	2102.13	1702.1	1539.35	1519.33	1591.32	1538.21	1535.68
YGR232W	4058.7	3695.09	3276.6	3330.08	3849.62	4801.06	5201.12	5036.47	4954.52	4584.99	4928.03	4884.78	5067.21
YEL016C	2421.36	1468.28	1655.16	2017.45	1980.64	1957.55	1874.45	1523.07	1897.18	1875.28	1865.69	1858.58	2001.47
YNL002C	12480.8	13314.3	11970.4	11567.3	11768	11366.6	11084.1	10601.7	10876.9	10658	10571.6	10147.5	9984.33
YLR422W	4576.64	4271.37	4092.91	3765.91	3617.63	3986.67	4153.78	3761.23	3987.38	3548.11	3754.56	3617.6	3888.91
YIL014W	6399.52	4350.98	4017.35	3623.84	3998.67	4584.64	4846.24	3696.39	3486.16	3823.91	3904.34	4023.99	3937.88
YFL005W	9053.05	9164.89	9074.31	9029.37	9319.35	8872.17	9152.79	8920.94	8728.75	8673.65	9100.18	8633.76	8799.02
YPR122W	4106.26	3630.11	3068.68	2927.35	3022.64	3188.03	3392.38	3000.68	2982.39	2860.48	2773.94	2742.17	2738.5
YGL225W	11390.6	14979.2	17165.5	17554.2	16294.3	13902.6	13571.7	15073.3	15608	16004.7	15720.4	15386.9	15762.7
YJR118C	2915.02	3853.42	5046.45	4658.48	3850.91	3282.49	2980.58	3457.46	3666.91	3852.42	3589.91	3551.14	3536.15
YML012W	13543.4	15562.2	17604.2	17403.8	15144.1	13191.5	13286.4	13774.4	14613.1	14596.6	14346.1	13613.8	13897.2
YJL189W	26629.2	24968.7	26798.3	26004.3	27186.5	27003.1	26780.4	26825.7	25511.6	26775.5	26793.9	27262.6	27881.2
YOR019W	1322.78	824.227	771.782	802.783	861.977	812.385	887.535	726.095	766.287	706.587	705.667	787.725	778.027
YOR250C	2052.62	2176.69	2199.77	1858.97	1993.96	2300.32	2621.72	2370.67	2196.73	2012.26	2296.96	2391.3	2448.27
YKL067W	3769.49	7130.03	10222.4	9028.61	6757.66	4916.22	5699.08	7188.15	7233.07	6852.27	6534.53	6462.73	6810.63
YMR244C-A	1319.08	1106.37	1077.93	939.278	938.495	1021.29	1027.03	828.892	882.032	832.733	863.255	814.387	857.981
YIR037W	9601.74	6975.85	5899.74	5301.88	5157.96	5563.43	6911.05	8060.3	8466.62	8384.04	8342.95	8064.44	8434.05
YDL088C	3916.38	4082.61	3797.59	3911.78	4162.63	4328.41	4312.01	4096.69	4070.41	3899.87	4289.77	3931.1	4132.98
YEL034W	31745.9	30553	30533	31057.9	31562.2	32000	31352.5	31068.2	33667	32075.9	30494.8	31905.8	31076.7
YGR216C	3495.83	4030.31	3832.42	3681.54	3994.11	3900.61	3792.98	3703.09	3844.07	3961.17	4108.3	3752.83	4024.06
YLR009W	10730.7	11547.2	10614.5	10321.9	10110.8	9395.21	8794.75	8903.91	9078.29	8934.17	8634.33	8787.55	8340.63
YPR091C	2330.25	2191.39	2009.01	1793.49	2078.29	2420.58	2652.84	2556.21	2386.76	2443.42	2528.78	2644.82	2749.25
YJR097W	2768.55	2480.46	2184.83	2175.76	1856.61	1619.82	1511.49	1433.85	1711.45	1549.2	1387.16	1457	1416.73
YDR285W	371.517	370.753	362.982	326.939	374.574	314.8	300.756	345.209	318.816	352.728	370.236	407.089	397.332
YMR251W-A	29941.2	16018.7	11745.2	10726.2	11182.4	16073.8	21939.4	21599.4	19270.3	16670.3	17274.5	18519.3	19885.4
YHL009C	2074.36	1805.62	1606.6	1567.29	1481.75	1377.15	1496.84	1490.97	1429.46	1401.55	1359.82	1357.3	1284.03
YER177W	19442	17105.5	17286.6	17958.4	19085.1	19924.7	20990.7	20671.1	20666.8	20225.9	20757.6	20303	20877.4
YER061C	716.088	727.89	585.618	447.142	409.506	421.265	403.879	448.97	391.066	332.796	414.827	409.121	429.827
YLR225C	1320.11	1138.58	1165.41	1269.17	1394.95	1337.65	1331.41	1192.45	1203.75	1318.66	1515.81	1440.26	1502.37
YHR018C	3791.87	3410.37	3217.56	2713.22	2832.09	3208.42	3601.15	3497.63	3645.47	3709.61	3887.5	3879.9	4053.06
YOR038C	3652.8	3915.63	4368.98	3668.12	3013.14	3016.8	3423.76	3281.71	3260.48	3269.56	3358.95	3359.58	3354.26
YHR207C	1233.4	1215	1481.5	1605.01	1658.24	1768.16	1725.11	1529.43	1603.45	1709.39	1732.44	1690.47	1711.01
YFL054C	1458.28	1549.98	1599.59	1324.35	1044.93	1093.57	1206.96	1275.93	1226.83	1178.16	1395.82	1224.54	1402.94
YGL160W	4072.45	3660.8	3653.43	3873.02	3723.99	3705.14	3805.82	3625.13	3712.18	3665.67	3793.11	3693.88	3755.55
YML016C	5430.79	4880.76	4539.53	4314.28	4498.99	4573.27	4402.87	4198.06	4166.19	4200.77	4308.56	3916.04	4086.83
YAL016C-B	156.043	155.249	198.063	153.188	242.28	402.532	514.012	214.515	220.43	272.598	305.771	402.858	421.603
YLR207W	1521.04	1473.85	1610.2	1362.39	1347.14	1483.45	1512.86	1594.9	1492.02	1379.09	1567.63	1250.21	1445.03
YLR415C	467.689	532.454	262.002	550.943	403.63	324.956	398.43	424.554	500.17	580.763	473.444	437.626	375.479
YHR103W	4251.74	3746.54	4466.6	4385.85	4386.83	4858.77	5431.07	4776.85	4173.17	4105.05	4470.62	5259.12	5002.8
YGR264C	14441.4	16209.2	15507.1	14719.9	14492.6	15206.9	15046.4	15251.2	15152.9	14498.9	15065	14709.6	14584.4
YPL048W	12896.9	12717	12824.7	13651.3	13911.1	13953.7	13610.4	12952.9	13688.3	12928.7	12725.6	12306.9	12443.5
YOL018C	1307.44	1282.53	1175.41	1004.68	1026.47	1208.22	1418.72	1240.04	1130.6	1181.93	1198.74	1108.19	1198.28
YBR168W	3653.68	3218.48	3028.61	3743.08	3648.1	3316.65	3162.95	3740.13	3663.26	3682.35	3381.42	3665.64	3380.4
YJR059W	1677.91	1647.38	1605.48	1718.85	2115.62	2589.72	2739.18	2691.43	2495.94	2559.09	2570.29	2797.46	2789.84
YBL039W-A	1375.26	879.925	820.726	878.265	869.024	992.551	1191.96	1057.41	1082.25	1152.8	1231.02	1195.34	1282.02
YDR414C	2774.05	3168.22	4295.3	4216.42	3699.76	3189.09	3231.63	3556.52	3612.31	3734	3463.64	3407.26	3626.99
YER016W	1500.26	2206.77	2844.25	2488.31	1939.61	1701.12	1625.02	1812.46	2156.99	2048.66	1916.72	1837.66	1828.23
YPL263C	4129.41	4515.56	4492.25	4497.37	4504.26	4151.39	4202.68	4131.48	4207.28	4107.26	3846.72	3561.66	3395.27
YLR056W	14959.5	15644.1	14533.9	14614.7	13699.5	12326.2	11580.2	12671.8	13886.9	14920.1	14517	13568.5	13422.2
YML070W	18247.8	8177.12	6426.14	5936.02	6504.56	7476.25	9079.22	8667.7	9074.73	8579.94	8561.87	8832.46	8924.38
YDR470C	933.727	1055.02	1060.92	1104.13	1357.37	1535.34	1368.98	1286.73	1294.16	1283.4	1245.03	1412.44	1436.34
YDL200C	2008.32	1760.58	1401.78	1155.76	1066.14	1426.27	1516.73	1293.88	1198.93	1123.6	1220.3	1141.73	1116.39
YGL229C	451.362	902.879	452.345	732.461	528.682	619.478	1052.28	1002.72	885.53	757.251	954.791	1002.8	1141.54
YLR246W	1853.6	1832.9	1829.01	1863.07	1778.76	1744.99	1770.36	1586.9	1746.65	1640.01	1669.05	1555.42	1697.87
YBR223C	518.641	542.251	507.042	488.43	532.27	524.671	553.79	627.076	601.917	568.774	633.982	592.514	665.791
YDR270W	5952.71	4075.59	3538.39	3653.03	4507.96	4307.5	3904.15	3845.69	4267.55	4298.61	3958.43	3442.69	3553.25
YBR235W	1725.94	1526.64	1526.91	1465.21	1453.66	1481.54	1495.84	1556.12	1686.47	1708.94	1642.51	1551.71	1611.22
YNL182C	4156.97	4240.57	3846.25	3554.28	3118.31	2984.59	3086.81	2767.83	2943.75	2873.33	2654.73	2744.13	2801.85
YGR175C	12469.7	14176.9	14066.7	14853.3	14418.5	13552.5	13920.7	14914.5	15078	15355.5	15066.4	14961	14830
YKR026C	7049.89	6830.72	6557.92	6485.97	6255.51	6283.36	6775.71	6657.84	6602.55	6268.68	6386.09	6383.31	6238.92
YAL064C-A	115.285	139.316	121.567	117.144	115.629	103.338	106.852	170.506	106.581	89.3262	126.998	128.419	113.194
YKL070W	753.878	729.52	732.21	1057.47	1064.56	915.583	776.278	1016.15	966.449	1043.86	802.932	1049.17	924.731
YHR126C	171.864	150.201	138.458	195.337	192.971	141.871	146.766	157.131	151.878	158.052	142.503	160.907	162.44
YJR075W	7662.16	7079.01	7286.52	7159.52	7251.07	6906.45	6626.98	6516.98	6579.79	6869.87	6986.87	7068.14	6961.5
YLR108C	5529.33	4645.71	4344.2	5245.92	5657.76	6078.95	5570.66	4962.68	4360.56	4471.15	4793.8	4878.69	5019.76
YML063W	24972.8	24658	24841.8	24728.9	25386	25673.1	25264.7	25093.4	24389.1	25156.4	24445.6	25443.4	24984.5
YMR091C	3877.96	4398.38	4401.9	4128.15	4185.11	4499.04	4711.34	4364.36	4534.11	4309.75	4576.83	4358.6	4531.22
YJL197W	4926.07	4684.71	4498.22	4049.88	4124.58	4543.09	4791.87	4312.63	4265.05	4129.82	4324.45	4189.8	4374.42
YJL048C	4353.63	2371.16	1599.31	1034.83	972.254	1238.32	1458.61	1424.35	1338.16	1220.3	1231.71	1305.41	1405.02
YNL016W	13975.4	13886.3	13633.1	13538	13851	14109.9	15151.5	14469.1	14368.9	14189.4	14762.2	14360.5	14563.3
YLL039C	3246.65	2406.16	2082.54	2144.83	2363.37	2452.06	2697.09	2928.34	2793.19	2773.67	3183.76	3162.21	3605.99
YJR054W	788.331	1629.26	2222.93	2153.58	1438.05	1105.15	1094.48	1396.45	1575.09	1523.71	1350.4	1300.13	1404.54
YOL140W	8569.87	7442.58	6615.77	6014.08	6421.14	6382.71	6642.43	6284.23	5587.03	5369.56	5543.03	5640.35	5742.8
YPL051W	1577.26	1789.22	1800.94	1662.41	1677.46	1924.32	1629.35	1556.68	1483.59	1520.78	1560.99	1567.56	1571.77
YPL121C	71.6578	62.7135	71.461	65.1611	62.1555	61.718	66.175	62.7135	66.8304	86.6043	62.7417	64.8565	66.3073
YEL058W	11581.6	9638.89	9111.45	8542.86	8070.36	8732	9540.13	8731.7	8862.91	8305.32	8270.95	8149.4	8140.64
YAL015C	1452.61	1164.44	1181.76	985.277	1116.1	1002.19	1032.32	970.426	943.147	940.283	1014.24	883.228	959.369
YIL057C	301.282	211.657	239.185	285.499	314.142	199.617	214.613	295.926	279.068	238.884	228.873	242.598	229.659
YDR211W	6726.42	6959.2	6886.16	6369.3	6562.2	6820.41	6939.46	6729.96	6277.76	6539.2	6696.18	6807.51	6719.43
YLR154W-E	4953.5	3822.72	3918.74	4141.46	3865.75	3973.51	4741.56	3942.85	4131.57	4572.97	5003.3	4610.15	4499.47
YML118W	284.8	182.633	145.444	114.206	112.523	139.568	174.743	123.054	135.498	107.338	122.212	116.874	111.162
YBR097W	1901.91	1912.97	1764.51	1688.42	1974.49	2245.94	2255.74	2123.72	2136.51	2050.92	2267.66	2263.82	2342.18
YKL060C	33621.9	34023.8	33801.8	33402.9	34701.5	35177.8	34390.5	35179.5	35437	35346.9	34576.3	34770.3	34469.3
YOL110W	2311.36	1912.02	2205.57	2758.15	2759.94	2428.09	2752.29	2590.28	2777.83	2901.83	2869	2796.06	2796.41
YMR079W	9700.81	14393.8	15254.6	15885.5	15396	13477.6	12483.4	14573.7	14628.9	14849.2	14868.4	14390.4	14649.9
YDR485C	2920.8	2477.5	2258.13	2614.93	2564.9	2174.1	2295.72	2519.99	2358.6	2173.98	2566.12	2215.71	1996.18
YLL029W	4228.87	3909.18	3548.21	3687.11	3983.56	4345.42	4165.58	3882.44	4048.58	3924.13	3939.22	3622.32	3706.65
YNL044W	12507.7	13484.5	14093.4	15161.5	14616.4	12836.5	11626	12018.3	13271.6	13901.9	13564.7	12973.9	13210.7
YPR073C	4777.57	5083	4694.96	4683.06	5420.74	5698.71	5287.12	5416.34	5145.46	5178.84	5230.17	5144.57	5286.9
YAL031C	2365.71	1636.92	1558.05	1566.02	1652.92	1838.26	2006.98	1797.31	1764.82	1732.78	1801.21	1649.53	1579.83
YAL023C	12613.7	15246.6	17284.7	17646.2	16377.1	14436.3	14285.6	15245.3	16314.6	16413.1	15821.6	15344.4	15725.9
YLR298C	1152.56	1174.11	991.279	805.393	846.653	977.09	983.155	784.33	769.825	858.325	801.018	833.55	801.605
YGL257C	3091.92	3117.03	3169.11	3620.61	3662.07	3720.95	3177.76	3122.15	3213.94	3382.67	3378.72	2989.02	3155.53
YIL034C	6441.31	5885.64	5439.06	5260.88	5803.64	6118.53	6585.51	6799.05	6571.82	6538.57	6717.95	7367.26	7441.44
YBR228W	1990.99	1487.87	1333.43	1173.64	1141.61	1250.52	1429.76	1172.26	1241.5	1150.87	1221.67	1010.86	1087.72
YCL035C	7522.59	5904.73	5608.92	5544.5	5473.3	5513.34	5771.87	5700.97	5426.59	5886.6	6128.53	5981.24	6319.33
YEL020C	2016.18	1940.29	1804.78	1699.15	1980.87	1948.92	2059.72	1912.52	1950.57	1736.52	1992.87	1689.07	1894.69
YOL006C	2683.18	3606.78	3763.59	3204.91	2771.45	3485.38	3987.97	3329.02	3178.95	2850.99	2997.3	3089.82	3019.21
YLR175W	20668	18872.8	18025.2	17346.1	17319.8	17168.3	17643.1	16786	17209.8	17231.6	16939.2	16693.3	16167.4
YOR036W	1231.25	1020.79	834.926	609.945	773.145	1234.25	1431.27	1196.21	1017	987.482	1203.45	1224.2	1212.44
YDL189W	4606.97	4538.86	4544.42	4759.03	4738.43	4647.79	4615.36	4622.74	4560.53	4571.27	4666.37	4417.28	4463.92
YLR251W	827.77	602.673	533.698	488.431	682.83	921.687	1106.39	1057.54	960.922	926.411	1036.05	1024.18	1116.28
YPL221W	4251.56	6115.74	6803.1	5347.23	3623.69	3638.79	4518.19	4576.18	4451.48	4069.42	4022.92	3827.02	3911.35
YOR054C	1142.01	1045	1029.24	1071.96	1209.7	1504.41	1583.95	1435.71	1313.44	1320.02	1397.48	1392.92	1349.67
YIR036C	2811.59	1539.54	1320.28	1380.16	1343.01	1718.26	2301.82	2424.88	2433.81	2191.43	2152.75	2152.93	2379.38
YNL189W	10431.9	9893.71	9388.33	8718.18	9236	9985.7	10055.6	9786.63	9395.58	9402.43	9821.81	9924.05	9832.47
YDL181W	7645.27	6603.73	7222.82	7502.84	7091.59	6079.12	5902.21	5584.3	4680.36	3973.61	3499.35	3156.13	3262.86
YJR111C	3203.94	2525	2414.33	2603.85	2700.02	2366.52	2453.53	2420.44	2435.75	2301.93	2198.87	1972.41	2034.64
YBL079W	4642.48	4705.56	4516.48	4474.05	5252.89	5700.51	5013.57	4636.07	4587.62	4866.47	5045.83	5321.96	5388.84
YOR035C	1322.98	1713.52	1656.48	1630.78	1715.57	1824.13	1805.6	1745.91	1798.25	1666.97	1818.71	1775.73	1938.04
YNL224C	928.273	853.611	1043.58	811.466	815.325	865.442	896.814	929.922	928.159	914.654	910.192	1029.03	983.55
YHR054C	8801.91	7768.71	7324.67	7010.99	7124.21	7004.35	7028.24	6487.42	6217.62	6201.29	6171.1	6530.77	6383.05
YKR094C	24651.4	23816.3	24346	24039.9	25203.6	25165	24458.3	24800.4	24169.9	25009.1	23483.7	25388.7	24251.3
YGL065C	2499.14	3283.64	4091.6	3780.51	3356.93	2715.19	2594.28	2729.9	2918.44	3042.24	2912.31	2854	2978.16
YPR109W	2572.01	2509.52	2435.24	2214.99	2410.84	2464.89	2431.77	2411.98	2388.27	2403.65	2475.98	2347.59	2470.72
YDL093W	822.438	2078.45	3213.99	3016.19	2015.65	1502.9	1500.22	2126.65	2427.55	2410.63	2357	2019.29	2328.2
YJR124C	4414.89	4136.73	4169.17	4138.8	4189.51	3642.26	3635.85	4059.92	4207.24	4218.92	3973.34	3505.85	3649.62
YDL225W	3969.06	3347.34	3265.01	3208.82	3393.1	3887.17	3953.49	3484.72	3388.21	3514.04	3498.02	3745.23	3590.93
YLR242C	1460.48	1499.56	1441.09	1389.14	1588.36	1744.67	1424.05	1395.72	1256.58	1480.9	1523.12	1405.65	1477.27
YOR195W	1516.66	2163.35	2956.68	2252.58	1585.2	912.448	975.632	1359.04	1396.07	1360.32	1359.53	1298.96	1445.41
YLR148W	1726.4	1648.66	1514.23	1375.86	1470.57	1652.59	1683.05	1437.07	1363.23	1428.57	1468.24	1510.13	1641.75
YJR053W	560.253	516.207	586.856	838.545	734.855	476.039	434.197	651.335	702.446	611.581	542.769	789.381	716.803
YPR128C	6757.28	6211.15	5742.73	6398.07	6869.59	7044.4	6524.6	5820.78	5963.22	6096.4	6132.56	5892.58	5822.03
YBR102C	1664.57	1491.12	1544.41	1308.62	1562.97	1685.17	1830.12	1528.01	1493.9	1458.36	1609.3	1578.63	1718.33
YDL077C	1618.07	1842.86	1983.43	2100.57	1986.1	2024.28	2043.2	2119.17	1958.75	1952.97	1879.45	2370.13	2119.87
YDR276C	23173.5	21383.4	20703.5	22278.7	23525.3	22899.9	22434.2	21894.1	22277.7	23232.4	22953.7	22470.4	22165.2
YGL101W	2279.94	2522.13	2685.87	3104.46	3451.92	2918.66	2453.3	2512.02	2766.55	2840.61	2718.69	2678.64	2825.88
YGR103W	13945.7	11232	10665.5	9724.52	9878.04	9674.99	9686.74	9003.91	9107.58	8933.4	9046.46	8529.09	8220.59
YEL007W	4086.47	5997.72	5606.92	5704.38	5170.27	4710.85	4220.2	4743.3	5391.3	4994.01	4866.58	4358.74	4650.82
YDL185W	18947	17664.2	17177	16999.8	17017.1	17918.4	18287.1	18041.7	18519.3	19048.3	18957.6	19577.1	19595.1
YMR096W	1927.08	2054.92	2530.46	2344.78	1792.46	1300.68	1309.37	1668.94	1870.67	1580.8	1492.55	1324.27	1425.6
YGR133W	1296.77	1007.82	1041.48	1152.3	1308.22	1132.5	1147.45	1102.22	1162.62	1084.27	1147.09	985.689	1028.97
YJL080C	11404.9	13547.1	15298.7	15344.2	14263.1	14381.9	15523.6	15089.5	15879.8	15207.8	16186.9	15439.8	15954.5
YDR096W	1346.85	1824.86	2168.81	1790.56	1647.33	1992.34	1896.77	1806.23	1769.75	1601.41	1836.67	1796.57	1973.62
YKL062W	597.169	756.934	632.94	551.529	421.155	389.912	507.682	526.659	465.116	379.204	350.964	356.902	409.079
YLR342W	17890.9	23470.5	25538.3	24242.8	20895.7	16600.3	16867.1	20114.3	21329.7	21218.1	21110.3	20562.9	21265.8
YML108W	6031.56	5507.27	5285.88	4670.97	4869.22	4615.38	4330.69	3857.79	3722.08	4101.81	4164.25	4476.67	4260.58
YAL064W	338.921	298.25	265.5	275.389	290.601	170.363	233.377	256.59	221.213	213.277	212.166	248.516	211.183
YCL005W	1853.14	2843.64	2826.69	3149.31	3148.99	2890.42	2731.62	2708.2	2860.15	2806.81	2998.3	2661.68	2780.28
YPL128C	3235.39	4073.12	4400.74	5410.52	4987.02	4228.13	3585.33	4239.45	4637.25	4367.06	4424.98	4128.34	4203.46
YAR066W	180.245	369.84	475.874	399.478	367.544	288.494	225.775	329.898	353.508	259.265	274.465	267.869	281.737
YHL043W	276.647	328.827	262.018	107.484	228.234	195.316	245.76	213.835	254.599	247.881	276.54	275.802	276.953
YER028C	2234.55	2428.24	2512.78	2705.77	2703.86	2665.72	2338	2166.23	2372.51	2309.09	2340.84	2048.51	2007.74
YEL050C	2704.36	2994.48	3244.36	3249.9	3192.67	3381.09	3632.26	3277.74	3242.94	3130.64	3278	3014.84	3242.87
YDR079C-A	3767.72	4010.25	3485.76	3253.6	2945.38	2712.39	2951.7	3053.31	2838.38	2769.87	3067.34	2949.99	3021.07
YDR412W	5687.18	5075.11	4568.86	3761.53	3829.39	3946.24	3586.63	3294.2	3574.37	3454.66	3439.36	3280.48	3051.2
YER085C	197.249	200.125	205.161	230.157	175.693	160.248	166.785	165.036	187.208	186.092	157.495	271.829	217.354
YAL062W	404.728	328.969	273.008	343.348	316.179	324.608	289.548	282.827	328.169	265.022	287.09	320.036	332.5
YDL064W	6409.03	5931.82	6541.37	7120.56	7148.53	6171.38	6125.32	6035.25	6317.01	6672.94	6906.4	6581.24	6615.72
YBR019C	1210.29	909.323	825.973	637.439	671.95	584.704	515.652	491.309	438.439	423.872	419.961	445.724	421.623
YKL164C	4362.39	4544.76	4122.87	4154.01	8939.29	22285.1	26715.8	24206.7	17107.5	12488.9	18971.8	21751.8	21356.1
YBR067C	7565.48	10442.9	12353.1	9316.61	7317.04	11307.5	15721	15700.3	15848.6	16006.6	17140.6	16854.8	16683.3
YJR068W	4679.22	4687.39	4931.97	4575.6	4291.86	4482.27	4679.95	4656.61	4362.69	4490.22	4448.03	4365.87	4279.5
YER052C	8786.28	10229	11067.7	11020	10777.8	11049.2	10838.3	11097.1	11462.8	11463.4	11999	11570.8	12270
YNL047C	1036.86	1084.41	992.691	860.504	1028.87	1562.86	1651.72	1387.57	1108.54	967.283	1227.15	1245.29	1299.78
YLR199C	3350.18	3460.46	3277.88	3022.7	3451.64	3618.79	3716.8	3571.78	3307.41	3366.83	3563.75	3513.3	3515.74
YJR094C	1145.24	1092.32	912.194	803.065	772.624	792.539	827.589	781.646	725.073	705.869	766.223	708.607	676.922
YGR117C	2242.14	2753.24	2618.15	2302.39	2601.13	3195.28	2894.77	2807.07	2845.34	2766.15	2926.63	2750.97	2735.21
YKR083C	1046.26	1286.58	1750.05	1213.85	764.097	760.389	849.705	970	878.805	876.254	859.792	892.564	900.366
YOR332W	16743.4	14315.5	13748.7	13456.1	13549.3	13755.3	14873.6	14159.3	14929.9	15009	15366.8	14866.2	15088.8
YBR096W	10930.3	9150.83	8575.68	7976.65	8396.39	9077.77	9133.58	8785.47	8918.36	8878.55	9277.26	8847.64	8996.91
YDR504C	5269.11	5262.57	5264.74	5409.28	5389.65	5455.6	5631.53	5448.84	5408.42	5312.32	5464.93	5778.9	5858.8
YAR020C	1297.57	1057.26	1301.5	870.969	981.208	852.427	924.991	922.676	684.721	856.226	1019.19	1062.46	1092.67
YHR121W	3957.7	4371.43	4716.17	4652.04	4560.37	4673.99	4641.56	4335.97	4189.6	4214.37	4309.73	4677.45	4553.29
YDR424C	5693.62	4838.4	4823.31	4500.56	4785.88	4603.93	4939.71	4616.9	4586.17	4909.38	4585.89	4354.01	4471.47
YGR001C	10054.4	10110.6	8816.13	8052.38	7752.4	7883.45	8496.02	8497.55	8274.28	7900.4	8096.11	8008.46	7955.45
YDR030C	1131.5	765.027	507.881	410.053	486.154	548.215	510.653	500.106	460.015	404.995	386.776	323.186	420.664
YGR068C	1596.97	1654.81	1365.52	1361.7	1585.73	1543.48	1539.77	1324.55	1617.39	1499.48	1518.63	1553.94	1452.12
YER166W	4890.35	4222.95	4957.51	5861.77	5852.94	5067.51	4985.81	4912.56	5579.8	5629.79	5355.16	5419.62	5523.05
YNL087W	7379.46	7845.45	8727.79	9820.09	9618.78	8552.74	7738.45	7591.38	8959.62	9387.36	9377.86	8846.69	8887.96
YCR101C	188.002	222.47	188.543	150.115	184.143	172.592	159.347	230.611	181.397	173.267	216.078	183.44	235.474
YMR067C	1908.93	1910.54	1832.68	1752.02	1970.07	2401.77	2562.49	2334.05	2235.8	2242.53	2388.8	2256.27	2257.73
YDL069C	983.373	956.603	920.067	797.445	840.399	790.998	793.385	733.49	691.472	728.926	753.574	674.511	763.414
YOR370C	6131	6895.32	6750.08	6916	6855.2	6729.71	6740.35	6547.26	6908.11	6513.63	6750.49	6410.15	6608.51
YPL192C	519.984	450.026	452.881	429.883	379.505	402.665	421.982	355.577	393.788	390.727	401.992	415.428	415.304
YKR041W	354.258	229.013	194.559	353.68	325.24	354.596	249.909	260.995	260.954	296.181	303.651	246.448	277.157
YBR094W	2603.64	2597.74	2734.32	2880.25	3264.16	3413.5	3378.41	3047.94	3085.82	3257.57	3340.14	3245.88	3273.75
YLR404W	1963.72	2067.97	2235.47	2120.4	1737.42	1460.3	1504.28	1793.76	1722.81	1690.03	1669.06	1699.17	1708.83
YGR188C	539.157	965.054	1469.13	1262.28	665.662	419.358	409.408	568.133	621.044	582.894	618.53	507.804	634.439
YLR253W	1806.38	1629.88	1587.93	1528.53	1687.38	1763.56	2004.87	1922.88	1740.31	1642.96	1710.26	1494.28	1622.75
YPR145W	20218.8	18836.3	17523.9	16815.6	16818.9	19050.4	20615.3	18907	18127.9	17666.9	19006.1	18870.4	19256.3
YHR188C	4921.54	5653.1	6541.39	6724.16	5529.15	4808.23	5109.21	5667.7	6001.64	5870.91	5382.23	5328.17	5366.64
YLR351C	8389.23	7762.37	7636.85	7510.01	7522.85	7618.57	8451.87	8135.95	7505.69	7824.84	8087.13	7824.87	7756.8
YPL084W	2662.8	2804.73	2450.26	2689.32	3059.52	3398.26	3494.6	3229.9	3087.63	3045.77	3379.17	3417.41	3472.44
YDR405W	1401.97	1422.95	1361.4	1290.97	1501.4	1573.79	1408.06	1260.89	1427.1	1397.11	1349.18	1282.99	1303.34
YEL065W	11487.7	10076.6	7585.78	7747.87	9476.61	9080.22	7220.45	6935.78	7084.26	7826.12	6672.42	5271.6	5065.26
YNL005C	2373.94	2292.78	2368.4	2247.45	2467.51	2889.96	2890.92	2519.67	2378.86	2451.56	2515.72	2532.45	2521.17
YEL046C	14843.7	18805.1	18195	18890.1	18790.7	17480.8	17444	18793.8	18663.4	17932.3	18365.8	17260.5	17824.2
YJR149W	1445.53	1650.54	1513.42	1395.88	1430.62	1567.3	1637.73	1504.15	1548.5	1361.79	1565.86	1310.28	1331.92
YLR210W	1469.56	1705.16	2169.46	2840.93	2634.13	1883.24	1541.24	1654.41	2110.14	2023.9	1925.8	1720.54	1896.62
YLR073C	5845.39	6055.42	5890.15	5840.98	5749.84	4780.97	4599.43	4611.39	4891.22	4650.77	4618.7	4171.13	4225.41
YDR429C	15162.6	16129.6	15468.8	14767.3	14882.5	15426.7	15967.5	15088.9	15188	14662.8	14930.5	14647.9	14686.8
YNL314W	2009.79	1626.95	1498.35	1992.31	1855.13	1644	1563.53	1874.81	1911.36	1750.15	1735.4	1687.63	1646.71
YIL041W	13254.2	11342.7	10410.5	10544.4	10805.2	11103.8	12066.8	11497	11337.3	10681.4	11593.1	10664	11532.8
YLR344W	27026.2	27836.4	27105.1	27034.2	26675.1	26792.1	27545	27347.5	26939.4	26750.7	27386	27171.9	26520.1
YJR112W-A	4011.15	3469.72	3725.69	3599.19	3299.04	3151.97	3482.21	3184.5	3191.67	3178.07	3154.44	2876.92	2908.43
YLR312C	83.8064	204.002	169.659	144.546	124.198	111.301	159.168	139.834	121.884	102.427	122.25	137.396	133.486
YHR039C-A	16475.2	15193.3	14671.5	13957.5	14376.5	14396.1	14600.9	14369.6	14078.3	14559.1	14630.7	15267.6	15075.4
YEL017W	3699.65	4048.76	5768.85	7586.68	7653.91	6340.35	5133.56	5016.25	6434.27	6990.46	6858.48	6819.59	6784.67
YDR018C	1816.51	983.187	919.145	1492.62	1144.68	654.1	846.544	1016.13	1032.9	1160.54	947.141	1034.99	888.858
YIL046W	4224.09	4005.13	4313.1	4757.76	4618.22	4265.53	4320.85	4388.37	4346.26	4126.66	4301.38	4232.86	4546.21
YDR222W	7651.3	6444.05	7549.44	8427.94	7386.91	5409.69	4838.49	5522.98	6355.45	5729.13	5494.6	4611.67	4778.91
YBL082C	6182.32	6189.5	6739.01	7214.72	7188.22	6226.88	5992.09	5545.17	6053.72	6264.02	6050.87	5774.24	6013.47
YOR020C	14806.9	13915.9	14345.6	15860.6	16534.1	17135.9	18312.7	17734.2	17047.2	16901.4	17271.7	16865.9	17046.3
YPL125W	4138.57	4543.78	4448.93	4122.37	4336.27	4587.52	4522.89	4210.51	3985.76	4157.51	4448.19	4417.6	4463.71
YIL017C	2844.6	2585.19	2651.27	2790.59	3091.8	3194.95	3456.1	3098.73	2926.18	2992.79	3074.74	2907.19	3025.91
YPR166C	3104.06	3351.87	3678.4	3662.03	3863.84	3621.19	3852.67	3729.58	3252.79	3625.25	3613.27	3840.39	4018.97
YBR106W	19513.1	19593.9	20043.8	20107.2	19599	19129.1	19757.7	19774.1	19807.8	19720	20275.2	19583.5	20279.9
YFL018C	10690.5	11151.1	11861.6	12021.4	11900.7	12210.7	12274.7	10992.6	10878.8	10448.4	11413.8	11071.7	11345.5
YBR245C	3642.88	3584.03	4484.99	3682.74	3382.43	3128.03	3421.29	3395.67	3300.29	3318.97	3409.62	3598.91	3567
YHR089C	24684.5	22408.2	22751.4	22082	21684.5	21649.2	22235.9	21011.8	21518.5	22132.5	21920	21591	21485.4
YBR286W	17589.9	15459.2	13847.7	14378.6	14125.6	14616.1	15878.7	16027	16618.7	16334.5	16713.4	16122.4	16433.4
YOR394W	315.082	131.186	132.279	93.6095	124.53	108.601	131.548	146.34	121.63	129.186	94.4505	92.9764	88.4388
YFL009W	4810.09	4913.74	4508.85	3959.61	4160.36	4446.66	4326.91	4101.78	4399.13	4479.89	4325.03	4298.43	4423.9
YJL154C	2509.3	2216.83	2091.19	2147.31	2489.33	2863.3	2978.14	2749.93	2658.35	2556.65	2781.69	2928.49	2889.1
YOL117W	241.587	302.766	301.47	303.849	349.71	341.71	315.375	321.944	311.792	288.672	361.674	330.566	371.424
YIL105C	1764.72	2268.99	2149.43	2173.22	2545.88	2789.27	2629.99	2361.09	2239.83	2275.31	2613.18	2368.39	2463.7
YNL015W	825.409	490.091	520.564	448.829	471.1	887.893	1879.62	2219.95	2082.54	1665.04	1386.38	1651.33	2031.76
YGL023C	2348.77	2424.32	2495.7	2526.24	2566.01	2572.1	2536.99	2262.7	2494.3	2397.53	2376.73	2113.9	2168.19
YJL163C	490.17	339.265	331.91	417.8	496.129	537.159	586.497	630.887	597.92	555.876	680.06	707.453	737.285
YPL016W	3313.65	4626.47	4847.04	4435.96	4053.94	3804.26	3299.37	3483.46	3743.36	3866.36	3631.8	3810.93	3559.61
YKR067W	2736.83	2044.29	2190.86	2187.94	2631.08	3134.93	3543.31	3343.75	2829.79	3024.47	3206.39	3253.39	3295.53
YDR086C	14939	13360.5	14029.3	13625.4	13403.8	13201.2	13275.8	12695.8	12358.4	12941.8	12907.5	13216.7	13182.6
YKL193C	2013.77	1277.5	1285.37	1701.82	1866.11	1738.54	2024.39	1983.7	1882.7	2042.83	2019.89	2134.74	1936.99
YOL152W	314.985	542.511	692.637	914.598	949.956	986.534	1299.67	1600	1959.47	1901	1589.46	1234.77	1203.51
YCL050C	6402.08	7457.12	7572.53	8291.97	8626.49	8772.05	8613.61	9076.86	9822.2	9654.06	9594.7	9171.14	9438.01
YGL186C	7567.44	6254.28	6211.17	5491.48	5015.95	5224.09	5408.1	5135.45	5460.93	5268.55	4948.96	4840.23	4879.08
YML098W	2408.7	1872.05	2042.52	2156.78	2172.78	1990.6	1933.9	1927.06	1936.55	2001.64	1956.33	1984.84	1946.28
YNL023C	3631.27	3273.59	2885.55	2691.29	2648.37	2534.05	2732.55	2453.77	2601.7	2648.21	2507.04	2511.13	2468.64
YKL138C-A	967.825	1202.34	1440.36	1273.46	1194.82	1250.18	1152.63	1085.44	1085	1142.62	1245.18	1214.6	1284
YHR167W	1309.59	1318.66	1400.25	1341.15	1349.81	1184.41	1207.16	1179.25	1096.87	1155.02	1234.54	1062.5	1164.16
YIL140W	2127.11	5720.25	9187.68	7296.57	3749.16	1720.73	2795.26	4796.88	5100.59	4619.18	4384.01	4265.3	4329.58
YNL108C	4026.63	3977.05	4072.92	4215.05	4376.24	4727.61	5016.4	4891.44	5003.49	4617.87	4748.6	4665.28	4754.67
YKL080W	16104.4	15114.4	14726.2	14169.4	14296.4	14426.9	15165	15601.6	15307.5	14975.6	15528.7	14509.7	14822.9
YLR397C	4472.71	4183.25	3603.96	3648.97	3469.82	3358.29	3326.08	3307.61	3534.26	3318.98	3300.07	2956.71	3201.27
YOL023W	733.583	714.418	781.739	794.951	826.503	811.064	848.009	710.481	809.515	813.701	732.609	801.991	810.751
YNL062C	7482.04	6834.08	6214.78	6408.92	6287.1	5606.44	5592.13	5618.28	6018.01	5898.5	5790.24	5890.23	5806.85
YHL035C	4122.87	2696.6	2312.97	2085.49	2324.46	2370.61	2142.92	2445.66	2777.01	2720.13	2506.34	2069.48	2118.84
YPR032W	2086.78	1566.47	1653.45	2046.71	2316.59	2420.56	2258.65	1885.8	1809.84	1880.7	2169.6	2238.08	2182.03
YLR213C	338.369	231.759	225.856	305.266	455.233	525.021	660.407	610.2	738.539	778.635	879.049	755.543	807.816
YMR224C	1378.16	1389.99	1324.36	1176.42	1059.46	1138.11	1219.76	1182.98	1183.09	1121.82	1195.57	1098.54	1183.27
YMR164C	623.804	1041.1	1096.86	980.428	991.581	1051.8	1013.26	1155.86	1056.13	1037.81	1111.08	1036.47	1077.27
YNL067W	17415.2	18288.2	17609	16926.9	17912.6	18028.4	17423.6	17307.6	17004	17601.7	16601.4	17702.9	16996.5
YLR245C	1735.97	1885.67	1853.4	2167.48	1813.29	1556.38	1616.25	1634.3	1704.08	1817.51	1886.13	1739.32	1812.69
YBL111C	5936.91	9351.46	10837.9	7462.43	5155.31	5563.64	6781.2	7242.36	7076.15	6717.63	6692.57	6403.03	6497.71
YHR176W	1315.94	1075.45	970.327	823.014	778.324	891.948	1059.66	1023.15	987.509	790.941	860.781	850.594	954.503
YDR448W	2110.36	1980.01	1885.29	1871.46	1821.18	2147.79	1824.25	1470.49	1843.15	1606.39	2033.94	1777.31	1699.81
YLR048W	33833.3	33707.4	33547.4	33427.8	33461.7	32677.5	32496.4	33117.4	32796.8	33291.5	32958.8	33295.1	33210.6
YDR369C	717.178	527.514	548.279	371.564	397.159	540.348	542.066	503.41	429.163	501.441	454.556	457.97	478.371
YCL045C	12019.8	11473.6	11141.3	11026.7	11208.7	11221.1	11642.7	11081.8	11566.3	11394.4	11785	11287.8	11618.9
YLR262C-A	14455.2	14629.2	14127.9	14178.6	13857.3	13788.7	13806.9	13409.9	13060.3	13012.3	13411	13130.3	13166.6
YPR084W	1894.64	1532.74	1611.73	1493.23	1481.22	1396.98	1485.87	1336.9	1405.95	1278.03	1421.11	1328.99	1404.91
YPR086W	6171.15	7231.96	7257.97	6906.83	6877.32	6247.42	6323.06	6515.01	6338.61	6251.12	6521.3	6043.77	6034.56
YBL008W-A	138.924	119.621	105.724	105.551	152.448	112.478	107	135.035	123.069	115.786	118.792	111.907	95.0398
YHR050W	3743.25	4909.87	6200.46	5938.53	5078.81	4554.64	4786.44	4933.15	4884.1	5004.13	5058.78	4997.57	5093.43
YOR083W	874.619	1347.7	1818.64	2046.19	1728.68	1230.84	1049.03	1440.07	1718.51	1363.58	1457.87	1373.21	1369.02
YDL054C	2755.66	3053.2	3770.64	3919.18	3414.01	3202.05	3316.41	3262.3	3275.01	3326.74	3498.48	3285.29	3469.18
YGR146C	2489.89	2433.02	2473.93	2560.12	2927.21	3180.52	3299.81	3470.31	3515.66	3681.57	3444.2	3337.42	3287.02
YGL250W	495.07	297.112	325.546	396.851	570.985	888.17	932.121	837.718	753.254	722.749	829.983	820.145	835.616
YJL136W-A	431.94	414.495	355.053	607.863	468.027	267.257	412.155	439.067	455.098	373.373	383.658	532.374	438.834
YKL146W	6196.25	6820.43	7175.41	6823.9	7278.16	7254.77	7662.83	7423.28	7273.5	7103.87	7439.56	6894.52	7269.99
YOL130W	5148.26	6050.7	5423.31	4703.87	5268.27	5152.62	4986.68	5445.2	5343.55	5210.41	4999.54	4602.69	5206.62
YBL078C	1126.53	585.781	525.928	479.348	817.774	1038.18	1268.81	1172.16	960.268	1134.69	1271.08	1339.13	1329.45
YLR226W	1079.62	1632.23	1590.4	1364.95	1621.31	1550.91	1310.73	1465.44	1369.84	1406.59	1546.3	1542.89	1560.19
YNL306W	4069.95	3961.46	4398.95	4361.67	4721.15	5178.13	5077.04	4681.79	4319.33	4548.31	4647.29	4776.72	4808.76
YOR056C	6432.95	5586.25	5107.61	5644.29	5387.82	4699.23	4417.2	4130.78	4672.75	4461.59	4306.73	4013.05	3933.42
YLR285W	7582.42	8685.59	8336.15	7944.92	7728.35	8095.64	7975.39	7776.06	7598.23	7879.92	8077.29	8121.82	8020.13
YER037W	918.684	557.368	513.05	515.365	729.246	1028.82	1048.15	1029.18	1022.31	1157.61	1285.14	1347.25	1502.13
YBR262C	3691.05	3282.88	3479.88	3260.33	3189.75	3332.5	3489.44	3133.63	3003.09	2978.65	3058.3	3024.82	3114.85
YPL170W	1284.08	1384.1	1439.83	1278.42	1280.7	1434.69	1664.7	1640.82	1722.35	1906.41	2027.26	1989.19	2041.77
YKR066C	11671.8	11984.9	11812.9	10550.5	9803.37	9911.89	11084.4	11410.2	10454.1	9667.83	9935.82	9727.42	10218.9
YDR477W	2931.98	3563.6	3459.24	3265.27	3691.27	3798.65	3927.82	3910.86	3850.62	3883.51	4093	4132.52	4266.22
YCR065W	1409.52	3549.86	4500.57	3397.08	2457.62	1190.07	1695.3	2825.37	2548.04	2458.23	2447.3	2290.33	2533.94
YJR135W-A	6515.84	5458.23	5560.99	6015.91	6133.54	5669.38	5773.79	5894.48	5638.4	6170.26	5949.79	6387.81	6251.02
YPL083C	2123.06	2180.07	2183.83	1997.93	1961.68	2218.49	2211.11	2123.94	1962.95	2081.6	2135.47	2160.1	2202.91
YNL206C	2383.59	2867.81	3628.02	2727.12	2157.59	2056.93	2477.01	2537.89	2374.93	2326.1	2332.6	2427.34	2353.17
YLL004W	1383.17	1616.59	1695.83	1922.47	1763.94	1603.19	1389.34	1409.86	1619.06	1493.05	1552.16	1493.54	1560.91
YML101C	3910.91	3985.83	5150.2	5142.04	4290.79	4005.46	4545.22	4720.11	4799.97	5086.33	5131.79	5083.21	5274.62
YGR090W	8129.3	9368.42	8114.67	6515.49	7081.55	7000.06	6722.2	6807.52	6706.14	6592.14	6932.77	6728.29	6968.39
YOL138C	3099.87	2714.35	2165.53	2345.03	2492.26	2575.56	2585.43	2332.11	2354.87	2285.09	2375.92	2162.51	2220.92
YOR381W-A	81.0473	73.6737	100.069	76.7038	72.3217	69.3105	68.6488	59.4264	67.7591	87.5624	76.9872	68.6684	79.9811
YIL030C	10053.5	10357.5	10122.3	10267.2	10862.8	11411.4	10871.5	10929.8	11154.6	11159.1	11091.2	10778.9	11041.2
YKR090W	1302.05	1689.47	2200.7	2023.01	1443.41	1352.84	1529.44	1610.68	1900.69	1717.81	1872.78	1660.04	1853.85
YPL006W	4564.35	4314.74	3976.29	3735.72	3337.63	2934.34	3110.33	3894.53	4013.89	4033.21	3837.14	3697.29	3997
YOL155C	1528.52	1003.35	1805.61	2457.04	2557.38	5607.18	11810.2	12545.5	10498.9	6841.72	5502.27	6886.08	8380.61
YDR499W	1256.92	1142.08	1415.16	1271.56	1087.09	1056.6	955.901	1088.66	1166.27	1082.14	933.765	1060.64	1044.89
YGR159C	19925.9	19953.8	19231.3	19203.2	19461.8	17815.7	17718.9	18138.9	19078.7	18376.4	18126	17243.7	17739.7
YGL131C	558.104	1100.86	963.824	954.879	940.321	931.011	805.292	1047.33	1037.8	896.075	972.342	883.383	990.585
YFL013C	2598.15	1937.87	1874.94	1921.65	1960.85	1808	1928.63	1927.2	1916.22	1797.37	1841.63	1714.41	1696.42
YBL034C	3584.04	3573.71	4288.44	4312.79	3952.72	3300.75	3201.2	3258.9	3424.07	3505.58	3365.19	3401.61	3327.66
YDR169C	1069.22	1360.77	1349.03	1107.86	1021.06	1285.41	1411.57	1266.42	1183.43	1167.9	1246.49	1225.26	1334.1
YKR063C	2543.43	2288.82	1919.77	1781.36	1722.19	1992.31	2017.72	1645.61	1725.2	1706.62	1703.91	1681.86	1636.56
YDL201W	6550.2	6031.44	5391.69	4929.66	5122.67	5114.86	5343.88	4875.09	4975.32	4897.55	4841.01	4609.65	4648.34
YMR014W	4695.36	3252.23	3130.79	2760	2766.76	2821.13	2999.23	2522.16	2623.39	2451.74	2516.35	1860.37	2201.9
YGR199W	5685.54	5005.7	5381.44	4889.22	4656.55	4572.33	5169.13	5216.93	5095.86	5318.53	5175.48	5287.15	5496.42
YFR022W	1041.58	1024.73	866.982	974.127	814.936	871.989	809.908	648.623	752.141	725.699	820.937	895.088	719.867
YFR009W	9607.9	10137	9581.54	9478.82	9639.62	9365.66	10047.5	10020.2	9829.21	9360.62	9543.36	9368.97	9173.79
YIR033W	1860.25	1921	2237.96	2233.1	2466.8	3025.15	3141.4	2810.88	3055.28	3274.76	3726.67	3639.54	3747.68
YBR173C	4244.8	3988.86	3475.38	3260.33	3678.29	4126.17	4410.37	4435.93	4313.7	4414.58	4568.39	4638.4	4906.39
YOR120W	1980.6	1635.99	1445.23	1369.68	1421.46	1513.3	1456	1466.02	1545	1368.87	1488.28	1593.33	1538.63
YDR315C	408.577	379.686	390.348	229.399	326.985	398.342	491.452	433.589	332.409	360.184	398.678	418.595	498.133
YKL203C	6309.16	5442.88	4653.09	4318.81	5109.64	5130.22	5525.06	5020.38	4869.53	4962.66	4810.93	4804.04	4851.47
YKL172W	9153.06	9103.6	8535.6	7948.61	7625.54	7513.14	7529.6	6879.19	7370.08	6576.14	6507.61	6167.56	6022.22
YAL028W	217.643	130.708	118.4	141.234	121.56	140.737	166.729	197.87	206.994	234.958	247.489	295.076	334.406
YJR008W	689.637	466.581	354.664	493.66	412.887	482.758	602.695	547.94	534.927	472.531	581.498	524.896	572.084
YBR033W	748.195	293.855	264.836	375.589	293.037	187.524	203.9	271.359	294.68	218.756	232.465	293.431	214.022
YMR319C	1133.7	2261.41	3016.23	3712.17	4052.03	4111.67	4721.08	5213.58	6042.78	5904.21	5334.41	4540.91	4619.43
YOL017W	901.386	2876.5	3839.9	2269.86	814.446	488.27	1105.71	1399.74	1408.15	1257.85	1277.73	1110.68	1255.41
YNL249C	871.303	1084.7	1094.3	797.185	865.239	913.269	821.942	871.313	880.158	831.503	900.12	716.251	911.006
YKL204W	1860.65	2046.27	1825.91	1976.03	2184.36	2425.35	2442.94	2409.15	2505.36	2397.82	2528.66	2537.29	2526.2
YMR053C	727.355	455.764	428.817	473.938	513.726	442.013	490.328	472.169	462.434	482.562	524.853	503.063	468.562
YKR100C	2977.61	3475.93	3634.05	3253.62	3006.87	3166.76	3073.64	2855.29	2985.89	2967.82	3052.15	2980.18	3009.92
YOL128C	2556.58	2544.89	2466.99	2658.43	2364.33	1975.73	1830.45	1906.5	2055.04	1980.02	1978.12	1892.31	1864.51
YPL042C	3373.04	3381.7	3073.01	3773.21	3659.9	3640.47	3751.52	3809.7	3742.98	3411.68	3455.14	3818.16	3640.5
YNR012W	5866.15	5913.49	5016.46	4971.57	4869.02	4580.56	4421.53	4380.27	4757.86	4586.98	4516.03	4566.2	4494.05
YDR291W	2247.27	2005.82	1867.43	1799.4	1891.46	2007.55	2110.58	1921.02	1872.3	2110.09	1960.08	1865.14	1911.55
YGR288W	646.896	876.094	872.46	746.452	674.411	648.015	665.838	804.117	767.397	663.93	744.895	687.479	731.807
YOR010C	1776.58	1937.71	1754.04	2599.04	2485.75	1970.19	1797.05	2469.71	2137.4	1981.16	1946.32	3042.78	2483.06
YDR012W	24997.6	22393.8	22710.3	22010.4	22224.9	22897.7	22791.5	21984.9	21392.2	23258.1	22012.4	21823.9	21610.7
YGL022W	8603.06	9967.6	11923.8	12451.7	11765.8	10298.3	10353.6	10916.3	11472.6	11376.3	11447	10983.6	11348.9
YMR095C	721.452	684.264	572.878	567.573	552.07	573.14	428.746	589.698	590.955	577.179	540.822	607.247	555.354
YNR016C	21025.2	19043.7	19931.8	18998.7	18716.7	21267.3	23856.4	23330.1	23462.9	22613	22646	22600.5	23237
YBL013W	357.482	273.106	284.933	269.663	195.228	268.736	261.231	241.124	260.219	217.471	299.927	252.734	231.794
YPR013C	1004.89	808.659	736.43	856.002	894.902	894.467	912.781	886.332	967.667	861.791	847.617	799.085	812.04
YGL198W	8025.52	6985.66	7602.49	7550.92	7538.05	6743.02	7819.77	8338.44	8087.18	8159.27	8237.09	7843.51	8204.39
YLL048C	10355.5	10322.2	9572.83	8846.26	8369.74	8122.22	8188.94	8217.05	8515.37	8548.19	8360.98	8094.69	8512.71
YNL190W	19658.7	22738.9	21428.2	21629.4	23043.9	21312.1	19626.4	20328.9	21020.4	21298.9	22674.1	20373.1	21093
YMR171C	2697.55	3028.83	3266.14	4166.46	4477.35	3553.29	3122.25	3441.08	3450.11	3715.22	3363.63	4532.37	4069.66
YBL024W	15163.7	12297.6	10823.3	10869.9	11109	11376.8	12305.3	11528.5	11394.9	10998.5	10867.6	10596.5	10535.3
YJL019W	1610.56	1930.58	2477.7	2314.08	1649.95	1304.03	1467.15	1574.88	1820.9	1707.61	1709.03	1629.59	1627.97
YBL097W	139.49	148.067	129.327	135.277	152.193	146.256	152.187	132.694	154.479	140.765	143.644	136.932	128.24
YJL055W	8322.76	6637.54	6716.59	7322.64	7508.02	8493.22	9201.35	8363.61	8123.63	7929.66	8164.96	7700.82	7807.64
YHR003C	3403.11	3642.4	3063.19	2786.57	2911.59	3093.55	3222.24	2842.67	2980.37	2853.48	2832.27	2799.8	2811.85
YLL006W-A	249.056	187.915	160.564	196.954	170.094	131.849	157.009	199.784	188.811	171.601	165.691	186.23	177.019
YOR034C	2824.67	2385.27	2429.73	2737.46	2662.06	2164.94	2235.79	2411.08	2552.13	2725.04	2552.27	2410.14	2624.13
YNR034W	1484.02	1397.35	1390.94	1687.34	1929.53	2378.29	2477.66	2429.73	2116.41	2120.73	2458.92	2261.84	2263.75
YLL052C	1381.52	1491.9	1469	1526.55	1596.23	1166.53	1130.32	1388.62	1454.85	1426.03	1333.7	1020.65	1108.57
YAL054C	2951.01	4045.5	3959.76	4323.9	4174.14	4058.34	3850.26	4650.37	4547.62	4538.75	4436.19	4355.31	4528.54
YNR057C	923.392	783.848	821.082	651.345	665.136	568.497	615.357	545.601	494.458	483.169	468.726	410.456	483.854
YHR156C	658.767	580.292	508.412	322.504	385.156	549.395	497.493	424.862	387.36	405.316	435.825	551.381	472.073
YDR236C	3185.67	2862.02	2722.28	2548.84	2879.61	2837.08	2954.83	3168.12	3193.79	3166.8	3306.24	3125.06	3202.49
YLR352W	1991.56	1848.97	1760.31	1677.28	1621.82	1697.27	1861.46	1858.99	1887.62	1744.22	1822.98	1800.35	1901.23
YDR117C	3493.26	3536.84	3693.75	3550.5	3376.15	3780.87	4001.01	3618.46	3773.38	3663.81	3846.84	3834.71	3818.14
YNR011C	1018.13	1005.83	926.366	915.186	1002.32	936.819	949.259	886.863	961.152	840.161	845.263	870.848	867.096
YLR098C	1898.95	1561.05	1464.98	1376.86	1379.11	1454.8	1390.38	1158.16	1279.7	1224.84	1390.46	1467.45	1405.41
YDR372C	6001.92	5853.72	5734.47	5217.19	5173.38	5646.18	5656.24	5134.21	5209.84	5366.61	5602.94	5831.32	5631.64
YOR147W	2246.63	2126.74	2006.87	1824.42	1951.86	2111	2073.81	1675.45	1689.68	1665.08	1861.77	1900.01	1893.18
YBR269C	3673.78	3556.24	3287.31	3333.44	3614.21	4019.95	4100.34	4026.03	3629.62	3715.47	4066.31	3695.62	4082.01
YHR199C-A	295.156	310.725	290.636	291.407	313.119	328.663	283.755	313.141	321.084	288.269	282.264	314.273	339.341
YOR168W	9280.52	8983.98	8449.79	8490.62	8773.45	9336.77	9476.14	9416.5	9301.28	9617.03	9304.89	9740.15	9616.22
YNL001W	5665.7	4855.12	4315.24	4111.21	4502.9	5038.21	4962.98	4448.04	4327.29	4521.78	4534.22	4396.33	4419.07
YFR005C	2945.44	2888.85	2852.89	2510.08	2628.29	3168.09	2990.81	2579.52	2573.05	2739.62	2804.27	2731.88	2663.53
YOR316C-A	146.598	180.022	179.033	195.38	208.446	228.366	183.918	253.745	174.476	187.816	231.15	189.973	201.075
[truncated: 3,816 more rows]

## Sheet: S. cerevisiae RNA
# Time series transcript abundance for S. cerevisiae (RNAseq)
probe	0	5	10	15	20	25	30	35	40	45	50	55	60	65	70	75	80	85	90	95	100	105	110	115	120	125	130	135	140	145	150	155	160	165	170	175	180	185	190	195	200	205	210	215	220	225	230	235	240
YAL067C	2.09258	2.38696	3.93988	1.64381	1.43849	1.31122	1.41825	2.54834	2.82199	3.53155	2.43521	1.98941	1.63004	1.55999	1.43869	2.05203	1.16875	0.966027	1.02918	1.29143	1.6612	2.47528	4.07449	4.21026	4.24608	4.19293	4.41473	3.58023	2.78268	1.82683	1.70239	1.5723	2.51842	2.22288	2.65255	2.74503	2.39499	4.09091	3.67945	4.46136	4.11071	3.86298	3.51783	3.66945	3.78376	3.6552	3.90167	3.57906	4.66705
YAL065C	6.84598	7.13981	9.44611	6.79054	5.65819	4.62515	4.31008	5.60405	5.47465	4.71564	3.67696	4.20026	4.42124	4.273	4.70173	4.07013	3.63075	5.14126	7.05274	4.99421	4.6955	4.44036	4.38871	5.57121	4.93448	5.34698	4.87293	4.71931	4.29777	3.91916	3.10208	4.26012	5.07184	4.01261	3.98453	5.93734	4.68682	4.73018	4.89643	3.23401	4.93627	4.1994	4.14288	3.99597	4.43094	4.2199	5.00989	4.08915	4.70721
YAL064W-B	3.76846	5.47121	6.55732	4.14771	3.24974	3.28477	2.51627	2.49964	2.56684	2.32805	2.09926	2.96649	3.25173	3.97704	3.61201	5.57364	3.81689	4.48372	4.38535	3.63765	3.98744	4.53299	4.71635	4.59222	3.88878	4.96945	2.56069	3.88733	2.80089	1.64825	2.50234	1.90814	2.2421	2.54453	2.90297	1.49876	2.17048	1.72907	2.75291	2.95678	3.05052	3.06744	2.66809	3.3455	3.62164	2.75382	3.685	3.2509	2.72359
YAL064C-A	7.21734	9.61348	9.40923	7.66914	5.87487	5.53562	7.7714	8.04459	6.76407	5.9286	5.50128	6.5811	5.54508	7.02583	9.87805	16.2835	12.104	10.3606	14.3355	15.5262	11.1744	10.6981	12.34	11.6881	8.65598	11.1884	8.45094	7.82062	7.42949	2.42166	7.23379	6.93444	4.64215	5.29954	5.13623	3.1842	1.27441	8.0206	4.83135	5.3914	4.67126	4.90848	6.00933	5.35301	7.0113	7.27337	5.84377	6.27287	5.71959
YAL064W	0.838898	2.90571	4.50713	1.52395	1.81218	1.1275	2.46244	1.21425	0.804872	1.58901	2.99424	1.77018	3.17456	1.7721	2.26589	1.49216	0.942348	1.88151	3.09976	1.60275	1.3881	1.16306	1.16781	1.45317	1.85819	1.32583	0.794666	1.21593	1.63537	2.88375	1.9538	1.70478	1.64231	3.42964	2.72216	1.44325	1.66012	2.14051	2.22319	2.27157	1.82923	2.04489	2.07503	1.75496	2.08172	2.58283	1.47446	2.76418	2.05915
YAL063C-A	1.64538	2.83249	2.26684	3.68577	6.00444	5.0362	5.53373	3.14948	5.82751	6.84316	5.65099	4.05124	5.19146	5.66984	3.71719	1.4075	3.19432	4.37685	5.24889	4.40515	4.2847	5.29648	5.55799	5.33881	2.97911	4.52575	5.81323	5.14461	6.98278	5.23584	6.83831	6.48119	4.71609	6.80814	5.22689	7.83993	5.65033	4.08414	7.14974	4.90651	6.12153	3.78809	5.01729	5.22444	6.87299	5.43366	4.8225	5.09381	6.2918
YAL063C	4.63958	5.25109	7.32661	6.5541	5.21233	5.17618	5.1897	4.70405	4.92541	4.56908	4.37971	3.95581	4.28764	4.53606	4.23716	4.38614	4.58396	5.03697	4.92915	5.15628	5.60979	4.92924	5.40124	5.18194	4.94543	5.08146	5.06496	4.33877	4.29179	3.89146	4.16283	4.32351	4.14656	4.52293	4.00313	4.34115	3.91285	4.56045	4.19599	4.27482	4.7548	4.18423	3.80063	4.17577	4.66962	4.8217	4.993	4.94221	4.74679
YAL062W	11.6857	18.251	32.6901	25.5935	15.9614	14.0744	14.3717	13.4732	12.3067	13.3874	13.3109	13.716	12.7869	13.2048	14.1951	15.2243	11.3002	13.3749	14.9195	14.5993	13.6673	17.061	14.9137	15.0903	16.7373	16.7096	13.316	12.8007	15.3804	14.863	15.9292	15.7154	15.5594	15.1304	16.1085	16.5818	13.783	17.0887	14.6475	15.9928	14.3353	16.8487	15.9066	16.0154	16.3621	17.5306	17.1097	14.6676	14.3666
YAL061W	19.2166	30.3894	47.7792	32.2051	25.1942	24.6513	26.0581	21.2159	20.964	20.6626	17.4513	16.252	15.6006	15.9874	17.3779	15.1069	15.1436	15.1579	19.1589	16.726	15.6739	18.3193	18.8558	20.7078	22.8513	25.7965	15.1665	18.2433	19.953	15.9397	19.6882	18.0092	20.5794	20.6106	21.7211	18.039	14.4496	22.2924	18.5568	22.806	22.7592	24.1858	22.8998	21.5582	23.2305	27.9354	29.6685	22.4531	22.4065
YAL060W	150.864	187.61	405.847	372.702	275.787	185.258	159.879	137.897	126.294	106.88	96.3358	94.3297	101.073	111.32	127.546	121.838	124.651	124.509	128.968	123.75	118.675	110.376	115.09	122.371	139.513	167.309	177.849	185.578	201.498	209.892	206.281	202.811	194.814	199.985	201.395	198.091	204.449	211.924	219.012	228.962	225.442	238.691	233.424	246.344	255.351	239.993	239.846	242.241	251.445
YAL059W	55.3632	48.4215	49.0931	49.873	66.133	86.5031	91.1815	94.8158	94.6313	97.9879	98.0133	94.6904	90.5615	86.2645	84.2588	80.3037	78.6403	75.9075	73.6799	78.3185	66.7557	67.694	66.4071	63.7436	63.9913	62.7182	63.2513	70.0305	61.8048	78.913	71.929	78.6642	70.4208	63.1781	64.9851	65.2273	70.9086	63.5882	70.1252	63.5949	68.5166	67.404	65.0562	69.1628	71.4911	62.3379	58.1303	61.1783	56.2404
YAL058W	24.504	24.7801	30.1665	29.1952	32.5313	35.2847	37.4595	34.4473	33.6255	33.8873	30.268	27.7877	29.423	29.4957	31.3498	28.0523	30.5496	28.8715	30.0577	29.9113	26.2587	27.6408	27.1913	28.5007	28.2751	25.9455	28.1977	26.2441	25.9242	23.935	26.6021	27.1061	26.1789	30.5377	27.5128	28.964	21.9589	27.015	25.2726	24.1419	25.3899	24.4418	22.9198	26.2992	26.7038	26.8537	25.2744	27.0186	26.1099
YAL056W	17.6433	22.8789	21.9944	22.8924	18.2216	19.8203	17.8354	17.7728	18.0821	20.2756	22.3017	21.3325	20.3769	21.5613	20.9313	20.3309	21.1734	19.6421	18.3239	19.5077	18.1538	16.3067	18.6335	19.305	18.5924	18.7345	20.0883	16.7131	19.8804	15.6833	19.3857	17.8878	17.8229	18.5915	18.1397	15.4166	13.9297	18.1567	17.2319	17.5909	19.5912	18.7564	17.6223	19.2039	20.3791	18.656	19.9567	20.5322	20.0335
YAL055W	18.8105	17.6752	22.2184	14.4237	11.6781	10.2188	11.7169	12.8404	10.6472	15.5632	13.7466	11.9571	16.7541	16.6949	19.6231	20.4067	20.0919	18.0144	16.8214	14.7949	16.1909	13.0466	13.1788	17.9768	15.5138	17.3224	17.5817	18.325	19.9282	22.0182	21.7591	20.241	22.4307	20.9774	27.1296	19.0922	24.2272	18.8429	19.674	21.9647	22.1992	23.7792	22.7553	23.8943	22.9206	20.3191	23.1038	23.9552	21.3303
YAL054C	12.2081	27.5809	60.8473	29.4471	12.9804	9.0359	8.76253	7.38098	8.79206	7.2739	6.84982	7.58044	7.34711	7.38603	7.27984	7.20674	7.52224	8.59367	11.5563	10.8745	9.16215	9.86159	9.98864	9.6199	11.0228	9.96678	10.0738	9.40379	8.60769	8.29588	9.61824	9.29973	10.2551	9.96827	11.2897	11.0738	9.60365	9.27353	11.0536	10.4742	10.3341	10.1343	10.1647	10.327	9.90455	10.0664	11.3054	10.6124	10.4943
YAR019C	9.69331	13.2518	11.1853	9.67371	7.28334	7.54145	8.28412	8.62168	8.3254	8.75426	8.55929	9.73586	9.73008	11.3221	9.4817	8.56821	8.80841	8.50021	9.77391	8.3224	8.47426	8.52554	9.69926	10.1685	8.91581	8.43446	9.81115	8.99073	8.49215	6.45167	7.62874	6.94046	7.26999	8.17299	8.38886	6.99223	6.64942	7.68981	6.17832	7.77746	7.98343	8.01657	7.55654	7.59666	8.05909	8.54406	8.95745	8.65238	8.52746
YAR020C	5.88881	14.6321	14.3513	8.94517	10.0002	5.21492	6.29128	6.30809	7.57056	5.38248	7.24491	7.1672	6.65999	6.14429	9.62985	7.66539	5.95083	7.41271	8.52994	8.10509	9.51747	10.0832	10.3333	5.94376	8.48958	8.38291	8.07202	7.77084	7.52136	7.05777	8.32062	6.40927	7.68337	5.13692	9.44758	8.14793	9.19601	10.6554	9.45694	8.45297	7.82097	11.4647	6.24378	7.72298	9.68403	8.99186	7.53648	6.23011	4.27311
YAR023C	13.4235	19.0507	17.4994	14.0344	13.1968	10.5753	10.3027	9.21539	11.4605	11.6746	11.295	12.326	9.72652	11.0246	9.12819	13.1095	10.8241	11.5874	9.10003	9.55194	11.5483	13.5258	11.6136	13.0658	12.365	8.99984	11.5273	10.7042	11.0892	10.8372	11.605	9.98886	11.3454	10.2658	12.3375	8.20864	10.3251	9.22308	11.053	12.7583	12.0269	10.9137	9.40804	11.8022	9.87543	9.4925	11.5959	11.937	10.9226
YAR027W	176.92	173.234	111.093	99.6079	88.6252	80.7463	73.3389	65.0488	69.285	62.5233	60.8619	59.5969	66.8767	69.0973	78.2964	96.6978	87.113	89.3855	99.8326	92.4149	85.2207	83.8967	79.3134	76.6635	83.8108	82.4047	87.3702	87.8369	95.1172	119.344	110.897	105.846	114.463	119.929	115.609	113.119	110.783	103.715	113.062	103.036	108.863	110.991	110.368	116.073	106.604	113.948	113.2	126.856	125.959
YAR028W	36.1815	36.1802	28.6436	17.9848	19.5486	26.884	34.5252	42.9212	49.5501	49.548	47.3522	43.0966	42.643	37.9017	36.2058	36.5251	32.3368	28.1764	31.8412	35.0063	32.0995	33.7971	35.9918	35.0385	39.5771	34.1979	35.6526	34.4084	35.679	33.4258	37.6151	35.3871	37.3197	37.0333	39.0952	33.1943	28.895	37.2414	32.5025	36.4512	36.2455	35.8328	31.831	33.4981	33.5327	33.4145	31.7079	34.661	35.3095
YAR029W	5.91901	13.7923	9.5935	12.5936	16.4857	18.1174	21.8242	23.5502	24.326	30.4177	27.0367	21.7094	19.403	22.3482	18.9047	21.3688	11.1684	16.2994	19.5786	17.4271	20.2906	18.4676	24.5731	25.1271	18.346	14.4303	20.8417	19.7795	15.9025	21.8111	20.2538	16.4775	18.7116	19.3387	19.3485	24.7825	21.1754	21.9715	18.6848	25.5247	18.1326	19.2851	16.9042	18.9173	17.9757	17.605	21.4593	17.2142	20.2791
YAR031W	151.313	166.371	66.1891	24.7784	18.6077	18.9667	20.1806	23.4358	23.1404	26.6341	24.524	21.5818	21.9448	20.9553	21.8556	19.0081	20.9632	20.7072	20.519	21.6078	23.2875	21.0903	22.3543	22.3375	20.0661	17.158	19.7667	18.2837	22.1076	20.4645	22.8077	22.5599	20.69	23.1854	22.2714	24.24	23.1192	22.5947	22.1266	23.8853	22.08	23.394	21.4854	23.273	24.2995	23.3864	22.6799	22.1071	24.3099
YAR033W	33.8697	34.4983	28.1913	22.2719	24.4018	25.598	27.2419	27.0407	31.1414	33.7902	29.7598	28.8514	26.7683	26.3813	27.9188	29.9918	23.6371	22.1268	26.4094	27.7403	25.1042	26.7733	26.9775	27.0008	27.2998	27.2835	29.473	28.089	25.6988	26.4153	27.3911	28.7135	30.3541	29.4335	27.9901	28.4925	28.6563	29.6897	28.4232	30.2305	28.2066	27.5667	30.2594	32.1758	31.4983	28.7619	28.7046	28.2091	29.5564
YAR035W	2.63258	3.05371	6.11803	6.09482	8.8221	13.085	16.3614	15.4894	13.4827	10.8985	8.13812	6.42636	5.86435	5.18499	5.02725	1.00919	1.66882	3.41798	1.02097	1.27728	3.29058	6.89306	3.39407	4.05569	4.19036	6.78547	0.329859	0.673649	5.1704	5.50597	6.50789	7.67865	7.8819	7.70159	8.90809	6.6613	6.24874	7.80159	7.52818	7.47463	6.71618	7.80549	5.67882	6.39266	2.30573	4.01281	6.57932	1.84627	1.1557
YAR035C-A	3.67981	1.94088	0.731703	2.07563	2.36312	6.34743	9.50177	8.14015	10.7005	9.82293	3.53206	4.17223	2.9943	5.03124	5.76895	1.89052	5.37275	4.80201	5.72706	5.42449	2.45985	11.961	4.03142	4.42668	5.89322	6.4382	3.63657	4.5076	2.867	5.69268	6.69089	4.28184	4.69486	6.60311	4.51838	6.27929	8.68512	5.25509	8.98736	4.8851	8.16297	5.41655	8.09203	5.11687	4.46923	3.58492	3.19913	3.55865	4.22705
YAR042W	9.72439	15.627	14.961	13.9104	13.5307	15.4405	20.0831	23.9019	26.6031	29.0209	27.2087	24.8299	21.5774	21.5778	21.062	19.5562	21.2544	19.1981	20.7495	20.0556	19.1279	20.3221	21.8935	23.6163	23.9623	21.3566	21.5321	18.7503	19.7031	12.2718	16.4166	15.4382	16.0311	17.7981	15.5878	13.6952	10.1299	16.1308	12.4386	14.8088	15.4785	15.248	14.6124	13.4017	17.9871	15.5269	17.0544	16.4613	15.3509
YAR050W	3.66147	4.20957	5.94836	5.82903	4.6301	4.24321	4.55372	3.89839	3.88864	3.82389	3.92465	3.54774	3.85682	3.57111	3.47377	4.23558	4.49377	4.68996	5.74464	4.77723	4.52551	4.14747	4.38841	4.96518	4.4551	3.77818	3.88575	4.01383	3.40628	2.71378	3.51877	3.39657	3.20067	3.86302	3.4482	2.9756	2.62137	3.55317	3.09018	3.3771	3.44658	3.19069	3.65524	3.17134	3.98773	4.28441	4.37643	4.26456	4.49349
YAR064W	1.13095	2.03526	1.68321	1.37303	1.71151	1.75971	2.45417	2.56148	2.53376	1.472	2.62872	2.11872	1.82666	1.47341	2.02069	3.01959	2.50353	3.28312	2.03477	3.20716	3.63226	3.74098	3.03519	2.18194	3.28149	2.249	1.69744	1.34088	1.85879	1.63144	1.74595	2.7769	2.14534	2.90782	2.55365	3.54515	2.11968	2.92204	2.55308	1.29333	1.70548	1.36558	1.39294	1.82405	1.64244	2.18523	1.64006	1.5392	1.44128
YAR066W	8.69821	6.79199	8.90762	9.62667	12.7051	19.131	19.7949	18.6082	20.5798	19.6167	14.5513	13.0463	11.6583	11.2337	10.8298	12.3465	15.9686	17.8153	26.8265	29.2901	24.2549	24.9347	23.5831	22.2466	16.7685	14.8338	13.0612	12.6265	13.5783	6.4075	13.4985	13.3585	17.7024	17.4912	16.254	10.1718	5.96614	13.0862	9.17175	13.8938	11.0058	10.9631	10.761	9.00426	12.9839	14.3845	16.222	14.7671	15.0446
YAR068W	12.2301	13.1574	11.4406	14.4451	16.9896	22.0694	29.1063	28.8211	26.7714	23.6183	22.4604	18.4757	14.8871	15.9861	15.2944	15.4332	22.1665	26.8968	34.2116	41.2484	35.9671	33.6946	33.7153	32.0538	24.0125	24.4645	21.1085	17.8011	17.6052	18.1364	23.2912	25.768	27.5393	25.8159	25.2091	21.4467	21.6951	22.0821	19.9139	19.671	15.6015	18.8201	15.0129	18.5592	21.1374	20.9743	22.7091	20.885	18.4242
YAR071W	33.5185	37.5525	39.5432	37.6934	44.4282	55.7811	70.6648	76.2867	82.9662	88.1005	88.4839	100.243	120.318	140.461	156.219	182.309	153.488	145.143	149.977	129.757	117.918	110.308	102.671	96.0505	95.0013	102.043	122.074	129.003	134.725	128.509	141.142	134.113	141.514	137.747	133.992	122.833	107.334	120.607	119.895	114.881	114.507	112.753	106.66	109.514	111.843	96.9527	94.359	92.5735	82.6386
YAL053W	200.551	238.097	115.68	78.4236	91.1942	114.856	129.951	122.746	124.583	120.556	101.1	88.9068	80.9219	78.193	72.5568	80.1956	85.5729	89.4507	95.2903	97.4627	90.9269	93.625	93.0701	94.7328	81.9477	75.7474	75.3508	74.7106	74.9809	54.4476	72.3106	74.5398	80.5331	82.2643	80.3373	62.8812	51.1115	75.8963	59.2844	76.4123	73.9677	74.4548	71.2017	74.16	87.1104	90.6697	98.4828	95.1949	105.587
YAL051W	9.88466	11.1698	9.67665	11.1146	11.1332	10.8372	10.3108	9.40831	9.67218	10.4785	10.6612	10.3287	10.7942	12.2718	11.8573	12.3162	11.64	10.7986	12.2311	11.7102	11.4357	10.139	11.9052	11.4603	11.6941	12.1328	13.6819	11.8676	11.5302	8.08028	10.0856	9.5716	10.3301	11.3485	10.0092	8.02561	7.48756	10.2621	8.50427	9.29731	9.76572	9.40173	9.76961	9.80761	10.2305	10.9266	11.3352	11.4001	10.4261
YAL049C	178.832	158.337	168.802	177.46	158.586	135.499	113.248	89.6754	85.9035	77.4783	76.1856	79.4067	79.1662	82.6529	91.0589	97.1981	98.0446	105.732	121.019	117.88	101.327	101.724	93.6712	83.6494	87.1411	83.2974	91.6153	93.777	91.2644	103.024	104.277	107.268	112.57	108.196	108.125	113.233	112.919	101.998	108.312	98.2202	104.093	106.799	104.801	110.938	108.847	113.121	118.45	118.658	108.382
YAL048C	12.2104	13.0534	13.0783	13.4224	12.2694	11.3552	12.5919	11.374	13.1099	13.201	14.7913	13.5264	10.3672	9.10967	9.30214	10.1645	9.18656	9.94766	9.91403	9.76073	10.361	8.93044	10.8159	9.87357	11.3907	9.18847	10.899	8.84966	8.07086	4.21332	8.23309	5.80619	7.58502	8.09004	7.96343	4.32629	2.93565	8.11934	5.8033	7.34589	6.75634	7.07631	6.69912	5.86603	8.23705	7.6813	8.6596	8.9608	7.92167
YAL047C	5.17863	5.08187	5.03	7.52163	8.03333	8.71443	9.53366	7.54764	7.90132	8.00494	7.69794	8.37575	7.50272	7.55168	6.91876	6.57041	7.48224	7.11373	7.4307	6.69891	6.59042	6.17543	6.28009	6.36552	7.05274	5.89337	7.71146	5.74646	6.66628	5.78508	7.38255	5.75144	7.26584	7.62912	7.24471	7.19546	5.76337	7.0636	6.35329	6.13559	6.6964	5.84224	6.08686	6.28316	7.52618	6.86336	6.80829	6.38271	6.44558
YAL046C	65.7949	62.1788	89.4663	83.8022	82.9109	94.791	87.0512	91.4765	80.2499	71.8409	68.9749	76.8942	66.4926	75.2809	78.9456	88.0054	83.2421	83.1463	77.2045	78.7935	79.3221	75.2925	75.0751	75.7426	73.3545	69.0192	70.2312	77.6266	83.0148	99.6095	97.18	92.3919	102.429	92.4916	84.7945	95.7528	99.1315	98.4087	92.2009	100.324	95.5291	98.609	92.2705	95.701	87.2567	88.898	84.343	100.753	99.1878
YAL044W-A	133.185	116.637	127.777	123.988	125.484	109.37	116.457	98.2386	91.6491	85.824	69.0356	74.2903	75.3628	72.8304	89.0537	111.402	92.0751	106.974	104.243	125.829	99.0908	110.658	102.655	90.3979	102.81	103.558	97.7452	111.27	78.0361	101.452	105.54	99.8166	99.775	106.768	101.788	111.552	122.678	110.472	110.769	99.425	98.0684	102.916	101.631	94.9934	101.959	88.2291	91.1638	91.2652	90.8141
YAL044C	219.916	168.562	204.76	193.518	170.543	178.38	201.525	219.541	221.281	221.804	215.719	209.66	174.68	162.858	144.417	132.255	131.851	121.72	110.612	107.783	118.449	130.562	142.43	169.829	169.955	191.673	162.798	178.695	212.25	257.837	227.174	232.315	201.959	215.826	234.563	245.157	295.509	277.474	292.54	291.484	297.205	305.459	287.467	290.566	288.746	296.626	269.105	287.817	273.309
YAL043C	27.8706	41.7031	41.661	34.3651	32.4134	29.4346	31.5252	31.7942	37.2596	40.1169	41.86	39.3663	34.5281	34.1063	34.0895	31.9771	31.6159	32.2609	32.4134	32.7044	31.1911	29.7815	33.6457	31.746	32.7705	32.611	33.6749	30.4983	29.7896	24.5041	28.3235	26.079	27.7468	27.2996	27.664	25.196	22.7087	30.08	25.9639	23.4727	27.1584	27.6534	26.1514	24.4387	30.8824	27.8084	27.9455	31.601	29.9357
YAL042W	217.836	213.805	259.256	248.722	260.189	248.957	260.2	252.566	250.518	256.71	244.215	249.524	251.294	258.195	272.091	269.102	249.898	266.755	230.848	224.344	225.166	250.361	251.229	250.279	245.67	241.95	160.572	180.494	233.149	231.012	240.464	234.849	229.96	235.686	228.304	218.336	219.571	236.282	223.801	229.936	224.865	229.037	226.895	227.712	234.079	241.432	259.82	210.41	202.778
YAL041W	21.5735	33.8845	29.2929	27.7412	25.2011	25.4489	25.5734	26.1016	27.4533	33.5333	34.5174	35.3674	31.2287	32.485	29.7441	28.2003	29.3666	27.9736	28.8708	26.5837	29.6167	25.7505	27.8739	30.7091	29.55	29.3073	30.1946	26.1183	29.8118	25.4609	25.9184	26.893	27.0406	29.5779	28.0501	24.8625	22.3598	26.2731	23.5264	27.3943	27.4345	26.2128	25.2934	25.1699	27.0939	26.5537	28.0028	30.1178	28.001
YAL040C	50.2992	103.288	71.7913	102.157	78.6951	40.2549	31.1046	33.4425	46.162	57.0558	62.7356	67.9588	76.5127	95.53	99.9187	82.128	69.7793	64.8	60.5017	54.3022	48.1252	51.107	49.0552	52.2062	54.0676	53.8649	58.5552	62.9212	59.8445	35.3489	50.7041	44.1693	48.2545	47.0838	44.5549	31.6409	25.5193	42.8962	32.7743	45.3936	50.1435	47.4899	47.9548	44.592	56.5105	57.4416	60.874	53.1949	55.1741
YAL039C	110.418	83.2106	74.4727	55.4784	46.619	38.2673	30.4004	30.052	30.1876	32.9	36.8735	41.4653	49.7124	49.0428	53.0681	51.823	44.7931	43.7198	37.8208	34.2226	34.6595	37.9429	37.8557	39.5172	48.3764	56.9853	25.0186	37.5363	48.9173	52.4833	58.1482	48.9837	45.3447	45.6926	47.2347	43.4448	46.1521	46.6156	48.9324	47.2132	50.5551	55.1418	46.1134	52.1713	50.9976	44.5228	48.1018	38.2422	33.8598
YAL038W	6445.45	5525.83	4932.84	4350.04	4243.16	4085.82	4154.44	4066.43	4517.02	4832.18	4987.26	5028.32	4760.92	4752.77	4655.11	4379.05	4627.06	4521.71	4159.7	4291.82	4475.29	4250.74	4562.6	4458.16	4675.53	4676.66	4392.35	4523.95	4753.97	4039.15	4325.89	4309.13	4374.81	4278.98	4275.32	4066.39	3892.01	4278.72	4297.78	4219.69	4175.94	4280.15	4165.86	4087.15	4368.24	4291.62	4353.81	4189.08	4122.79
YAL037C-A	61.8769	33.9042	47.8477	47.6427	72.9828	31.8624	27.221	21.4112	33.1866	34.3291	33.7864	34.3414	40.6936	64.8104	44.4199	286.922	36.6811	41.3319	209.848	100.557	73.043	166.659	98.7948	45.3133	99.9727	88.5314	74.298	103.388	41.6423	67.4591	35.7826	31.151	35.86	33.9541	33.8041	49.1205	106.985	32.345	43.5731	31.6862	32.4363	24.9799	22.9606	22.8386	34.3956	32.153	36.9396	23.4216	22.8572
YAL037W	11.2165	8.69864	7.97463	10.9253	11.751	16.361	15.762	14.0862	11.6462	10.6764	9.64914	6.86318	7.33243	5.99197	7.04823	7.64146	7.13397	7.33537	7.6953	8.65738	8.60293	8.84126	8.62462	9.48987	7.86634	7.27779	7.89599	7.91549	7.60692	9.39748	9.4344	8.32309	8.65259	8.79335	10.3587	9.55933	11.2874	9.41575	9.30905	10.6046	8.65315	8.41601	9.49941	8.9698	6.94872	8.3482	7.67266	8.93401	8.29075
YAL036C	101.953	109.247	125.737	144.33	153.415	169.86	181.633	177.214	169.784	172.907	162.99	160.629	147.182	142.333	137.961	159.821	155.841	139.475	146.94	147.023	144.67	142.479	137.593	128.359	128.709	127.556	122.532	120.029	127.17	105.509	128.511	122.218	122.642	121.552	119.91	109.061	94.7537	122.754	109.181	112.467	119.482	117.471	114.019	114.818	123.577	109.307	101.852	109.101	107.504
YAL035W	83.673	77.5487	85.083	96.7652	104.269	105.667	109.346	108.266	110	117.638	121.247	112.044	111.836	114.646	104.168	111.134	116.878	110.612	111.071	108.179	105.881	100.24	106.832	103.521	107.084	98.5128	106.079	101.533	101.545	82.8277	101.206	96.8232	100.128	104.401	101.821	83.4568	80.7133	96.939	93.2581	92.1546	96.3097	92.1517	93.3751	90.2779	99.1178	93.1938	97.5675	96.6749	88.808
YAL034W-A	5.91027	7.70024	10.1028	12.854	18.4605	22.309	26.5991	22.4042	17.4546	16.9969	14.7683	12.5783	11.6956	8.90597	7.34242	11.0974	11.2308	12.3343	14.0577	14.3444	13.9176	15.703	13.9004	16.5215	12.5629	11.814	12.0179	9.53659	14.0507	12.7338	16.7828	15.9866	15.4518	16.5049	17.3419	15.5041	15.8425	14.6611	17.2642	15.3009	13.0773	12.8016	16.0208	17.3989	13.9321	13.5762	14.43	15.9775	13.8183
YAL034C	18.3442	23.0597	20.4689	14.0032	14.8525	13.9306	14.4012	13.9998	15.0687	17.1756	17.1513	14.0718	14.5217	15.5679	13.6553	12.579	9.90152	10.4278	11.0994	10.7766	10.9079	13.3048	12.4527	13.2364	13.4087	12.6641	13.0174	12.646	11.2116	10.6001	11.7224	11.4347	13.0975	12.3785	11.7821	10.3017	10.0257	14.7235	11.6889	13.2986	13.8055	12.801	10.469	11.9366	13.5219	13.5264	13.8529	14.6222	14.929
YAL033W	38.9668	24.9273	37.2207	39.1179	37.9575	47.2004	58.3997	56.3286	58.715	58.8555	63.4731	60.2739	59.7798	57.1191	51.1899	51.4823	48.0358	47.6409	45.836	38.7641	48.8601	45.5072	44.8482	47.45	41.6652	41.9198	46.0673	42.5915	53.2977	67.9219	58.0001	62.4775	49.5274	51.5688	54.9114	61.7814	68.8538	55.6582	57.1993	59.5772	56.1185	59.8393	59.8828	59.7454	53.576	50.4793	57.8672	54.125	55.9634
YAL032C	10.7332	18.1656	19.1664	12.6696	11.7784	13.0247	12.1997	13.94	12.3761	12.3385	13.7564	14.3444	15.9233	14.6041	18.6282	19.4709	16.7679	14.1324	13.0263	15.2109	12.9413	12.1858	14.4311	12.7036	15.0679	12.2129	15.7275	15.8062	14.8861	16.2763	15.3618	15.7815	15.6426	14.8218	15.4852	14.8269	14.8685	14.808	15.3652	15.6436	15.6239	15.1943	14.6058	15.4753	17.5665	15.1858	16.1714	16.4705	14.9718
YAL031C	14.5303	22.2467	16.3048	10.5535	8.43866	8.80961	9.83915	11.5335	11.9484	14.3837	16.2916	15.4436	12.9218	13.5727	13.7639	14.6159	13.2259	13.2457	15.9846	12.9494	13.3248	14.8359	13.9622	15.1364	14.3541	16.1749	15.817	14.1741	13.3463	9.4045	12.1972	11.4892	12.6458	12.9307	11.9657	9.52106	7.94531	12.901	9.96978	11.8841	12.6435	12.4305	11.9207	11.7473	13.5825	14.3906	12.5544	13.9114	13.393
YAL030W	145.464	137.859	159.022	143.36	129.861	104.818	82.3775	66.9545	70.4828	64.882	80.4386	93.0512	90.3394	84.71	103.673	113.372	111.754	108.661	119.549	116.877	105.043	96.9116	100.653	108.756	95.0759	94.8723	114.276	121.944	108.929	146.391	125.292	138.078	129.325	137.898	137.021	133.718	143.306	130.496	133.695	127.545	128.344	134.913	124.098	125.633	136.687	124.508	123.006	146.688	141.51
YAL029C	19.298	21.2437	22.5701	22.7961	21.1499	20.3919	21.8562	21.06	20.448	23.3664	23.7688	24.0472	23.8172	26.6524	21.3188	22.2478	23.2001	21.5868	26.3776	23.9088	22.6321	21.07	23.3154	22.8342	24.06	22.6353	24.707	20.5004	19.2331	15.594	18.5427	19.5383	18.0654	18.8604	20.2467	17.1878	14.4141	18.0662	15.5569	17.623	17.1933	16.4808	17.5252	17.2335	18.9044	17.9218	17.2764	18.951	18.226
YAL028W	11.7717	15.9218	12.7461	4.26529	1.3789	0.869948	0.953903	1.34084	1.6465	1.88115	1.97448	2.40097	1.68832	2.09459	2.96912	0.853311	2.30689	2.95622	3.07489	3.39365	3.91077	3.27616	3.24296	4.09642	3.43484	4.00358	4.59997	3.48109	3.98721	4.24954	3.45388	3.93522	4.63526	4.26647	3.87827	3.08485	3.74707	3.7046	3.92265	3.86537	3.52538	3.35345	3.81003	3.76227	3.77045	4.34736	3.96082	4.00473	4.65519
YAL027W	13.747	14.2067	15.0341	12.0953	12.7523	10.9522	9.48574	9.18334	10.2093	11.6427	12.0619	12.3294	13.7242	16.4225	13.1997	13.579	14.7108	14.692	15.5532	14.7889	14.0226	14.0431	13.5608	13.8845	12.9069	15.7904	16.0617	15.0052	15.2333	15.9636	16.7264	15.1556	15.3007	17.1485	16.2814	14.2977	14.0169	16.1555	16.3396	17.206	16.7228	14.7684	12.5722	17.5572	14.8729	13.359	14.5505	15.4324	12.7012
YAL026C	16.6527	18.5509	19.1534	21.1237	20.0121	20.3537	20.5922	19.9362	20.0766	21.3991	20.1664	20.4987	22.9633	23.4974	21.8771	20.7835	22.2608	21.5595	21.8791	21.1999	20.4341	19.0144	21.2939	21.7354	19.9593	18.8877	20.7758	19.1617	20.3745	15.4736	19.6147	19.577	20.768	21.4086	20.735	17.8058	14.5383	18.9369	17.4185	20.3294	20.6321	18.0955	19.6467	20.2555	20.2632	22.0143	22.1374	21.8656	20.9026
YAL025C	51.1476	61.9785	51.0245	71.0881	78.3666	96.1511	99.6358	99.2081	90.7293	98.667	104.875	96.703	99.9768	103.976	98.6636	103.867	109.313	96.9873	90.4892	88.682	83.7017	79.4662	78.8612	93.4226	76.5976	78.08	85.4381	79.5415	88.1423	89.3649	91.81	86.5036	85.8201	81.4701	78.8393	74.2959	80.9024	79.8326	88.1117	74.8137	77.0287	73.9993	80.7828	85.7056	84.271	72.5855	79.8199	75.4788	69.6337
YAL024C	2.36154	4.55828	3.85434	4.68828	5.94308	7.96153	9.2888	9.55691	10.0653	10.11	10.2859	8.19202	6.99282	6.65956	5.62221	5.06166	5.3417	4.26683	5.98258	5.35881	5.92038	5.3133	6.46435	7.24574	6.36981	5.60945	7.22105	4.9105	4.66695	3.2395	4.30059	4.15959	4.26499	4.74493	4.61727	4.1413	3.24486	4.28394	4.05512	4.40731	4.52322	3.80435	4.09484	3.78783	4.63918	3.96992	4.46512	4.63199	4.46505
YAL023C	155.101	179.495	205.6	218.895	256.147	308.168	362.309	345.777	349.004	335.341	281.413	260.952	240.597	233.244	222.215	196.785	224.053	234.613	250.484	269.8	259.999	259.249	272.703	282.747	260.649	249.636	236.354	226.292	228.509	167.452	209.034	206.077	224.171	241.453	232.163	207.297	168.654	237.862	203.94	231.02	220.582	225.453	210.036	212.771	246.551	248.25	263.507	254.31	270.013
YAL022C	41.2552	50.6192	56.2153	67.4094	69.1075	66.7587	56.637	45.1603	44.8364	50.8612	54.1054	69.2258	85.9243	89.6446	99.1974	74.2688	79.5206	72.1882	62.7702	59.505	52.7232	47.4666	50.1946	56.3871	56.7752	66.6841	55.6976	64.937	80.2101	68.0665	74.3921	71.964	66.6167	64.0546	61.6113	58.8076	52.735	60.8144	59.5598	66.7368	69.7698	74.2986	69.5906	68.2429	72.4447	78.5676	80.0271	69.9968	71.3173
YAL021C	33.8799	34.8348	36.583	32.558	34.1133	34.5544	34.9195	34.1235	38.6776	40.6267	40.712	37.3637	37.4751	36.6117	36.5512	36.1449	35.4093	38.7748	35.5923	36.5412	40.4616	35.9378	37.5528	39.2648	39.884	40.3984	36.864	34.4392	38.198	27.5045	34.5682	33.864	37.8047	36.7202	36.8565	28.1059	20.7657	37.5716	31.5348	33.9064	34.8899	35.635	36.806	33.5614	41.7614	42.1503	46.2932	43.1211	43.339
YAL020C	21.3431	21.2597	27.268	29.3052	24.4094	26.7851	26.6436	27.2786	21.5156	24.4978	22.7977	24.3375	25.1416	23.6368	28.2042	22.1212	20.2991	21.7961	16.4766	15.3608	19.4293	29.4487	22.2544	21.9513	22.8715	30.1907	10.8563	12.905	22.2123	29.9713	32.5429	25.5463	30.0567	26.945	28.9755	25.9576	29.2593	27.5981	29.5772	27.3306	27.7887	26.2292	24.6889	30.2556	20.2922	23.3144	26.4715	15.3492	14.1287
YAL019W	11.188	15.4006	14.559	20.7414	24.2256	28.5642	27.1796	25.5526	21.7481	23.9191	25.299	22.8924	22.6219	21.5872	22.1236	20.7705	22.8293	21.1971	21.1157	21.112	18.0187	19.5838	19.7329	20.4187	19.7262	17.8851	18.5816	17.9276	18.5478	13.1167	18.146	17.0742	17.3332	17.1253	16.9275	13.8362	11.4463	16.871	13.7557	14.8955	16.7149	14.5488	15.3588	14.6808	15.5013	16.7445	15.3681	16.1057	15.5257
YAL017W	8.61681	15.7842	16.4879	11.5436	5.95676	5.10503	5.33755	7.74154	9.56109	13.0978	11.6505	11.0824	10.972	11.3116	10.4838	10.1339	10.7275	10.257	11.5178	9.78995	10.0771	10.4407	12.145	14.236	14.3031	12.8219	14.3044	12.0759	11.5234	10.0053	11.0009	11.0397	10.8282	11.8527	11.0024	11.285	9.74865	11.382	11.7035	12.7275	12.2714	12.0612	12.0041	12.3942	13.5198	13.4008	14.0014	12.8218	13.9716
YAL016W	123.221	125.84	122.993	112.115	100.072	84.696	82.6767	80.5473	94.9893	103.288	102.704	96.2599	92.8543	93.8726	87.3329	90.7669	90.7097	89.5912	86.4657	85.6888	89.2221	86.2785	90.6038	92.1872	89.451	89.6311	98.3987	95.3698	95.1249	78.6071	90.6387	86.8522	96.8547	98.1893	96.6855	85.81	78.9671	94.4172	90.4174	94.1834	92.7404	88.4695	93.7313	96.7989	95.9636	96.2601	93.5821	100.189	95.9853
YAL015C	21.1552	24.7027	28.4002	26.7137	22.8014	23.2827	22.0972	25.1982	22.9619	24.8708	23.1066	24.4492	23.3424	24.4071	20.4216	18.7902	19.7449	19.6216	19.4847	18.7826	18.1035	18.9368	17.6867	20.6512	18.3323	18.9152	20.9088	20.4219	22.9471	20.2997	20.8597	21.6636	20.0269	21.8291	22.9074	18.2726	19.8864	18.0617	19.7755	20.1254	19.6756	21.5257	20.0643	22.0739	20.3929	19.5895	21.3545	19.893	19.347
YAL014C	73.8952	66.9234	84.2731	71.9722	60.3706	49.5763	45.4731	44.8793	54.8373	56.6769	55.6374	57.1877	50.6971	56.1179	61.734	62.3709	70.0213	68.6178	64.1274	62.3756	59.9978	53.6086	63.0606	66.9344	62.6028	64.4291	65.3872	65.8431	64.3401	58.4515	62.6305	63.4115	66.4969	62.5639	71.3627	59.5728	52.0455	67.4468	62.9655	65.3034	63.6731	69.2501	61.6194	60.7168	61.1078	61.1795	63.9257	66.949	67.9144
YAL013W	16.1669	16.1415	19.4835	15.3729	14.3955	13.3524	14.6867	16.563	15.237	18.6403	19.18	18.964	20.6558	22.4972	27.2386	20.1537	25.4507	21.5822	16.7713	17.2501	18.1439	17.6009	17.8275	21.3695	20.9847	23.6961	16.1281	17.125	22.3372	21.8342	25.4297	23.052	18.9105	21.3751	21.7438	20.3483	19.2539	22.8077	20.6016	20.3144	21.7799	19.855	21.2826	19.5294	22.5049	18.4846	22.7751	19.9238	15.7549
YAL012W	1037.83	959.984	998.543	862.973	806.381	743.818	779.374	807.487	1036.13	1131.07	1069.38	941.731	829.097	741.767	716.538	561.407	606.76	611.489	606.365	654.786	681.334	743.429	877.592	986.941	972.554	952.423	751.064	746.74	710.997	626.323	649.622	631.848	651.393	689.086	716.188	807.805	763.466	856.079	822.594	816.598	788.226	794.775	720.812	704.402	800.057	785.037	845.979	775.54	817.668
YAL011W	5.83054	10.1728	10.9024	9.70371	9.57258	11.0437	9.27798	10.0821	9.15833	12.4435	12.8236	11.6337	14.219	14.3535	13.1908	14.239	14.4806	10.933	11.7111	9.42804	10.2702	10.7096	10.1927	11.5145	13.1479	10.3167	12.2691	10.5551	12.1797	13.3358	13.086	12.1545	12.3183	13.5988	12.1917	12.1181	10.5666	12.589	12.198	12.0385	12.6832	11.6448	11.0369	11.5549	11.3696	10.5561	12.3636	11.4922	10.5303
YAL010C	16.5007	16.6808	12.9806	12.7155	13.2946	10.2769	10.604	12.3158	15.098	15.5135	16.9191	18.2588	15.9032	14.5079	14.9149	15.234	13.6589	13.6397	14.3199	11.9942	13.5548	14.7843	12.7327	13.539	13.8571	11.2196	13.7716	14.1647	14.2694	11.0721	13.1167	13.6975	13.6978	13.1105	14.449	11.0947	10.7672	13.6373	10.9987	11.4951	12.1034	12.8092	13.3005	12.7796	13.7005	10.7975	12.9567	12.4827	11.8616
YAL009W	34.1628	38.9992	46.0816	43.3082	36.6577	34.5012	33.7334	32.4804	37.2423	38.4687	36.3739	37.2942	39.2071	40.3223	38.5081	43.2408	38.6019	36.097	42.233	40.1941	35.8371	38.1968	38.9181	39.4415	35.9827	37.5312	39.1414	37.7607	34.4563	43.8761	39.1205	41.4501	41.5904	41.0032	37.9302	47.6328	49.4657	36.5336	43.1547	40.5388	38.3154	36.5504	40.0769	41.1602	40.5528	40.1863	39.7666	37.9873	38.6433
YAL008W	77.7141	67.2536	64.059	68.6065	49.9958	43.1373	28.9783	26.6974	29.1953	28.6339	27.0121	29.8055	31.3262	30.4295	32.1868	38.8628	38.8602	42.2527	46.3362	45.2012	41.7974	39.0569	41.049	36.6404	37.07	43.0791	44.3063	43.4349	41.939	48.0637	49.2929	43.4405	56.6199	48.7307	55.9847	51.5843	53.8868	55.8154	49.7358	46.5748	49.7621	52.1197	51.9363	56.4455	53.1059	56.1007	51.9069	57.2961	56.1928
YAL007C	216.815	195.411	184.859	238.165	300.668	390.67	433.932	424.529	398.088	348.892	288.923	247.519	237.99	229.899	221.068	236.836	252.756	276.995	307.558	330.274	317.476	332.218	306.807	298.352	284.944	267.519	261.979	255.552	249.87	283.851	284.779	286.36	309.905	308.022	314.84	331.668	341.176	303.683	310.781	289.968	291.688	271.491	283.083	295.521	271.984	271.481	271.912	287.201	282.607
YAL005C	723.59	1060.8	1534.6	1559.74	1470.69	1300.72	1199.18	1117.61	1139.39	1111.72	1041.63	967.397	863.559	886.475	804.243	833.246	889.427	946.573	938.56	956.252	1081.21	986.324	1045.65	1064.52	1072.44	1051.05	1107.5	1046.95	1099.84	995.24	1041.75	1054.01	1045.53	1052.94	1050.47	1000.81	948.979	1028.2	1042.47	954.073	944.112	937.653	925.069	922.581	950.898	907.166	888.089	934.302	931.264
YAL003W	1987.34	1849.13	2018.66	2102.14	2230.57	2263	2412.03	2722.33	2898.52	3041.73	3104.54	3168.05	2896.1	2737.42	2710.16	2477.31	2651.99	2619.24	2382.69	2582.28	2681.39	2669.48	2783.94	2825.38	2739.67	2870.13	2575.16	2663.09	2482.38	2692.91	2531.32	2540.76	2477.94	2462.32	2578.91	2530.12	2863.26	2659.46	2612.98	2477.7	2414.76	2470.06	2427.53	2491.49	2476.1	2348.98	2341.74	2331.88	2203.42
snR18	27.0335	13.8499	12.423	9.58546	11.7034	14.4017	13.7191	17.0186	19.0748	13.2653	21.6168	19.9014	18.2823	19.2881	24.6767	47.5169	19.7207	14.3028	28.7685	36.2101	25.0425	26.7845	28.5802	24.8115	39.573	40.2949	29.7505	23.8291	22.0308	17.721	15.8537	17.0125	19.1941	14.1281	15.3377	15.2226	14.0239	17.2298	19.3943	18.2114	19.4471	17.7109	18.044	15.4291	15.8568	12.7999	19.1662	20.669	22.8281
YAL002W	14.0558	15.5973	15.6693	14.432	11.0888	8.83321	9.6142	10.428	12.3218	14.2635	13.9231	13.8586	13.8162	14.3183	13.569	11.1209	11.9326	12.2922	10.4749	10.3745	11.3788	10.9683	12.3383	11.9259	11.8774	11.5903	13.156	11.4554	11.6582	10.5944	11.5223	10.7431	11.1041	12.4287	11.8745	10.9768	9.07051	11.8008	11.6059	11.9961	12.5303	11.7164	12.2636	11.8436	12.2493	11.5734	11.5368	13.0367	12.632
YAL001C	6.85708	8.82482	10.8782	9.82007	9.27315	7.50429	8.97278	10.714	11.5826	14.4907	12.7159	10.2887	10.7241	10.8908	9.76489	10.1365	10.7818	10.0911	9.00564	8.79185	9.59531	10.0931	10.5145	12.2237	12.1647	10.0108	12.7827	10.9737	10.8906	9.5221	11.2837	9.62467	10.5564	12.4035	12.0805	9.77762	9.34651	11.1766	11.193	10.8897	11.8297	10.4598	10.3001	11.4241	10.3644	10.2034	11.6073	12.1828	10.9123
YAR002W	33.5982	44.108	39.2354	35.7344	33.9036	32.7813	35.0165	40.7888	44.5543	52.747	53.7086	50.7037	52.1354	51.2303	47.6764	42.629	44.1822	41.7916	41.8375	40.7938	43.3278	42.1218	43.7314	46.1926	47.2542	44.4599	46.7952	44.6318	46.5779	36.0688	43.1018	40.6362	40.6691	44.6964	45.8578	39.1553	32.2567	44.4764	40.71	39.3224	43.562	41.8428	39.2674	39.7485	43.2058	39.3882	41.4403	41.5654	41.3925
YAR002C-A	493.121	463.001	452.938	492.85	530.266	717.715	785.542	781.579	788	812.282	686.84	596.785	586.444	484.739	434.726	396.711	443.841	452.748	431.395	464.833	577.825	483.446	511.196	634.591	468.695	439.647	508.663	447.136	557.842	643.057	580.407	621.129	652.157	674.625	685.076	778.922	793.329	633.25	758.034	717.078	691.409	662.383	633.404	673.829	565.887	592.735	632.662	637.716	678.829
YAR003W	32.7526	48.8172	46.2354	55.0405	60.5756	62.329	54.0237	52.4244	48.8782	46.3437	39.7273	37.7434	34.0347	34.1292	35.4912	42.4184	48.8849	50.1321	53.1226	51.7806	50.5335	51.7503	49.5296	52.9318	44.9195	42.0882	44.1347	39.185	42.566	31.0809	40.4271	42.043	46.7764	46.0392	45.2151	36.7215	27.8486	43.4156	35.9152	40.6119	42.2287	41.1332	43.1179	40.4155	43.6886	46.666	48.1153	50.0163	51.6165
YAR007C	23.3763	30.6103	46.5307	75.0371	104.603	127.977	113.485	80.6982	58.7279	43.1665	27.5548	20.0258	15.5605	17.8559	26.2278	41.9675	58.7816	67.6859	72.827	66.601	66.5009	57.862	53.5851	47.0953	40.1155	33.625	34.4904	34.8567	41.5094	40.8501	52.9611	56.0021	60.2954	63.1957	61.4317	53.3518	45.6992	48.6085	41.9298	42.4986	46.7412	44.135	43.9916	45.2703	50.5542	49.589	51.6675	55.4446	54.4026
YAR008W	9.01485	15.477	19.6729	49.9708	78.0669	90.4139	77.2437	68.6673	42.64	34.3275	22.2538	17.1289	16.6205	17.9116	23.7517	35.881	47.0867	52.4212	52.955	46.8764	45.6181	42.3362	39.3974	34.5933	29.3285	21.7307	22.4979	25.3053	28.9306	36.7724	41.2588	43.7027	44.8979	41.9138	40.6055	38.7141	36.3392	35.9185	32.7378	29.5947	32.4583	30.7728	31.5823	36.8589	34.0932	34.5679	34.2406	37.3771	32.4616
YAR009C	20.163	21.5243	20.0797	21.3838	21.8896	18.5291	17.1716	15.6429	16.63	17.2864	17.8127	17.0429	16.2243	16.7351	16.3302	17.7392	18.5528	18.2163	20.9395	19.7378	20.4555	20.5035	23.1838	21.9155	20.8593	19.3806	21.8933	19.8847	18.4799	11.7779	15.2794	15.2975	16.887	17.3216	16.7692	13.2351	10.2431	15.4857	12.9941	14.4479	14.338	13.0796	12.8797	12.5367	14.7522	15.2897	14.431	15.7224	14.041
YAR010C	19.7813	15.9057	13.0918	13.4646	12.0659	11.3284	10.1793	10.4925	10.9144	12.0463	13.3814	12.6867	12.8153	12.9705	13.6761	12.6317	14.1268	12.0201	13.11	11.9243	11.3912	10.7732	13.3398	13.8757	11.9908	13.0595	13.6746	10.1846	10.777	8.87612	10.8772	9.91053	10.5618	10.4586	9.1762	8.06353	8.26057	9.63609	8.45711	9.71654	9.92496	10.1018	10.4712	9.58317	9.17307	8.99952	9.14354	9.34325	8.95574
YAR014C	29.0711	38.2524	36.0677	26.5941	29.6987	31.6592	36.791	37.8558	36.2495	40.8322	38.5596	34.9257	32.6913	32.9709	35.2992	36.5009	42.6252	38.106	38.4508	36.6545	35.4502	36.0333	37.1083	38.6078	34.9684	33.3982	37.2528	31.6536	34.7644	24.1662	33.2047	30.2104	31.703	34.9397	34.078	26.3727	20.7234	31.1496	27.512	30.1775	30.3708	28.5052	30.1233	30.4636	34.0694	33.9633	33.5081	36.2016	29.6595
YAR015W	257.394	161.64	142.642	125.623	163.315	264.206	349.585	350.237	282.967	204.11	145.49	107.847	87.6668	89.227	79.9582	97.1432	90.0883	89.6681	90.6961	91.3334	81.3958	91.1111	89.4781	82.962	81.9287	82.2099	86.8245	90.5886	86.4757	91.5806	93.6771	95.9784	98.1603	99.7751	109.453	101.892	105.512	109.933	103.456	103.014	105.515	103.828	104.995	104.516	105.732	97.9745	101.463	104.985	101.321
YAR018C	6.32047	4.59863	5.08218	6.42288	5.17629	7.15168	7.29842	4.8237	4.32959	6.65573	12.9776	25.2683	46.8692	61.6498	58.4603	46.8844	36.1468	25.9838	18.7212	16.8404	12.6841	10.0007	8.85838	11.5461	15.5341	22.5263	27.8187	31.706	32.5115	28.9214	28.3927	27.8401	22.0391	20.415	18.8297	15.544	15.8768	17.574	19.7459	19.7166	27.1107	24.5005	24.9394	25.5039	24.2436	21.0359	24.0618	21.1596	21.2917
YBL108C-A	3.04876	3.19356	6.10078	4.31883	2.55988	3.31314	3.43833	2.88021	1.90071	2.5436	2.29832	2.58915	2.47714	1.65135	2.25638	2.71226	2.48407	2.70305	2.98581	2.619	3.91148	4.02245	3.43743	3.54379	2.00792	2.847	2.28896	2.65498	2.91715	4.20503	3.08667	3.63647	3.11928	3.86703	3.36963	3.34675	5.17037	3.98297	3.75343	3.92562	3.31324	3.36395	2.75276	3.1665	2.63789	2.52596	3.6274	4.06183	3.05991
YBL113C	10.154	16.855	19.8006	32.0211	37.0158	35.9149	27.0081	23.4332	15.4528	14.9221	12.2159	11.8335	13.4798	16.3624	19.1001	20.0934	27.8855	26.2693	26.9435	27.1055	24.3181	22.0558	20.8703	20.5639	18.4962	17.5939	16.4118	17.1185	20.7116	21.1718	24.2691	25.1545	23.7096	22.9547	23.1317	20.6574	19.0321	19.8063	19.5378	18.6581	18.9811	19.1945	19.3477	19.1196	20.8948	21.2118	21.8622	22.6517	19.4719
YBL112C	5.48334	9.62983	11.2031	18.4921	23.4426	21.5495	16.5372	13.5176	10.0544	9.96086	7.72684	7.54901	7.51454	9.63958	11.8067	10.9028	18.3328	16.0568	15.9504	15.8539	13.6357	11.4051	12.2186	12.4852	10.949	9.99494	11.0689	8.97876	10.7946	5.77289	10.7292	9.76939	10.963	11.4524	10.8423	5.28571	2.88108	9.23649	6.17488	8.19335	7.76307	8.84943	8.78312	8.55488	11.3619	11.4556	11.843	12.2398	10.952
YBL111C	4.59016	7.25698	8.83621	15.8693	17.3905	15.7985	12.0325	8.73891	7.18558	6.70017	5.57459	5.31768	5.57281	6.78513	8.67988	9.22148	12.6639	11.6163	11.6775	11.1302	9.57649	8.92654	9.03613	8.74353	7.72422	7.55489	6.82751	5.93658	6.76363	2.76964	6.98589	6.01006	7.10154	7.05582	6.44113	2.7981	1.28605	5.51568	3.33555	5.43706	5.42249	5.71944	5.69391	5.10723	6.89439	6.60691	7.06938	7.18182	6.49503
YBL107C	30.5415	29.3903	29.8345	41.282	49.558	45.4705	37.1076	33.7434	33.3178	32.9541	32.5154	33.2948	39.3603	46.0968	48.3782	48.6278	52.5026	48.4187	43.4631	39.2291	42.9672	41.7291	37.8766	42.157	36.3662	36.4598	41.7633	44.0878	45.7329	61.7529	55.0793	57.5939	56.9349	56.4752	59.6767	60.2362	60.703	51.2798	52.0537	48.2788	54.5478	52.3463	52.5499	57.7178	50.98	47.3893	46.3158	46.9313	47.247
YBL106C	6.19376	8.166	10.6585	11.7815	9.74711	8.6385	8.65009	7.81547	9.87185	9.95077	9.18885	9.23459	8.80309	9.11453	7.81202	7.302	7.92412	7.86345	7.55434	8.41619	9.30439	8.342	8.92875	8.55961	7.99175	8.55911	8.26109	8.02074	7.11718	6.63155	7.68469	7.76472	9.26364	8.37173	7.72445	7.67951	7.83935	6.99009	8.01214	8.2206	8.4925	7.20565	8.87051	7.88504	7.83599	9.02437	8.69545	8.51129	9.54539
YBL105C	15.2956	18.1525	15.0293	13.0544	12.1392	11.9001	13.3005	12.2512	14.8223	18.2945	20.2839	19.0911	20.0993	20.5827	18.6666	17.5998	18.0434	16.4221	15.4362	15.029	14.5253	13.5959	15.4433	16.5458	17.0386	17.1151	18.6482	17.065	18.1213	12.9778	14.8916	15.2111	15.7931	16.1282	14.4379	13.0007	11.2583	14.804	13.9561	14.627	14.7295	14.5717	15.2936	14.3161	17.4043	15.5116	16.5034	16.7127	15.5608
YBL104C	6.03336	8.40661	8.50705	9.52137	9.61264	8.58353	9.39241	9.20866	9.38931	10.7815	11.9167	10.4731	9.71761	10.2407	10.5889	9.79128	11.0009	10.1337	9.67314	8.89839	8.8456	9.20846	10.513	10.5684	9.4768	9.80444	10.9377	9.00047	9.31074	7.4516	9.20254	9.01579	8.77615	8.02136	8.87554	7.71592	6.09468	8.94918	7.0174	8.08299	9.2726	7.82012	7.90856	8.63841	8.93903	9.32449	8.12367	9.94262	9.12554
YBL103C	19.3249	22.1645	31.6039	28.0661	21.806	19.1878	19.3716	19.7629	19.6692	22.4468	25.852	22.6282	20.4903	21.6733	20.9417	19.0646	18.4544	18.6063	20.4774	18.1666	18.2543	16.0265	18.5922	21.7848	19.3515	19.0642	22.6734	17.1914	20.1106	15.8671	18.991	16.906	18.598	18.4698	20.5933	14.3231	11.2297	19.8125	16.7724	16.7686	18.0786	16.8349	15.7519	16.9423	18.3437	17.7391	17.9116	21.3553	19.4061
YBL100W-C	3.7628	6.79959	5.04765	0.409538	1.78911	2.72564	2.37642	1.4286	1.10163	1.50525	1.80866	4.5974	2.23089	1.60755	1.39975	0	2.26454	1.97024	2.39737	1.46219	3.70239	4.01178	0.860553	4.23012	3.26456	2.76215	1.86417	0.831416	1.89457	0.559916	4.11245	3.76865	2.09936	1.21646	1.50945	1.56568	1.17249	1.92286	0.149789	2.89442	0.988975	3.11688	1.0017	2.58291	2.22285	3.10328	2.2232	3.83246	2.28433
YBL102W	105.789	116.525	152.009	150.707	129.812	115.89	108.992	97.4246	99.1009	107.63	104.331	114.389	124.292	130.205	130.033	154.544	129.362	136.217	152.888	146.206	137.74	138.945	128.034	138.216	129.058	141.111	137.669	150.028	142.432	129.574	146.785	145.502	144.754	147.595	145.668	140.978	129.823	143.707	143.128	149.491	152.476	155.912	136.704	139.509	140.73	147.613	152.384	150.161	159.593
YBL101C	12.6121	22.5957	17.6546	10.7688	7.91732	6.7907	6.28009	6.482	7.189	6.82769	6.75783	6.81635	7.13034	7.3292	6.95554	7.02066	7.80194	7.14076	7.35563	6.69412	7.51875	5.69202	7.54997	7.60708	8.39835	7.79397	9.13248	7.16671	7.86705	6.31465	7.43299	7.43217	7.24323	7.35044	6.83129	6.74727	5.74298	7.4633	6.59836	7.22541	7.88479	6.63572	7.23478	7.08991	8.08962	7.86791	8.0559	8.66265	8.0511
YBL098W	22.3077	16.1233	20.0859	24.2945	25.5309	21.2898	25.3117	27.5114	36.8994	40.9001	40.1428	36.54	33.7945	28.3873	25.5271	21.2765	19.1726	17.6862	14.2906	13.1129	14.5886	14.8864	16.4361	18.0037	17.4603	19.4811	23.0198	21.1808	20.988	21.0525	19.0409	19.0634	19.0467	18.1038	19.626	18.8357	19.9599	20.7402	22.3763	23.795	22.9046	19.8536	22.2127	22.3323	20.3909	21.8658	21.9663	20.1504	22.3876
YBL100W-B	20.2214	28.9066	24.7755	21.9897	18.2523	14.3997	12.8347	11.6048	13.359	13.9624	14.189	13.2549	12.956	13.9189	13.2709	15.4696	15.5018	15.0394	18.2408	17.3771	16.9094	17.476	20.2023	18.8843	17.7682	15.8456	18.0008	15.6824	14.6886	9.75354	12.3512	12.1833	13.0312	13.4565	13.2788	10.7358	9.3139	12.0467	10.2009	11.1824	11.3355	10.1653	10.3085	9.89809	11.0821	11.0448	10.7336	11.3451	10.3481
YBL099W	318.762	279.087	416.69	433.094	347.087	252.855	234.771	228.005	252.732	271.897	303.957	333.463	352.055	378.909	363.464	362.254	329.864	335.17	348.407	362.982	332.884	330.174	331.118	342.428	366.831	396.327	401.881	438.327	398.995	367.986	375.189	367.695	376.594	382.619	382.858	374.775	343.004	414.532	422.922	418.011	445.937	451.797	424.874	425.75	454.793	448.926	451.581	438.178	490.611
YBL097W	1.52483	1.9547	1.47215	1.29613	1.88775	2.62411	4.28446	4.46872	4.9657	6.40481	7.08164	6.15152	6.02835	4.90592	4.40325	3.69726	3.61919	3.79196	3.30472	3.84199	3.60943	2.92249	3.9505	5.70865	4.97987	4.13392	4.10208	3.55247	4.07099	2.34116	3.5872	3.11055	3.49192	3.57867	3.75698	2.28527	2.0688	3.35205	2.86264	3.27027	3.402	2.85617	3.27334	3.43327	3.34328	3.52703	3.79664	4.21862	3.86729
YBL095W	31.5639	53.8501	53.5729	41.8462	34.8388	28.0755	26.4911	31.5041	31.9868	35.4093	29.1139	31.4722	32.5315	29.8262	28.6327	27.1593	26.1121	27.383	23.9914	24.9266	27.1336	29.0336	26.2689	31.1596	29.493	30.9288	28.3546	29.3427	32.4528	39.1783	35.4907	35.528	32.1437	36.604	36.6119	38.882	39.7261	37.1605	42.9212	37.9646	39.3013	38.5706	38.1949	38.4595	39.2245	33.5466	36.7713	38.0197	38.5838
YBL093C	62.6528	52.1618	46.8529	39.444	36.8375	37.6453	38.5639	40.8485	42.102	51.3564	48.8527	45.5617	47.1889	52.0201	50.0487	51.6451	51.8313	47.8983	45.0186	46.3905	43.0834	43.4693	42.4667	45.7367	42.4289	40.2571	45.2251	42.4857	51.4054	46.5996	52.3858	49.7119	50.4986	44.0434	53.4542	46.7883	45.0813	45.9	45.5077	46.577	49.6013	47.5782	46.5763	46.128	50.1104	43.9548	47.0465	48.8825	45.3005
YBL079W	14.8383	18.3173	13.9767	18.4025	19.9217	21.9601	22.7718	24.0278	29.1064	33.375	32.7598	28.7667	27.0796	27.5205	23.303	20.7742	22.0535	20.8918	22.07	20.7049	21.4174	19.3175	23.8583	23.6127	22.3616	21.3235	24.3352	21.5287	20.7906	18.0013	19.3217	19.2419	19.4368	20.7601	19.8602	18.2914	18.3119	20.187	18.5709	19.8746	19.722	19.0306	20.0014	18.8068	19.4026	19.4701	18.9092	19.6796	19.3125
YBL078C	48.169	69.827	66.9258	34.6372	17.5659	11.6579	9.06189	7.09472	8.91425	9.06248	9.99429	9.94177	12.4262	12.4432	12.6686	12.9825	14.401	13.9485	12.7335	10.5727	11.8757	10.1867	14.4004	17.6077	14.8043	19.4797	18.3218	18.2054	18.9581	21.991	20.5716	16.63	17.9233	22.1288	22.1213	15.3118	20.4455	24.2839	21.247	22.8679	20.946	24.8774	23.6219	20.2635	19.6241	18.3435	21.537	22.167	21.1324
YBL092W	4965.51	4366.92	4365.65	4804.91	5054.11	5909.62	6209.99	5762.23	6341.16	5630.18	5892.35	6301.29	6219.5	5933.17	5882.42	4681.24	7048.89	7054.01	5318.45	5506.84	6714.65	5186.75	5492.04	5959.25	5323.65	5426.19	5869.14	5578.11	6455.41	7750.22	6880.42	6894.05	6516.08	6426.15	6831.4	6975	7891	6588.05	7098.18	6596.51	6672.22	6681.28	6361.45	6653.95	6179.63	5917.36	5363.29	6389	6359.22
YBL091C-A	32.4197	35.0296	33.9036	26.6751	18.0442	15.2008	14.3457	11.5806	18.3614	24.0856	21.6227	23.7608	26.1354	17.8019	20.2574	20.0567	16.6253	20.1471	20.1405	18.4327	17.4738	22.3603	21.1086	27.7185	27.1703	33.4625	23.6166	25.496	24.4614	27.0227	30.7536	28.6867	21.987	27.7629	28.2357	33.8642	27.6901	33.3487	33.7802	35.0218	26.854	26.7967	28.8226	32.5958	32.7013	24.3608	28.4543	28.8106	27.7587
YBL091C	131.812	122.506	123.703	112.457	98.5195	94.8759	96.4956	103.233	90.5047	105.582	107.628	104.577	110.618	114.616	117.93	120.299	116.92	109.304	111.623	112.852	102.483	110.936	107.256	104.474	111.435	111.032	113.908	113.616	112.653	107.428	116.123	111.474	104.932	113.38	106.151	108.374	108.839	116.308	107.76	108.046	107.35	108.15	111.103	115.6	116.953	104.317	109.796	111.179	107.587
YBL090W	39.8251	31.6049	42.9615	40.3144	44.1234	41.7168	36.9591	37.0333	39.2859	45.891	43.7777	43.7265	51.7607	58.448	58.1918	68.3881	56.0806	54.4725	49.3751	51.5306	46.4041	44.0225	40.1504	49.3779	45.8071	51.5326	53.8319	63.4763	58.9192	76.7205	69.6183	57.9237	59.4178	60.5396	67.1433	65.0273	80.0518	56.8501	64.6843	63.343	67.7134	65.5255	68.1125	73.1858	65.7441	62.406	63.4997	60.6877	64.2789
YBL089W	26.7523	39.7434	37.77	35.9484	31.6238	30.8656	30.814	30.1495	30.8187	32.6023	33.4217	32.106	32.1038	34.5145	31.7234	28.6665	31.3468	29.1197	32.6043	30.9588	29.4989	30.7402	32.6626	32.5841	30.6185	29.1993	31.5807	30.081	31.344	25.0802	29.8951	26.5904	29.371	30.455	28.1644	25.717	20.4171	29.6793	27.1104	30.0386	31.627	30.4114	30.2163	29.616	30.6383	33.0342	35.7058	30.9314	34.3778
YBL088C	6.2079	4.71799	4.76411	5.48699	4.33152	3.9377	3.92891	4.12951	4.93777	5.27461	4.88213	4.73037	4.57099	5.1741	4.41754	4.06559	4.44654	3.92396	4.13177	4.49944	4.42499	4.02095	4.99534	4.85224	4.73022	4.31006	4.86754	4.63042	4.21831	3.89895	3.87465	4.52355	4.19427	4.51203	4.70224	4.18825	4.40596	4.52147	4.25167	4.78808	4.83484	4.03215	4.48165	4.02814	4.40043	4.4954	4.5339	4.78481	4.59142
YBL087C	1773.61	1636.12	1711.87	1824.03	1774.46	2094.42	2225.11	2257.98	2400.45	2308.22	2265.01	2405.52	2344.94	2385.23	2416.92	1917.76	2553.75	2537.83	2039.57	2275.32	2531.65	2202.45	2253.87	2349.1	2218.21	2317.53	2260.67	2215.14	2419.32	3050.72	2732.55	2710.1	2600.71	2539.42	2603.12	2880.67	3103.18	2686.08	2835.29	2650.55	2605.54	2668.62	2652.17	2764.16	2559.11	2385.26	2171.05	2362.09	2449.22
YBL086C	7.03618	13.2333	14.039	10.7284	12.0166	14.5466	15.0293	13.9067	11.2294	12.0363	11.4269	10.1257	10.8101	12.5062	12.3724	15.0455	14.163	16.5747	15.3044	17.5173	12.9189	13.2896	13.3473	14.5591	15.8078	13.4203	15.7361	14.9374	16.5298	14.3518	16.2323	17.1956	15.0712	18.0663	18.5352	15.8187	15.9631	17.3528	16.0303	15.126	15.5804	15.5806	15.5483	18.1721	17.0191	15.5425	17.8507	16.9205	16.7485
YBL085W	8.68544	17.3337	13.1078	12.0091	14.6516	17.5936	21.5114	23.644	24.3047	27.1956	25.7199	24.0763	22.6866	23.3197	20.4206	19.9448	22.2281	20.6919	21.0351	19.3087	20.8296	21.2954	24.0847	25.4884	24.246	22.7264	26.1813	21.4325	21.842	14.4244	20.4455	20.0597	21.1988	22.5239	22.1827	18.951	15.4931	22.9935	19.6496	20.634	21.6147	21.1324	21.4004	20.2475	22.7742	21.6974	24.8552	25.0427	24.7831
YBL084C	8.92308	19.0132	18.5388	16.7535	16.5327	14.1456	14.9254	16.3181	17.6929	19.641	19.5754	17.397	18.0957	17.326	17.6215	18.2001	15.8176	13.8505	15.5648	15.2099	13.8056	13.5226	15.1497	16.2896	15.7046	16.2234	17.8407	15.449	14.0932	11.1442	14.2427	12.4856	13.1665	13.007	14.254	11.2212	8.64171	15.9663	11.7766	13.8183	13.9758	13.0649	14.8753	13.2603	12.371	12.7721	13.9147	15.1939	14.5377
YBL082C	37.733	39.3491	42.5963	47.2661	59.4679	66.7797	76.4053	83.8984	94.0387	91.5401	77.0981	74.0705	72.826	71.3104	77.6396	62.2773	64.7402	65.6615	68.4792	77.3667	70.8226	81.7771	80.3771	73.5414	82.3797	81.2135	58.6443	64.5008	63.3469	58.5141	64.409	60.6265	63.7383	65.3976	61.7095	63.8279	56.5144	69.1066	64.4084	65.8962	63.0295	68.4158	62.4732	61.529	67.3221	67.6015	71.3727	64.5462	67.5922
YBL081W	38.6701	74.2728	48.7006	65.5663	81.0692	75.8174	77.3234	67.4396	72.9536	69.7655	70.7607	66.5763	60.8146	65.8826	59.133	71.7403	63.3212	63.162	77.0175	74.5775	69.4439	68.5379	74.2296	70.9127	68.195	58.3091	64.9356	61.845	54.498	40.8445	47.5054	50.8319	50.4708	49.9783	49.87	45.1871	40.5497	51.6599	41.8711	50.8858	50.983	51.2275	47.6968	45.2363	56.6642	55.2614	65.8402	57.4918	55.4862
YBL080C	5.17875	8.98977	11.5583	11.8789	10.5853	9.90667	10.4499	11.1234	11.6412	13.4928	13.4527	13.5813	12.5036	13.1885	11.7648	11.6893	11.5587	9.77094	11.9791	11.9683	9.16834	10.2321	11.8685	12.2214	13.9577	13.8055	15.0609	11.3234	11.8746	9.7488	10.4376	11.3447	10.6041	11.6823	11.6877	11.9832	10.3302	13.1404	10.8181	10.9293	12.0153	11.067	11.0304	11.1365	10.6247	10.9659	10.5061	11.5275	11.4396
YBL076C	238.291	208.845	224.688	263.856	274.724	264.017	250.678	233.933	237.175	245.211	240.562	237.388	226.107	225.197	205.257	206.153	227.623	224.558	243.141	231.955	237.785	226.252	244.229	247.095	234.611	212.941	238.113	218.93	221.084	177.24	200.966	202.921	208.858	219.47	206.447	191.978	179.467	199.131	193.24	197.57	206.15	194.574	197.644	194.529	210.347	208.916	202.87	211.322	207.258
YBL075C	7.14184	15.8983	23.6336	23.4043	19.4278	16.4224	15.7718	13.7815	12.1524	14.3094	14.9176	14.3306	16.1786	14.1137	14.1397	11.891	13.3715	12.5414	11.6992	10.9911	11.9549	10.8812	11.7092	11.8852	13.0195	11.8758	10.9317	11.0917	11.8595	11.0835	12.7576	12.1254	12.6417	12.6284	12.7659	11.8833	11.7178	11.7136	12.4241	12.6295	12.1124	11.5541	11.8221	12.3573	12.119	11.456	12.788	11.8281	11.848
YBL074C	4.71478	6.88739	6.29194	6.30896	5.42158	5.11601	5.15367	5.10061	5.08093	5.88839	6.97067	7.28635	6.04374	6.59337	7.43569	6.05487	5.99395	6.43211	6.26617	6.15618	4.5922	4.5048	5.18997	5.14431	5.858	5.97811	7.09033	4.65299	3.92308	1.32238	4.46911	3.18379	4.1931	5.32398	3.32232	1.51667	0.853731	3.15494	1.72417	3.34273	3.86995	3.50622	3.78851	2.88302	4.06453	3.8957	3.52173	4.69569	4.30328
snR56	2.36376	1.44681	2.26296	2.07218	1.66075	2.3996	3.93929	2.39764	2.93177	1.02001	3.23709	2.14907	3.45814	2.27922	3.20038	6.22676	3.05382	3.28098	4.6994	1.81264	1.20944	2.63273	1.77608	3.13883	3.7427	3.02999	3.58414	4.55912	1.72973	3.57807	3.27961	0.99175	4.41683	2.76025	4.44093	2.85178	4.46738	2.39459	3.52913	1.11164	4.1559	1.6702	3.74995	4.91462	3.52433	2.32998	2.32342	3.8374	0.940376
YBL072C	3577.68	3205.06	3275.52	3366.51	3352.08	3873.12	3978.05	3808.27	4162.64	3869.62	3944.69	4091.56	3898.5	3856.27	3899.15	3698.24	4228.55	4141.71	3680.34	3831.97	4165.99	3707.25	3744.28	3765.19	3650.17	3633.92	3914.26	3812.29	3952.92	4516.81	4236.49	4251.98	4197.36	4045.71	4150.43	4198.26	4491.88	4077.09	4196.7	4072.67	3992.36	4009.71	3862.2	4036.75	3717.27	3480.79	3156.65	3657.02	3597.72
YBL071C-B	1.30679	0.570337	1.48469	1.14958	0	1.07327	1.63836	1.84411	1.75035	4.27592	4.0752	4.2501	1.65251	0.645214	0.663359	1.82633	1.29425	0.561275	0.926259	2.03601	2.38763	0.898334	0.986712	4.63258	1.84662	4.33016	0	1.64032	0.285824	0	0.378309	0	0.617994	1.80478	2.17136	0	0.390133	1.83053	0.542488	0.25338	1.21099	1.77269	2.90947	1.24989	0.545289	1.17548	0.888108	0.935691	1.90165
YBL071W-A	76.9508	87.8023	112.056	141.712	148.985	165.063	150.318	152.485	162.76	155.681	150.985	163.666	144.615	99.4352	145.498	113.374	111.228	96.3897	95.7557	99.2273	95.0224	107.681	95.348	98.204	102.794	119.676	93.6707	105.239	99.9416	122.59	115.063	117.932	111.946	105.802	117.113	118.167	124.954	117.221	110.088	100.43	112.785	107.638	102.442	109.814	84.9807	89.9856	94.1789	83.4205	77.7902
YBL071C	54.1425	62.7405	80.6462	94.0219	104.545	106.548	105.969	98.441	106.81	116.05	109.919	107.494	103.251	98.7986	85.9234	100.69	75.1106	72.9338	66.6011	70.6447	80.1404	75.7799	80.5124	77.2748	68.9495	64.2178	74.8185	78.8778	77.3948	101.109	90.9879	86.0979	87.0524	75.1567	84.2162	85.0378	103.095	89.5787	90.0938	73.0758	82.879	77.5354	76.7371	77.7453	67.6186	68.8885	69.7256	68.9934	63.1457
YBL069W	17.4542	17.5029	20.4001	22.5171	21.3099	26.8067	34.9337	44.691	55.0081	63.6289	62.9684	56.0224	46.0209	43.1516	36.2745	31.6147	24.4593	22.0795	24.5856	23.9853	28.5926	27.3979	31.0221	34.2466	34.4317	37.443	38.2916	33.9091	30.6497	32.974	32.5452	30.8047	30.0532	30.2152	31.6373	32.3623	30.5714	35.9987	35.6143	34.1801	35.5186	33.2278	31.5851	28.0502	30.1566	29.7947	28.0879	29.8584	27.6357
YBL068W	95.8058	75.825	69.9712	72.4327	85.6737	80.6903	81.4225	78.2509	85.8626	83.5592	81.993	80.6965	75.8325	72.3892	80.4067	72.4257	69.256	71.7847	69.2379	66.677	76.5159	66.5103	69.2923	61.3126	61.4812	60.0071	61.188	61.3146	62.1512	67.8158	66.4668	67.6545	69.355	65.4527	67.0225	65.024	70.0022	65.7165	66.3308	58.9932	63.9664	62.4981	57.5903	60.2783	64.7078	60.9686	55.771	57.5657	54.7048
YBL067C	28.8919	45.3309	45.164	40.3688	35.5545	28.9753	27.126	24.7794	26.8315	32.2205	34.8306	35.377	35.6424	37.9346	37.1062	36.5787	31.2804	32.5141	32.3654	30.5532	27.8088	26.9153	29.3047	29.4639	30.7641	29.1098	34.2321	34.5228	29.4515	27.1786	31.0417	28.516	29.4498	29.248	28.1981	27.8354	24.5643	26.7316	26.1753	29.5369	29.4253	28.6442	29.1875	28.2045	30.8046	28.5277	28.2216	29.8013	29.9809
YBL066C	6.35689	10.5169	10.2563	9.29831	7.548	6.96073	7.78371	6.4824	8.20836	10.0532	10.5866	9.98892	9.29145	10.0757	9.03324	9.06265	7.81136	7.2901	7.10605	6.90223	7.49253	6.60206	7.72561	7.74445	8.15661	7.7478	9.48749	8.1542	7.51779	4.46947	6.52173	5.16373	6.00443	6.47862	6.23272	4.18371	2.56072	6.33425	5.23951	6.64145	6.09992	6.39909	6.05954	5.92312	7.05238	7.12961	7.6495	8.18077	7.16888
YBL064C	79.2531	101.071	156.681	130.708	107.149	66.8696	52.4703	40.9842	49.5491	52.6305	67.594	82.0403	87.6113	104.203	112.153	132.809	100.947	97.4472	113.202	95.4694	86.4296	96.6349	98.9254	83.828	110.934	117.449	129.609	143.134	117.091	136.894	121.765	115.665	111.206	114.263	122.372	126.588	141.966	122.654	132.474	133.323	129.798	127.193	125.739	137.979	130.853	124.075	121.079	126.389	127.778
YBL063W	1.95121	2.75321	2.70507	4.02792	5.45363	7.47994	10.2208	11.0862	13.3764	13.8609	12.9317	11.0613	7.42328	5.77529	4.40663	4.26897	4.0161	4.78728	5.29007	5.77176	6.31656	8.68106	9.4271	8.81981	9.96069	7.9557	8.25462	5.98905	5.26832	4.02659	4.92692	4.86124	5.76694	6.41449	6.63795	6.40714	5.34766	6.94234	5.87154	6.26475	6.36677	5.74597	5.74583	5.68986	6.07306	5.73692	5.66746	6.26989	6.07532
YBL061C	27.3186	57.6637	25.2978	24.618	30.6534	38.4969	35.6817	33.7422	28.2128	29.659	28.7841	27.2691	29.5264	29.1106	32.2812	37.9952	38.5609	37.8426	44.0694	41.7668	35.5216	36.1916	35.1269	33.6905	30.141	28.3258	28.9126	30.9608	30.7819	28.5911	35.936	34.8078	35.8938	38.0649	33.753	29.5198	25.641	28.0094	25.5728	26.614	29.3834	27.0714	29.5438	28.9399	29.9924	29.0579	30.4153	30.7961	27.9297
YBL060W	10.5758	21.0391	11.9443	14.2041	17.5847	17.9507	16.7461	15.0823	15.6113	17.0503	17.5058	17.4395	16.9612	18.0426	18.3743	17.7873	16.1329	17.3565	16.6396	16.2351	15.5607	17.1915	17.5126	15.6349	15.4813	13.0777	19.1823	15.9557	16.4983	16.1202	16.9	16.6945	16.1579	16.5053	15.4527	14.2485	14.3427	14.8604	15.5581	15.8998	15.0805	13.7585	15.6404	16.5751	15.259	14.4881	14.8114	15.7351	15.0015
YBL059C-A	43.5662	37.7974	42.3424	46.701	55.0685	60.6961	64.3169	57.8813	50.2228	43.4734	36.5948	44.955	56.2733	58.9984	60.2801	55.3378	66.8954	70.7106	64.7509	65.7032	62.8946	58.2939	52.9695	68.5285	53.7982	56.8322	68.4239	69.6106	74.0206	93.8583	79.5885	88.7303	76.7112	77.2835	79.0176	83.0828	86.4676	65.1425	86.0185	82.2363	77.0263	83.0416	82.7068	88.9875	73.4215	76.6987	80.5387	81.8703	86.7873
YBL059W	18.6026	16.1237	14.5909	16.2304	17.2644	17.7815	18.8307	18.4231	17.1125	14.5679	13.6794	16.1415	17.66	13.7806	18.3017	18.6779	18.1959	20.5523	19.6239	21.6582	16.6157	20.2463	16.3527	20.2135	20.5821	20.4165	17.2773	19.6283	19.3254	23.4164	19.1626	20.7951	19.1292	20.6201	22.323	21.7743	22.1107	19.5707	20.7818	23.2691	22.4179	21.0126	21.1993	19.9266	21.3646	17.7654	18.5573	22.7562	16.4689
YBL058W	75.4505	79.5337	114.212	93.5084	74.7194	65.6535	60.5816	58.9524	55.028	65.2315	64.7049	69.0199	80.0222	82.4958	81.3707	95.6133	94.4719	85.0255	94.0149	89.7279	82.0111	82.0794	85.227	86.5183	90.2145	92.8696	97.3224	95.4727	97.5637	90.2256	99.7845	95.9583	93.9638	96.908	101.072	86.1942	85.8548	97.2826	89.8941	91.7486	92.7502	89.2226	95.5898	95.4093	105.596	100.57	98.8095	104.517	98.0229
YBL057C	119.096	111.74	117.246	137.506	135.68	124.391	121.147	124.505	129.996	124.402	120.479	126.946	133.434	135.81	135.884	160.971	148.461	141.177	152.557	157.239	135.753	142.245	137.455	129.204	133.049	130.99	142.783	140.639	118.541	152.18	144.129	135.328	134.305	128.344	125.148	127.853	144.832	121.603	127.895	119.078	128.958	127.487	118.631	132.124	130.714	127.458	125.513	128.552	127.32
YBL056W	123.733	145.205	151.476	146.858	126.115	119.679	125.901	138.345	149.946	159.696	155.392	162.824	146.066	145.767	134.679	134.039	140.456	135.219	136.626	127.001	138.036	130.231	138.631	141.979	139.88	140.568	156.564	132.526	148.432	114.716	137.008	127.711	139.527	141.829	144.396	121.463	102.58	144.552	140.892	141.085	143.568	138.281	133.791	135.293	138.177	138.653	132.926	147.531	141.509
YBL055C	73.8151	65.1794	48.6412	38.6255	36.5693	37.1782	38.7284	43.0422	45.5266	49.4739	49.8646	48.6779	46.2516	45.7185	40.5595	35.7002	41.2834	39.5785	40.3119	42.3174	40.4941	39.1747	39.8176	38.4377	34.4272	35.679	38.5408	36.1191	33.7777	34.7631	39.3534	38.5312	41.5701	40.4846	38.8142	36.356	33.0091	38.0494	37.0108	35.6869	40.453	36.2921	37.8498	39.4019	39.3473	38.5115	41.2873	38.9808	41.2795
YBL054W	36.1491	55.5323	21.7601	29.3561	51.4784	66.3055	75.4603	73.1251	68.8224	65.7072	58.9674	58.4207	43.3049	40.0583	36.2345	32.2039	32.4565	32.929	34.6389	37.5338	34.7005	33.2202	34.454	32.624	28.2358	26.3654	30.3521	26.3442	25.2315	20.4455	25.8494	24.1798	26.5546	26.9319	25.3026	21.3021	16.975	26.9371	18.8126	21.3791	24.493	20.877	22.3876	21.5612	25.0371	23.354	23.7639	24.1512	21.6637
YBL052C	6.93279	11.5148	9.64718	7.96174	8.79372	10.7692	14.267	17.0016	17.9188	21.4417	20.3108	18.8399	18.9222	19.1951	14.7808	13.6465	13.574	12.4655	13.1992	13.3386	13.3931	14.7711	15.8374	17.5104	16.8291	14.3868	17.962	15.0367	16.3844	12.4097	16.4173	14.1624	15.8798	16.8306	16.4907	13.9304	13.3243	15.41	16.3704	15.669	15.9593	14.9797	14.2818	14.3387	14.8004	14.5488	13.8122	15.3513	14.0035
YBL051C	29.4194	32.0525	37.8316	38.0979	38.2838	35.9067	41.4971	39.3485	46.0583	44.9271	52.7322	48.4322	40.1357	42.8324	41.7485	39.2361	43.1291	42.3745	40.5162	39.4637	41.0987	36.4148	41.4448	41.6215	43.5448	42.8688	51.4413	44.3618	38.7138	24.1644	36.6101	31.7247	37.2478	38.7393	35.3573	25.1352	17.2525	37.8574	29.3966	32.0593	31.1171	34.5013	32.8596	32.0373	39.8528	37.7815	35.9065	37.3233	32.892
YBL050W	138.417	113.615	156.154	142.103	101.469	92.7197	76.9922	76.2704	71.7699	73.1599	80.2714	84.2108	99.0733	109.794	110.933	120.206	109.015	107.744	103.238	106.029	95.0912	95.088	91.7984	89.6368	98.8826	101.376	113.904	115.723	119.041	136.199	127.87	128.69	122.911	124.036	122.876	116.518	121.584	116.001	114.131	118.791	124.846	121.794	116.507	130.057	118.137	116.416	113.448	115.878	122.767
YBL049W	17.7175	25.2382	23.9147	20.3637	20.5351	16.0917	13.3697	11.3816	13.1409	11.6928	14.2835	12.5322	13.4131	15.8909	16.6695	15.5428	13.2642	14.3808	16.2168	13.0962	13.5598	15.9353	15.9461	13.6878	12.9747	14.5089	18.2694	13.4747	14.7766	13.0955	11.6627	13.5278	15.1637	13.3471	15.0156	12.3678	9.24563	12.9264	14.4832	14.737	12.258	16.2344	15.3023	12.7885	13.9154	13.1908	14.3974	13.9681	12.6164
YBL048W	9.98856	15.5388	9.93101	10.1141	15.0184	10.8952	11.0123	8.13047	6.35538	6.9473	7.97216	9.49392	8.82603	9.94586	10.5447	14.2098	7.99305	10.2493	12.7764	10.7476	8.00848	11.7074	10.8215	8.64933	8.91476	6.33097	7.66181	8.80744	7.08979	6.55019	6.01615	7.46537	7.67843	6.79719	8.31866	6.60253	5.05895	7.32131	5.7851	9.80074	10.6777	7.57249	7.7454	5.872	9.42813	8.69755	8.61033	9.66935	7.57576
YBL047C	54.2834	71.3	89.5468	74.6991	53.495	40.1233	32.6355	30.5749	30.7592	35.1866	36.6669	36.6369	39.2555	43.3644	40.2789	42.359	42.9266	39.8426	45.2426	41.6062	36.4688	36.9587	40.4655	42.1726	44.4751	43.9062	48.2305	44.2752	44.3752	32.1062	38.4705	38.8616	39.5234	39.2959	39.208	36.57	28.6068	37.1367	36.3023	40.0386	39.4042	39.9221	40.2974	38.9617	45.7494	45.0522	44.9051	46.4348	43.4399
YBL046W	10.2865	14.0586	12.6385	13.121	15.2274	18.936	19.1604	18.7535	16.9619	17.8584	18.7348	19.017	17.102	17.8044	19.4354	19.5892	20.7741	19.5976	21.1655	18.2877	18.234	16.5304	18.0267	17.4036	16.5477	18.2932	17.8417	17.5376	18.6525	16.954	19.1708	17.9263	16.8709	17.4633	17.2071	15.8208	15.9651	17.0518	18.3769	16.532	16.4032	16.873	14.6779	17.782	16.3733	16.4642	18.0663	16.6267	15.084
YBL045C	146.253	130.893	215.296	233.349	154.74	106.626	97.911	100.023	122.034	146.789	169.747	181.313	170.006	180.75	168.75	150.208	142.946	138.39	133.43	131.302	137.806	128.844	129.355	136.56	148.994	149.699	168.047	163.078	167.994	132.164	156.233	149.384	156.143	153.332	159.028	136.324	116.631	170.232	164.485	172.498	188.114	178.997	181.16	185.011	199.564	184.457	197.008	201.902	197.292
YBL044W	0.175301	0	0.16383	0.37852	0.178753	0	0	0.16569	0.728066	1.97006	1.97509	2.01064	1.77653	1.59604	0.872758	0.764986	0.652193	0.301172	1.46669	0.180772	0	0.623782	0.771492	1.28808	2.15082	1.78055	0.606234	0.526377	0.5791	1.38529	1.56724	1.64946	1.0891	0.582317	0.514412	1.65115	1.27847	1.4448	0.966122	1.67106	1.23068	1.2752	1.67181	1.44553	1.18472	1.08429	1.23857	1.92385	1.38482
YBL043W	4.58838	3.42293	9.79375	5.37863	3.15479	1.70959	1.28885	1.58604	3.14044	4.50565	4.45791	4.61063	3.87262	2.30252	2.86036	1.6209	2.44986	1.77647	1.99084	1.96158	2.30724	2.02338	1.40992	1.90286	2.24386	2.32963	2.21342	1.91433	2.1658	2.57022	2.09066	2.11896	2.00404	2.15605	1.57885	2.821	1.97643	2.8396	1.85527	2.22954	2.22953	2.19087	2.45408	1.9619	1.76417	3.11302	2.2814	2.6961	2.0274
YBL042C	134.318	159.662	129.089	103.144	90.9185	103.451	115.139	127.159	165.062	192.538	189.228	183.48	174.04	177.132	165.515	141.356	136.795	123.74	110.001	112.526	99.1477	92.828	90.0884	98.036	85.7396	92.2704	102.048	101.338	113.124	83.3205	106.127	100.542	105.152	104.054	93.398	75.8566	59.8955	92.2516	82.0393	96.0844	106.42	106.328	102.507	102.728	115.779	111.95	116.331	107.961	115.059
YBL041W	283.898	225.634	282.252	265.733	257.797	213.943	197.938	192.815	200.216	224.358	238.58	241.778	237.273	227.749	250.043	285.553	254.737	245.04	260.006	242.652	229.202	227.142	228.799	233.564	241.613	246.584	254.228	259.409	238.537	282.684	275.951	271.83	255.322	264.476	259.981	257.232	293.469	263.244	261.544	244.161	253.429	250.156	244.127	251.591	241.661	235.874	239.326	245.702	236.911
YBL040C	331.126	299.34	253.104	274.842	258.942	268.384	282.648	247.004	266.915	274.997	255.657	251.071	248.775	256.538	260.992	268.135	246.69	259.995	292.76	272.981	258.638	294.61	264.298	260.932	257.171	248.31	261.638	270.187	269.025	324.879	312.78	298.691	302.471	312.028	318.774	311.423	313.817	301.399	319.507	303.971	320.158	310.377	305.938	319.103	277.765	278.461	285.419	289.786	293.887
YBL039W-B	71.5003	71.6371	41.2768	39.2581	28.3383	18.5917	18.1751	17.0566	21.8431	24.8905	21.7998	17.3514	24.9212	24.5711	21.091	22.6521	28.1995	26.5906	32.9339	29.4292	25.0057	28.2747	26.5841	26.0872	33.5967	28.3008	30.0197	31.7471	31.1588	44.4127	36.0084	36.5027	39.0481	38.9461	30.0166	45.6955	51.8808	39.183	40.8315	33.7316	38.5566	41.5889	39.2933	47.5135	41.1816	39.6099	35.4132	42.284	38.1354
YBL039C	142.687	137.703	110.682	151.539	203.858	238.566	264.137	256.484	277.034	277.883	277.133	251.559	212.081	208.947	185.205	206.79	194.564	192.682	196.985	187.814	181.571	180.597	180.709	159.82	162.457	149.543	155.474	157.427	150.202	125.252	141.721	141.035	149.989	139.251	141.253	122.604	110.649	138.739	122.911	128.53	134.446	130.381	128.231	130.983	145.234	138.667	134.526	134.769	124.675
YBL038W	38.1887	41.4625	41.5927	45.8568	51.6944	39.3809	39.0483	41.9879	43.8854	50.1223	46.4002	46.4154	52.9961	52.055	63.0617	83.488	62.661	60.3139	69.8814	51.4427	43.8406	54.7014	49.8304	48.7181	50.7924	55.4991	56.9852	67.4024	54.1364	64.8019	64.6604	60.1512	58.3341	55.9842	64.4477	59.3788	66.5862	59.883	57.1171	58.3555	63.486	62.9928	61.5542	62.3552	64.9972	58.1825	59.2644	61.8363	62.124
YBL033C	46.4809	51.4909	74.2779	48.311	32.5812	24.8544	25.0802	23.6334	24.8571	29.6139	30.8033	32.2075	37.9971	35.6402	35.7101	34.9122	34.9426	32.0257	33.4818	30.9134	29.0685	26.3751	29.5433	33.0734	38.0369	41.5646	37.9166	34.0665	37.9619	36.4063	37.3508	35.3241	33.6106	34.4107	32.3475	33.9795	31.6505	35.4171	34.6411	32.5159	33.5577	34.9914	32.8217	34.5615	35.0264	32.0354	35.0333	32.6974	32.1466
YBL037W	10.9339	20.0056	17.5058	15.7454	12.185	11.1005	13.6823	14.5775	17.2906	19.1371	18.1451	18.189	15.7017	16.9851	15.117	12.916	12.7972	11.7888	12.9589	12.2261	12.5425	13.2411	13.7908	13.5046	14.3479	13.2823	16.1772	13.8056	13.8671	9.90399	12.9892	11.996	13.2396	13.2908	13.1666	10.7609	8.88634	12.9241	12.013	13.0194	12.8393	11.9078	12.0305	11.3941	12.529	11.9898	12.5447	13.0338	12.4103
YBL036C	90.1766	91.9872	100.365	120.054	110.312	118.345	101.912	94.5768	101.922	120.786	128.081	129.783	141.764	143.155	118.365	122.204	125.398	114.128	103.972	96.5992	104.793	90.8364	93.9631	101.86	89.4056	91.4112	98.1624	100.819	118.543	124.262	123.988	120.013	120.394	125.17	120.219	120.283	127.306	110.837	114.162	109.699	124.209	107.737	122.657	123.131	111.941	113.201	111.698	115.771	109.501
YBL035C	9.52947	15.4051	12.7826	30.4787	51.4658	57.6961	45.2246	33.0723	23.6243	18.0989	12.1751	9.17688	7.00797	9.07779	13.1302	20.204	25.7045	29.2456	31.3314	30.4345	28.5797	24.4734	24.5529	20.2083	16.7684	14.5284	14.6922	13.5013	15.8588	17.7551	20.246	20.4633	23.39	22.3519	23.0233	19.0467	16.2695	19.1791	16.1774	15.7851	16.76	15.5439	16.2375	16.71	17.6337	17.3782	18.383	21.1384	19.1459
YBL034C	3.39011	5.18706	3.9311	6.84338	8.75405	11.3745	11.4801	10.6118	10.3713	10.9328	9.84857	8.67615	7.0668	7.18052	6.05217	5.49793	6.82186	7.04046	7.66043	6.65034	7.38044	7.16569	7.96309	7.68667	7.38938	6.67359	6.72911	5.61444	5.90108	4.88576	5.73329	5.7757	5.86558	6.23571	6.30591	5.80534	4.71675	5.80257	5.4527	5.85656	6.09014	4.79214	5.55767	5.14846	5.54606	5.80291	6.13128	6.31081	5.79244
YBL032W	55.4426	48.2227	61.1194	61.1666	49.9975	58.5265	82.6076	117.284	155.758	176.051	186.981	182.496	158.102	143.02	124.857	76.8752	76.0259	78.7581	71.0567	82.4704	95.5453	104.925	113.841	137.648	128.981	152.247	117.868	124.043	133.842	118	120.105	113.315	118.325	120.148	126.752	125.092	130.01	148.67	147.796	146.839	140.703	139.835	129.707	124.873	116.736	112.786	123.899	115.337	115.956
YBL031W	4.35258	7.26217	4.56777	7.04626	12.9626	16.3479	20.1349	19.2672	22.0694	23.8924	21.1835	15.594	12.6126	11.4814	10.6312	8.69873	10.7048	13.1076	15.8375	12.4564	15.054	16.911	18.8988	14.9247	16.5436	13.435	16.3359	12.9401	13.5482	10.9593	12.6792	14.9073	13.2255	17.6628	17.5703	15.3454	12.7985	14.2772	16.4655	14.7882	14.8498	12.775	14.3629	15.5467	14.6535	14.4702	13.8344	16.3749	14.2702
YBL030C	626.39	557.036	1014.97	1143.29	1025.38	856.002	715.432	613.193	648.117	638.377	680.937	733.084	790.837	828.872	864.954	803.2	701.928	646.189	667.962	686.221	647.747	625.185	624.1	669.351	716.039	770.724	793.912	875.677	847.041	739.172	765.177	755.283	751.458	754.28	757.069	734.981	688.009	831.475	839.455	888.671	913.406	934.526	918.012	944.825	1045.07	1025.71	984.813	991.091	1070.94
YBL029C-A	153.734	119.915	92.2167	76.5257	58.2272	45.825	45.6333	54.7967	73.0706	87.1751	83.7305	73.3385	82.7969	78.1711	85.8129	92.5849	71.8249	63.9689	81.3782	71.3506	68.2746	82.8274	85.8888	72.484	94.0091	92.2758	95.9839	108.846	77.8507	95.67	87.7103	85.6594	87.8258	85.6304	102.708	94.035	110.197	104.297	107.463	102.302	108.781	111.948	102.785	113.155	105.029	90.5162	86.0007	87.4064	95.6234
YBL029W	23.0391	25.6557	25.9542	20.5301	16.2747	17.6742	17.498	16.4835	16.885	19.7088	18.4606	16.349	15.6181	14.3171	17.0222	14.7614	18.0432	16.6031	18.3921	16.6372	17.1071	17.0434	18.398	17.0948	14.7311	17.3795	17.2987	15.0227	16.3582	21.3716	18.253	19.3785	19.8168	19.4943	21.2171	19.9154	19.9544	19.2521	19.4713	19.4115	19.5429	20.5987	19.6872	18.1021	18.7077	18.7629	17.8324	19.4406	19.1463
YBL028C	92.0015	89.815	78.529	100.001	138.056	163.454	168.575	156.22	196.368	170.031	177.062	180.473	187.688	150.378	163.709	165.283	150.462	163.359	145.5	156.784	135.165	126.662	130.82	133.629	125.226	123.552	123.479	127.822	120.156	160.688	138.404	148.642	155.964	144.796	156.727	160.531	178.609	132.553	148.517	142.396	144.828	146.431	141.775	152.205	137.576	135.739	128.875	123.563	126.25
YBL027W	2759.92	2223.02	2469.45	2390.67	2601.53	2887.03	3002.3	3149.17	2977.67	2942.34	3058.8	3123.1	3448.09	3426.46	3314.98	3362.89	4121.43	3824.18	3887.14	3721.64	3583.23	3461.89	3432.35	3474.67	3564.59	3360.68	3674.33	3709.01	3505.11	3837.22	3797.23	3607.03	3404.26	3472.97	3499.21	3639.8	4271.27	3487.08	3550.54	3464.16	3428.18	3397.05	3392.71	3665.81	3566.34	3084.58	3110.7	3200.92	3321.28
YBL026W	221.897	177.209	116.494	170.481	152.465	167.635	176.612	166.399	215.866	254.78	266.1	275.001	264.192	221.336	211.085	148.994	223.089	166.91	161.461	154.915	186.436	157.53	154.531	195.184	172.523	142.619	192.986	182.086	230.845	252.987	236.894	232.723	238.063	244.938	266.35	269.973	271.117	252.686	251.774	279.76	268.165	249.385	276.441	281.579	214.959	254.127	251.529	263.912	273.778
YBL025W	17.9366	21.9757	23.1632	21.4277	17.9236	21.3151	26.2028	24.5786	26.0756	31.5901	32.1527	28.694	25.8717	23.643	25.8613	17.8726	16.946	18.9872	18.8834	23.5296	18.8743	21.1683	22.2068	27.7764	23.7248	26.7924	25.8856	21.9982	27.2718	21.8432	29.2539	24.656	25.8743	24.6811	25.4473	22.4373	20.7351	29.078	24.1829	26.2767	30.2194	26.6074	23.985	26.9262	27.289	25.0686	21.7776	26.7396	23.0901
YBL024W	55.6795	57.6836	58.0554	65.1252	78.8152	79.1306	82.4068	85.3083	91.8612	99.298	105.044	93.0945	83.3404	84.8525	76.8754	80.0859	84.4406	80.8025	82.7182	77.9165	77.4054	75.349	79.2755	73.2076	75.2548	72.4509	81.1784	77.797	74.4467	64.2146	76.4544	70.3735	72.6342	72.6922	73.7804	64.5942	59.1465	71.6636	66.5959	67.3476	68.5615	66.5369	67.6844	68.9723	68.8964	65.2266	62.9256	67.5574	64.3803
YBL023C	8.67613	15.6857	18.8862	27.5944	27.8054	22.8101	14.1288	9.2043	7.66837	6.99708	6.68573	11.5832	18.1477	25.3486	27.831	26.0029	29.9528	28.2706	24.4096	20.7566	17.2338	13.4445	13.3543	11.584	11.4693	12.6565	16.6408	18.9498	20.189	17.5205	22.0656	20.2635	21.0628	20.6638	17.6902	14.3658	11.4098	13.4315	14.1799	15.1406	16.1619	15.7771	16.6164	17.5125	19.0283	18.8626	18.0271	18.8288	16.3368
YBL022C	21.4264	23.9662	34.7102	38.7949	32.7979	25.5159	21.0671	20.356	21.1026	26.3808	26.4709	25.9363	26.7345	30.691	31.4215	30.2169	34.4813	31.7463	31.9703	31.6194	31.0879	30.0441	34.176	32.2415	35.5338	34.9368	38.2878	34.4466	34.8621	27.3338	32.5507	31.4375	30.3943	33.561	31.5412	29.8489	26.1	32.4238	29.2182	29.3701	29.8145	29.5015	30.4281	28.7848	35.4026	30.5503	31.6378	33.8722	31.7594
YBL021C	14.3193	14.2068	23.5736	23.2374	22.837	27.5723	27.8457	21.7028	20.8587	22.9707	19.8867	22.0721	22.2471	19.7649	21.6905	23.1405	24.8059	24.0373	20.1007	26.5654	22.0742	22.67	23.8645	27.4792	25.1792	28.4267	24.5628	25.2243	26.6322	29.7986	28.2857	30.4176	27.5668	25.1654	28.7544	28.8147	33.9935	27.0696	30.3527	30.2127	27.772	28.6417	26.6165	25.129	30.3462	24.8925	25.9821	27.4172	24.5572
YBL020W	40.3272	42.1272	39.7579	55.4377	63.0539	76.2856	78.0484	69.3114	67.7358	71.0088	60.8152	59.4974	58.6814	60.4606	56.1086	53.1307	54.6547	59.491	66.2697	69.1367	60.1335	61.5703	60.9211	61.6135	55.7034	53.0632	55.0108	53.7921	56.7363	45.8778	53.3143	55.9421	57.951	59.3452	59.3904	50.7296	43.9865	55.6342	50.5654	58.6677	57.1868	54.5736	57.5312	56.7408	57.2984	64.502	66.9063	59.0697	67.1889
YBL019W	11.8883	12.2782	12.4421	14.8127	12.954	15.0882	13.0795	12.1109	9.93796	9.9089	9.37782	9.64395	8.95768	11.7813	9.48532	10.9246	9.65794	10.6346	11.1425	10.1137	10.7755	11.0824	10.9398	11.3336	11.5163	9.35538	11.6792	9.21631	10.5859	10.2716	11.5582	10.496	11.9418	11.5091	12.1215	10.4133	10.3548	11.8076	10.5367	11.374	11.4366	11.2857	10.9903	11.5531	12.3011	11.2668	11.0338	11.4735	10.2826
YBL018C	36.8582	45.2021	41.7411	62.2735	80.1737	89.55	89.6391	85.7426	95.9487	84.3275	72.7359	74.9229	72.26	64.2163	74.0464	99.2347	83.7494	82.2515	99.2137	92.028	84.8718	99.4113	92.2552	71.0936	84.9904	81.2576	78.2825	86.8274	60.9962	94.0698	85.3344	82.2779	74.1087	76.4763	87.0301	84.5935	108.787	86.2213	83.6262	73.0906	80.8351	81.5517	77.9332	81.0704	65.8062	71.8833	67.1583	67.6943	63.4441
YBL017C	75.6226	86.3006	53.4661	39.7729	32.1757	29.4727	29.2335	28.4958	33.0725	38.4811	35.837	32.5096	32.6949	33.9812	31.8973	31.5913	34.7907	31.0517	33.0026	34.4689	34.3069	33.4488	38.0954	37.2851	36.8162	32.4602	36.0599	31.2461	30.6176	27.083	29.3656	30.676	30.0511	32.4498	30.803	32.0599	29.4866	30.4116	28.9445	30.8184	31.4426	29.2991	29.2903	30.136	32.0867	33.0065	32.727	34.8354	34.8986
YBL016W	198.84	201.915	40.4216	20.9421	21.2779	26.8593	28.2298	32.0081	28.2827	34.1546	31.8617	29.4407	27.9365	29.359	43.5355	54.6193	52.9266	54.4981	66.2055	71.2466	67.9473	73.2079	65.9705	52.4433	55.4244	51.8889	44.3733	50.3417	47.183	45.3354	53.8182	56.7611	55.0747	56.0708	53.3593	45.794	39.7455	51.9816	42.5635	45.2586	44.2536	45.9469	42.7409	45.6141	51.5227	47.4864	45.9444	45.49	41.4671
YBL015W	22.1012	30.2313	36.9455	28.1666	21.738	21.1605	23.9341	21.2838	21.9956	20.7207	19.255	18.6988	20.0248	20.644	23.145	26.8868	23.8344	25.4865	26.9079	28.4556	28.7309	26.2859	23.4568	22.4724	25.0804	26.8894	27.9128	26.9864	28.2923	23.9483	28.2473	26.7198	27.8443	27.9348	29.168	25.2241	21.6447	31.0035	27.4567	27.649	28.2373	28.2323	26.2098	27.0665	30.8365	30.2876	29.9741	30.5551	29.7062
YBL014C	6.12734	11.6629	9.2895	11.5287	13.7531	13.3237	13.1387	14.1568	16.132	18.421	17.7495	15.7324	17.1957	15.4217	13.9863	13.046	13.7476	12.2182	11.1096	11.8428	12.8536	11.8941	12.6972	13.9222	13.2987	11.3468	13.3594	11.7934	13.559	9.28103	11.0479	11.6885	11.8306	12.6909	12.1758	9.15417	7.90241	11.0644	9.55454	11.118	11.3323	10.8104	11.8891	10.6202	11.94	11.4146	12.236	12.4276	11.8617
YBL013W	1.64172	1.72495	3.39193	2.59621	3.09928	3.15648	3.6392	4.03584	3.70393	3.57349	3.59421	4.13749	3.49949	2.94593	2.72902	2.44619	2.50687	2.50159	2.07683	2.68259	2.91536	2.81797	3.10456	2.86857	3.05583	3.10998	2.11528	1.99955	2.746	0.655447	1.86514	1.46895	1.7527	2.05575	2.33726	0.735548	0.344278	1.98056	0.848724	2.24569	1.49315	1.85173	2.05174	1.76517	1.90548	2.82041	2.05348	2.12173	1.28315
YBL011W	24.3136	41.8699	50.8246	47.558	49.3667	48.38	51.3314	53.8918	59.4269	64.5577	60.4285	59.4771	57.094	59.2413	58.41	51.5409	54.5009	51.8503	52.0703	53.9057	51.1253	52.9152	55.8307	57.1629	54.3323	54.9258	52.8513	51.6211	49.8627	37.8033	47.0482	45.448	46.2538	48.583	46.4228	40.2362	33.6901	45.8011	40.4287	45.961	47.2286	45.6391	44.0521	45.1898	51.6744	45.4292	49.3541	47.0079	47.8138
YBL010C	12.0682	14.7682	13.4214	15.8752	20.8559	25.832	20.8313	20.6516	18.2096	17.2152	18.1129	13.9157	14.5686	16.1305	17.3155	22.3081	21.9712	22.2146	24.6456	22.1817	20.2371	23.0552	20.6708	18.8374	18.8378	17.8595	19.3171	17.662	21.7245	16.4345	20.4165	20.2686	20.9858	21.091	22.7318	17.2456	16.2207	20.6825	17.232	16.6698	19.3083	17.9881	18.0513	17.8051	19.0505	19.7879	18.5991	19.0897	17.185
YBL009W	11.8634	21.0484	11.7065	16.3382	28.0126	46.2793	53.3521	52.8255	56.8706	57.4311	50.222	39.5489	31.8046	25.5436	21.0911	20.8542	26.2166	28.8648	30.8764	34.2094	37.4554	36.3364	37.2921	35.5537	31.8987	26.2164	30.6088	25.8087	27.1032	23.668	27.5132	27.5327	29.4126	31.0085	32.0337	28.4882	24.0305	30.1955	29.0311	26.6469	27.9476	23.8526	26.4099	26.4836	27.6784	26.8642	26.9877	27.8941	26.4893
YBL008W	6.48306	9.90356	9.91745	13.5151	14.4076	18.2353	17.9114	15.7833	16.6967	17.5983	15.7541	14.2734	13.3889	13.8776	13.4593	12.993	14.0476	14.122	13.5854	13.8723	13.2968	13.6876	14.909	12.7079	14.1428	11.9563	13.9804	13.2364	12.5768	10.5516	12.3729	11.1402	12.304	11.5947	12.2068	11.3425	8.95436	11.2783	10.3196	11.3714	12.1781	10.1142	11.3832	11.2107	12.3358	10.458	12.1987	12.1581	11.8406
YBL007C	54.8923	71.031	79.2771	66.2411	54.5699	41.4302	38.6779	37.5551	43.2085	47.2336	48.7324	46.0172	49.2963	52.6145	50.6698	48.5856	49.9068	46.267	46.5452	43.4362	43.1813	41.8675	49.4878	49.3944	52.9399	53.1437	53.5095	52.9772	49.8907	35.2861	45.1583	42.0051	42.7166	45.0603	44.6206	37.0521	29.7511	44.9799	36.1029	44.4433	44.4552	42.6298	42.9832	41.6387	49.6671	47.224	50.3544	50.5312	47.9209
YBL006C	81.6586	78.2551	94.6125	78.5541	65.1858	58.2463	57.1135	55.8015	61.4449	69.3976	65.431	71.425	67.5725	65.2879	73.5315	83.5603	69.5626	65.1592	71.2093	74.5125	66.53	76.2543	74.8014	73.9075	81.7456	84.1403	57.7861	64.6916	64.7819	68.6966	76.8081	67.3419	71.196	73.0358	71.9389	59.8073	66.5466	76.1323	61.6058	63.7081	69.4167	71.1498	66.0438	68.778	67.9196	70.0789	68.7316	70.7214	62.3049
YBL005W	23.3117	31.1377	39.4363	41.0901	36.7657	28.9533	26.1007	25.9802	31.5053	34.0047	34.3564	32.9039	32.6981	33.6589	34.5882	36.8156	30.7846	30.2809	32.648	33.7964	35.2877	36.124	33.0028	33.5309	37.1273	33.7075	36.0696	31.2201	29.5939	30.5598	31.9859	30.4626	31.9072	30.7847	32.9534	33.0032	31.3963	33.4301	30.8287	29.6819	31.8262	28.6611	28.9672	28.0098	27.0458	27.2133	25.6964	25.7582	24.8101
YBL005W-B	42.6648	45.325	42.3851	46.659	46.5457	39.8396	36.0716	34.8059	41.7917	48.0855	48.9239	44.6757	43.632	43.3278	40.8738	42.5678	42.4119	38.8286	43.5935	42.6098	43.0543	42.5772	48.5139	47.1641	44.348	40.0556	44.7829	37.9536	36.2397	23.4003	30.2492	29.1814	31.8797	31.7537	32.6767	26.1031	22.5	30.4704	25.762	29.4912	28.7377	26.6602	27.4063	25.6243	29.7404	29.4134	28.3552	30.0767	27.7869
YBL004W	15.8969	11.2038	11.0152	15.0934	19.0524	21.4851	17.255	19.0285	23.458	27.7271	25.731	22.5059	21.7597	21.1239	17.9736	17.7548	18.0419	15.7707	15.7283	16.3005	15.9531	15.1552	17.5152	18.0055	15.5961	14.1632	15.9062	14.3349	15.8967	12.8604	13.2622	13.5883	13.8458	14.3495	14.3581	12.9321	13.1843	13.3687	12.7966	13.8376	14.7255	13.1267	14.8101	13.9063	14.0097	14.8888	14.0026	15.4357	13.8691
YBL003C	25.4864	26.4184	32.9732	47.8286	146.151	366.998	975.962	1296	1528.01	960.858	683.032	493.708	369.205	259.192	211.774	284.552	181.492	294.807	710.556	1113.99	1018.62	1529.59	1430.72	902.258	1242.94	1133.04	924.716	812.28	465.402	570.766	560.183	616.609	721.36	834.056	936.777	1016.53	1154.65	1038.88	983.193	916.293	810.776	763.948	693.757	734.147	688.078	650.286	576.803	707.956	731.826
YBL002W	54.1695	46.9396	56.3898	155.479	427.105	1152.81	2543.74	3214.43	3884.54	2940.6	1978.09	1362.74	959.177	624.044	461.101	367.146	350.686	534.494	932.268	1395.11	1916.37	2074.75	2113.97	1999.38	1756.72	1558.09	1517.27	1219.3	948.193	1094.03	1035.98	1157.45	1462.78	1649.22	1891.98	2169.65	2054.75	1969.85	2125.7	1855.1	1761.43	1575.05	1430.59	1409.61	1381.32	1390.08	1401.54	1556.97	1730.91
YBL001C	523.583	520.659	584.169	619.055	616.018	601.861	491.688	389.061	317.017	272.8	254.985	261.067	283.008	281.921	310.737	306.522	369.616	376.433	317.332	327.463	347.363	291.57	282.545	320.171	247.158	294.896	326.33	306.976	381.225	478.59	439.798	449.924	441.72	440.835	460.662	467.327	504.62	398.76	453.287	420.429	434.964	442.292	410.996	441.083	420.19	436.048	402.47	448.381	482.158
YBR001C	10.4224	26.8063	46.661	27.7908	20.1474	15.9675	15.0018	12.6764	13.3888	14.3252	16.6334	14.4592	17.8238	17.7196	19.8792	22.2278	20.1003	21.5953	22.1496	18.81	19.0653	16.1466	17.5511	18.1938	20.184	20.0179	21.5124	20.154	19.7573	18.175	19.8993	19.8652	18.848	21.1006	20.7653	17.0458	15.267	20.1775	18.9631	20.4747	23.2326	20.1183	20.1836	19.6846	22.58	21.1147	23.0859	24.2844	23.2971
YBR002C	33.5902	41.964	35.4107	36.4986	32.4174	31.9206	35.4073	42.7148	41.3858	39.2747	41.4351	41.9933	42.6832	45.0309	47.7391	55.2118	51.5419	38.8676	43.4869	40.7193	38.0857	37.6157	37.8906	39.0888	39.9111	42.2182	44.2283	45.6197	44.4638	39.3246	46.2075	44.5578	39.8777	42.0082	40.7409	33.1856	34.0092	39.1614	39.6695	42.1417	41.4296	41.33	40.9954	42.0976	41.6258	37.9105	41.9927	39.7375	33.5806
YBR003W	39.1738	52.34	59.2946	47.1364	34.0495	28.3964	29.2016	31.7056	32.6816	36.2076	35.573	34.5408	35.3359	39.8198	39.9209	46.6743	41.6697	38.7918	45.3807	41.3425	38.9241	40.7864	41.8108	43.8438	44.4774	42.1898	45.5654	44.3579	42.5018	42.8292	40.5613	41.8914	43.3269	45.1294	46.7352	39.2345	38.4516	44.5373	40.9186	42.4192	46.6231	45.4067	44.3992	42.7274	48.6256	46.5149	46.1324	45.7766	45.584
YBR004C	99.3266	81.2962	32.8477	46.3702	54.8216	54.1426	49.0812	45.2827	51.971	48.8713	47.1401	44.7557	50.1395	50.2513	46.2221	41.4494	47.3686	44.1997	45.6385	44.2407	39.6012	43.91	44.6	40.325	37.6001	36.6431	44.4708	47.0473	45.7925	38.5551	46.5781	43.3158	45.7888	48.1955	45.6445	45.6027	36.4238	41.3712	42.0745	47.6137	51.801	45.8344	48.5175	51.708	49.9455	58.7219	55.8066	56.2726	64.7041
YBR005W	247.686	138.625	65.8188	36.24	28.2136	26.1222	22.3879	22.1035	28.5388	28.1372	24.0546	27.5159	24.9998	25.9644	35.486	26.7463	27.9145	26.6307	30.1072	25.9213	28.4486	28.0332	26.6317	24.0548	28.0849	30.25	30.2042	25.5393	28.5322	29.3245	32.3721	27.6401	32.207	30.3446	28.5309	30.7262	26.0174	33.6765	32.0531	32.2965	32.1535	35.892	32.7802	32.9418	34.3898	35.1501	35.1566	39.6795	40.5967
YBR006W	41.7481	59.0822	48.1387	41.3771	24.3318	17.4204	14.6522	10.9138	13.3819	13.1696	11.286	12.4982	13.7952	12.8582	13.2904	13.2309	14.3405	15.6844	15.3218	14.2924	15.0637	12.7553	13.0657	14.8319	15.2463	14.2148	15.6726	16.4472	15.9881	16.9928	19.0058	18.2873	20.3625	18.1196	19.1461	18.0741	15.9656	17.9616	18.1031	18.0977	18.4939	19.4394	20.3893	17.6343	19.8168	20.0075	20.8956	19.475	22.4005
YBR007C	10.51	15.3731	7.41908	9.4039	12.2554	15.2011	16.6293	16.9809	17.6222	18.1255	16.1255	12.7316	12.8334	10.6333	10.8871	10.5437	10.7205	10.8672	11.3583	12.4069	12.1378	13.827	14.0149	13.9656	13.1744	12.3802	13.3308	11.4208	10.3219	9.33357	10.3205	9.54982	11.571	12.0704	12.9109	11.1762	8.76117	12.6606	10.882	10.3378	11.1689	10.7909	9.00588	9.79556	10.8531	11.2255	11.6085	10.7487	11.511
YBR008C	24.058	31.2213	25.0098	26.4286	25.4308	24.2425	31.1817	31.0151	38.72	36.691	32.6526	29.2242	23.6034	19.9494	19.0184	18.2312	14.6272	17.4881	22.2303	26.6576	27.6871	30.6346	32.5937	32.0268	33.3067	30.2322	25.2336	24.8436	22.2265	20.4973	22.1453	21.9178	24.3175	25.7859	26.2433	23.7488	21.9297	29.5698	26.2563	28.108	25.7374	25.9575	25.1381	22.8425	23.9027	23.8257	25.5161	24.7893	24.0283
YBR009C	74.8475	71.1416	100.573	133.91	242.904	851.367	2696.16	3939.57	3779.68	2319.19	1563.49	1119.15	770.212	488.952	415.909	315.028	371.687	589.65	1123.58	1855.97	2137.82	2256.89	2447.84	2112.84	2019.23	1868.34	1658.34	1327.34	1000.26	1151.54	1184.61	1325.26	1533.45	1777.94	2081.51	2146.45	2239.56	2086.92	1977.64	1795.64	1659.77	1538.79	1463.48	1529.53	1526.28	1489.65	1376.41	1748.12	1718.04
YBR010W	188.1	175.835	272.115	303.631	326.163	999.197	2436.8	2787.63	2666.86	1709.27	1041.72	834.02	613.9	395.759	404.817	247.49	344.056	492.87	697.166	1199.45	1583.75	1356.47	1459.61	1438.68	1221.67	1147.78	1070.44	869.605	838.092	1008.06	1061.64	1217.29	1416.4	1562.9	1781	1848.66	1723.95	1708.93	1700.33	1664.43	1562.77	1437.2	1222.77	1268.47	1205.67	1111.63	1001.6	1306.83	1400.25
YBR011C	1880.85	1706.55	1673.21	1602.7	1505.69	1518.94	1567.65	1500.32	1648.19	1616.81	1571.45	1460.26	1265.73	1249.89	1154.96	1060.41	1202.89	1263.24	1116.36	1145.2	1379.28	1237.8	1316.99	1338.51	1311.45	1293.68	1360.13	1293.6	1347.19	1317.63	1266.61	1258.65	1305.18	1279.96	1348.71	1373.29	1419.92	1449.21	1425.09	1267.56	1341.84	1281.79	1266.91	1285.72	1332.65	1299.62	1291.8	1338.58	1283.6
YBR012W-B	24.6154	29.0329	27.4294	32.5741	33.1541	28.862	25.2993	24.2767	27.0905	30.8295	29.8842	28.4298	28.1138	28.7091	26.6379	26.3435	26.1778	24.7249	26.7734	26.3607	27.3507	27.0395	30.2351	28.9174	27.6604	24.0831	27.4229	24.2513	22.7575	17.0577	20.5277	19.8763	20.8076	21.6519	21.6309	18.2114	16.7629	19.8402	18.1912	19.5545	19.1603	17.1219	17.3881	17.2417	18.5168	18.3151	17.5836	18.4783	16.6151
YBR013C	44.256	39.0928	23.5917	36.8518	42.8458	39.873	38.1832	31.6212	37.1275	38.1775	37.9186	43.8292	42.8666	41.192	39.7176	36.0005	38.5646	41.4637	39.2478	40.763	45.7074	40.0754	38.503	41.2789	41.5743	37.1535	50.9499	44.5046	53.9637	47.4214	51.9253	44.4682	44.0112	51.7964	52.565	46.9257	49.4392	45.0139	56.0084	53.0522	53.1687	46.439	49.3292	49.7175	44.4028	47.4671	48.2094	54.9664	53.6569
YBR014C	77.6415	104.231	101.968	105.119	88.2297	70.2665	73.9777	80.8833	89.5033	103.647	98.3578	83.1145	92.8081	85.4898	87.3404	88.0067	86.2609	81.2805	81.5842	83.4478	82.7572	99.1956	97.0323	88.5759	95.9169	94.2332	100.512	103.83	89.8211	115.46	109.019	101.812	99.1325	109.815	116.067	110.277	121.345	109.599	117.709	113.852	99.1171	102.72	97.7838	110.189	91.6815	89.3805	87.8881	88.9911	89.7489
YBR015C	89.7962	107.367	122.163	137.8	160.149	190.006	196.939	178.153	188.169	184.59	159.521	129.669	118.14	110.033	106.114	102.412	108.25	115.604	117.334	126.627	129.503	133.069	133.672	130.908	133.538	120.333	123.452	107.442	104.282	89.6262	104.397	103.635	110.855	120.355	116.278	105.382	87.3813	116.667	110.24	111.249	109.854	106.506	104.375	105.892	114.712	109.612	115.435	115.83	115.708
YBR018C	2.10357	1.92364	2.87673	2.09086	1.30273	1.78243	1.89299	1.81184	2.16705	1.86505	1.90409	2.65175	2.01273	2.05495	2.22189	2.13487	2.01005	2.15136	2.37288	1.94534	2.10195	2.25458	1.8822	2.04017	2.42215	2.51144	2.37632	2.04082	2.01087	2.44345	1.78189	2.92571	2.91355	2.93594	3.31964	2.65355	2.10731	2.76085	2.49513	2.50179	3.13581	2.51349	3.13216	2.66676	2.88132	2.52164	2.6813	2.1131	2.2727
YBR016W	361.186	265.676	228.189	198.47	161.299	150.729	128.21	100.184	117.618	112.857	120.329	111.294	104.809	100.67	104.898	135.479	121.13	122.817	149.641	140.267	118.255	124.847	125.299	125.704	126.751	144.376	105.835	121.34	113.567	94.5977	120.738	120.682	121.216	125.694	129.193	110.829	94.1611	133.935	114.622	125.157	129.107	137.52	130.353	127.679	141.268	156.642	179.244	193.166	172.603
YBR017C	49.6758	49.2122	48.8426	49.2939	48.669	50.151	48.2962	47.832	55.1981	63.9512	62.7148	58.6838	55.7301	53.5309	53.3088	54.4509	55.6105	55.2247	54.839	54.3889	52.0601	50.3731	52.3702	51.0057	51.7751	49.2299	54.3184	50.2919	47.0987	39.8922	48.0882	43.5945	48.5758	47.3333	46.2682	40.9214	37.6601	47.5623	41.9211	43.4732	45.3357	45.421	44.0678	43.0526	46.2589	47.3327	45.3507	47.8501	46.6717
YBR019C	5.43341	8.43787	7.15222	7.06499	6.19013	6.16445	6.51567	6.0295	7.59619	8.12174	9.6311	8.70029	7.82855	8.34589	7.17465	6.15252	7.09515	6.39867	6.77173	7.45496	6.99696	7.53713	8.14103	9.24447	7.7085	8.02444	7.7895	8.02608	7.09366	3.36702	6.44878	6.32615	6.7568	5.99248	6.32373	5.34121	4.01209	7.2745	4.72811	6.70742	6.93493	7.15825	6.71871	6.05138	7.77949	8.48441	7.6	8.06293	7.4064
YBR020W	5.84868	10.1832	15.4537	13.9368	11.715	9.75528	11.2024	11.6861	11.2716	12.7546	11.4514	11.9428	12.1563	12.9387	11.3186	11.9278	10.0174	9.89984	11.443	10.0722	11.3962	12.3472	12.9296	11.4715	12.8434	13.0736	12.9708	13.3526	10.9625	11.8737	11.779	11.5843	11.6161	11.9193	11.4026	11.8506	11.2256	11.3043	11.1324	12.7957	12.1496	12.7005	11.8417	10.9015	10.8812	10.8653	11.9327	11.775	10.1942
YBR021W	19.8396	72.3641	51.5868	60.5685	60.21	53.6946	50.584	50.3757	60.0394	67.064	65.8815	65.7799	65.7659	65.5655	66.043	62.0789	54.5185	46.8459	43.7266	43.5049	40.9119	41.4229	39.5132	46.4308	42.4297	44.4841	48.521	49.4866	51.7914	34.7226	46.7318	40.9053	43.2285	42.4276	37.6843	31.459	20.4394	39.2571	32.2181	42.5501	45.4057	42.9363	44.7061	42.06	43.7319	45.5982	47.168	44.5649	46.1168
YBR022W	47.8034	41.8074	40.5974	53.608	59.5102	57.4248	46.9587	45.0411	40.1124	44.5421	42.3436	41.1154	42.1348	44.1296	39.8699	49.9661	41.1802	42.3163	41.8766	41.3119	40.0517	41.7095	38.6844	42.7511	42.0059	40.4343	48.8752	45.6375	48.9352	45.5754	46.9272	47.1519	47.6866	45.8984	46.2917	44.4171	42.6375	46.4303	46.6479	46.084	51.7732	47.2015	48.2398	54.3983	53.2462	51.9289	49.4681	55.274	55.6763
YBR023C	106.523	144	67.3394	46.0237	60.9459	81.5482	81.7157	70.8583	68.0016	71.6308	66.5062	57.2805	56.1023	55.6085	51.5253	64.9683	75.8089	79.9165	84.6108	79.3279	78.532	73.4106	70.8038	73.6264	60.4154	56.5936	55.353	52.2824	56.9806	40.5042	53.1181	57.0198	61.9327	64.9313	59.0266	46.6781	37.4864	50.1256	45.2677	52.8386	55.495	49.9428	53.9868	51.6173	59.4126	63.1764	67.4811	62.794	65.9612
YBR024W	20.557	23.4378	17.6822	15.5365	10.3309	9.62065	10.2185	10.2839	8.91238	10.3489	11.3912	11.682	10.9935	12.1647	11.6187	12.5665	14.4723	13.8356	13.1875	11.8794	12.5573	12.5733	10.8251	12.9497	13.2216	11.2047	14.0279	13.7031	14.899	12.6714	14.5147	12.833	13.5522	14.7483	16.5925	13.8245	13.0845	14.3437	13.3785	13.6314	13.9651	14.7409	13.737	14.4971	14.4802	14.1671	13.1519	13.8888	12.3228
YBR025C	577.172	505.308	519.809	627.188	715.889	749.048	757.611	746.552	791.235	760.232	756.844	750.213	669.954	696.492	643.283	606.882	705.823	746.723	725.763	711.506	792.321	702.227	732.412	682.345	692.817	644.547	721.568	684.863	676.109	646.46	679.457	678.88	709.885	709.472	709.845	650.409	590.492	681.275	682.411	619.882	642.216	619.297	618.079	627.247	637.688	618.451	602.851	628.486	642.938
YBR026C	90.1346	94.2286	112.413	106.715	75.4409	56.7774	43.3729	39.2496	36.1811	37.5533	38.5705	38.4528	41.3098	45.1973	47.0588	48.5034	53.3123	55.0381	61.5011	59.6576	54.1064	53.9129	52.4927	53.3594	53.0974	53.0062	60.4962	60.6163	65.4415	61.8959	65.8202	71.9068	68.6898	74.122	70.4929	65.2279	61.7871	67.8078	62.0292	66.5365	66.6203	69.6668	69.3985	75.825	72.4449	75.4206	73.2925	76.3117	77.1376
YBR027C	2.62813	4.75099	0	5.80227	6.45517	0	9.98036	8.21535	14.1146	9.06274	7.34721	5.97494	7.55484	8.24445	6.39051	5.34783	5.84786	6.69751	0	0	6.63941	0	7.58613	8.53212	0	7.24424	7.82531	5.77252	6.72473	0	9.0671	0	5.22003	7.61348	9.40354	11.0907	15.1573	7.36585	0.904291	7.55211	10.1461	8.73198	8.43523	7.91161	0	8.81947	0	7.58046	6.52333
YBR028C	12.5223	21.7236	28.1909	28.7066	28.8361	31.7091	37.6979	40.7136	42.15	47.0651	45.9182	43.0562	38.177	35.5613	30.2263	23.8992	25.4742	24.4392	25.3684	23.5804	25.8673	28.501	28.8543	33.2416	29.8844	29.785	32.32	26.6825	28.377	25.5392	28.7406	28.2237	26.4919	29.6168	31.1445	28.9161	25.5355	31.5105	29.3964	30.6389	32.677	30.4671	29.9124	28.6216	27.6773	28.4467	30.8605	30.69	27.6922
YBR029C	85.7574	146.07	130.332	136.468	153.699	150.971	162.889	161.781	161.293	176.873	174.316	167.509	168.936	158.09	149.57	142.464	129.463	127.965	134.606	133.907	124.539	138.318	138.283	150.14	137.079	134.24	146.111	149.358	149.096	121.79	141.082	130.474	144.896	150.094	149.606	131.55	117.497	140.643	138.653	155.459	156.951	152.964	152.357	152.692	154.453	162.226	156.88	153.815	163.41
YBR030W	20.0116	26.7652	24.506	25.6504	27.8842	30.1208	32.2271	35.2269	32.765	35.7596	36.1367	35.6245	33.4925	32.6612	29.6884	31.1509	27.1757	26.7024	26.2465	27.595	24.8185	28.9131	27.9603	28.6606	28.2942	29.0465	27.6055	26.3906	26.4063	25.5088	27.6436	25.8837	24.6095	26.2075	26.894	22.845	21.0145	25.3663	22.9659	25.4513	25.1848	25.139	24.9249	24.1545	24.4387	23.5258	22.5875	25.7886	23.1287
YBR031W	3448.37	2909.7	3042.95	2964.52	3177.94	3175.55	3401.18	3261.11	3438.58	3390.25	3336.48	3455.09	3668.64	3629.5	3756.06	3724.54	3467.91	3554.01	3563.38	3796.03	3720.95	3744.36	3739.01	3834.84	3728.35	3827.88	3155.25	3280.06	3560.7	3929.35	3457.31	3652.67	3503.65	3443.33	3400.96	3920.44	4498.3	3440.82	3826.88	3680.55	3581.9	3713.82	3465.52	3639.11	3646.97	3699.41	3802.66	3576.16	3799
YBR032W	2.62044	5.66716	7.28428	8.02429	6.75264	9.32881	7.84415	7.36702	6.63584	7.31823	3.18672	3.98128	5.06703	6.99898	5.23512	7.32506	4.67949	5.83601	6.213	8.63367	6.08981	6.85676	7.23076	7.89487	5.7031	6.40794	5.15883	6.14411	6.87207	9.61782	8.82329	7.54497	7.15425	7.13783	6.74368	5.93054	10.4844	6.29043	6.25194	5.82222	8.33305	6.71866	7.97172	7.18433	6.94489	8.44221	8.09386	6.51456	7.99879
YBR033W	7.44243	9.78261	9.04265	9.15228	8.59597	8.70001	7.94203	7.28197	7.33135	7.13598	6.27579	6.27109	7.00563	7.44158	7.17766	6.78693	6.32893	6.93353	6.81232	8.85199	7.43167	7.05441	6.93549	7.92435	6.77199	6.44448	7.16269	6.3433	6.69728	4.95285	5.86415	6.54802	6.64319	7.08422	6.23962	5.61603	4.54553	6.00716	5.86892	6.52241	6.25678	7.01468	7.57564	6.39938	7.4866	7.82526	8.45385	8.2084	8.41923
YBR034C	113.816	137.777	72.5955	107.496	129.777	149.972	154.896	165.819	177.739	178.926	181.514	166.261	138.077	134.36	138.321	147.987	145.219	129.73	137.148	124.61	121.699	114.511	110.441	107.533	106.186	107.277	114.777	119.245	113.498	104.664	120.507	115.404	121.381	112.203	111.523	102.79	93.0299	112.713	106.627	108.864	112.669	113.484	111.973	112.293	107.467	106.792	110.409	105.494	98.4501
YBR035C	173.861	171.097	209.363	222.013	198.916	202.415	166.808	144.922	124.6	126.967	121.26	125.632	131.427	138.08	133.905	128.903	136.431	136.872	133.494	127.72	133.498	120.641	127.545	135.23	129.017	132.839	151.179	149.958	162.617	193.239	175.356	187.019	181.314	179.167	180.7	191.686	203.283	181.885	187.363	181.505	176.99	176.93	176.398	186.798	181.966	165.719	165.877	183.132	188.351
snR161	2.74943	1.94606	4.24078	5.32573	8.20181	9.85828	6.46604	6.21749	2.45004	2.40904	1.83062	1.59168	4.64014	2.70581	9.57789	2.02832	2.04909	1.70535	2.53511	3.22447	2.7826	1.79409	1.16146	0.990537	2.79369	2.85479	2.30423	2.20847	2.98784	4.67245	2.05257	2.33022	4.07578	2.21954	1.96499	2.97577	4.18961	1.04708	3.10743	2.31436	1.24108	1.77812	3.3668	2.27585	5.98941	5.37636	5.15448	4.45566	2.40292
TLC1	56.5332	46.8762	37.8522	60.7055	90.0004	114.537	129.671	133.736	125.791	136.523	125.354	120.632	108.029	118.269	112.268	127.954	118.422	119.314	160.124	177.322	161.903	198.11	197.871	198.099	184.655	167.145	168.966	156.722	144.231	140.745	147.931	157.397	150.234	153.876	167.575	154.313	174.632	180.23	169.252	177.945	177.517	169.957	172.473	178.991	174.429	185.211	175.368	180.886	195.587
YBR036C	228.148	216.354	235.476	197.481	170.314	173.404	180.845	165.043	175.756	190.743	178.256	177.529	188.478	201.511	183.971	174.756	175.793	172.341	165.578	170.739	166.551	159.968	172.619	189.72	170.717	176.154	181.007	179.924	192.427	158.429	185.274	179.206	184.16	190.476	186.124	176.561	141.075	193.441	184.483	209.21	207.14	212.135	198.1	215.882	225.082	244.71	252.823	238.298	273.645
YBR037C	18.7897	25.0574	29.3349	32.3043	31.5905	33.3009	36.5608	35.9714	37.0445	34.6274	35.115	30.6199	34.3768	30.9929	36.0163	30.6227	32.0134	32.8663	31.4088	33.849	31.8604	34.3932	36.0062	34.7267	40.5684	43.1095	40.8619	38.0317	36.5531	36.8485	40.0787	37.324	32.3739	38.0455	35.3178	40.5248	38.6885	40.7091	38.7721	37.9726	41.5978	38.6467	36.4848	37.1134	38.2741	37.3045	35.9102	37.793	41.189
YBR038W	5.58043	6.72735	7.90935	5.02285	3.43234	3.29847	4.15322	7.26465	21.6367	49.0467	81.5949	105.064	120.585	126.075	104.076	74.0672	57.3203	43.1944	34.042	24.6163	19.8961	21.1534	28.9883	46.0456	52.4963	63.6046	74.9008	76.2111	75.3095	46.6123	53.5378	45.0887	44.1027	40.3759	35.2999	29.0946	25.7092	42.4716	43.3892	57.9717	61.3032	57.0048	58.4652	53.962	56.2719	58.014	58.4861	51.7774	50.5125
YBR039W	158.597	140.417	172.397	212.683	181.003	144.116	138.164	131.79	152.145	156.882	181.697	191.41	183.373	195.093	186.674	211.538	173.274	163.19	185.172	171.363	161.231	163.502	162.405	161.632	175.925	179.271	209.172	204.66	191.57	189.911	188.204	187.949	193.031	186.339	203.848	187.756	180.121	205.199	201.962	198.687	207.271	208.027	199.735	202.619	205.289	196.508	193.497	207.577	196.514
YBR040W	2384.83	1400.92	553.201	223.587	79.6199	38.3531	26.1282	21.6029	27.6104	21.9766	18.2749	18.133	14.6341	13.1498	11.0975	8.77644	7.83753	6.72911	7.75338	5.52077	6.90526	5.88852	8.11937	7.43168	6.18216	5.34242	6.10612	4.43722	3.42653	4.55747	2.70659	4.78011	3.33677	3.32634	3.12027	3.59964	3.00485	2.86956	3.04255	2.49973	2.37473	2.74396	2.4804	2.27145	1.50338	2.60584	2.4281	2.60304	1.6237
YBR041W	48.9997	72.4164	81.1227	78.3507	69.4757	69.1717	71.4834	60.2638	64.3625	59.5268	54.3395	48.454	50.0148	48.661	49.4994	54.6798	51.1591	52.9106	62.4427	59.9343	56.7864	60.1624	62.2278	59.3438	55.0258	58.2084	57.4809	55.4765	51.8916	46.2628	52.1569	54.8822	55.4297	59.922	59.3477	51.6895	44.4085	56.5495	53.9331	58.2773	55.8513	54.4878	56.6777	55.5413	56.4582	56.1176	56.6042	58.757	59.487
YBR042C	36.2184	39.7174	42.38	47.3866	59.5333	78.7785	81.2018	71.6884	68.0641	63.0091	50.2028	46.9632	45.5569	46.9667	50.4982	50.2019	53.4933	55.3645	57.9421	63.3519	62.5168	61.768	58.8584	52.2405	52.1199	49.2727	50.219	50.9375	52.0356	52.5943	59.7931	55.5655	62.3257	58.3146	61.8565	61.9742	55.2431	56.9979	57.9119	56.4377	55.7644	54.1829	52.4454	57.685	52.1999	54.4225	50.353	55.4897	56.2066
YBR043C	43.707	38.8986	54.5173	76.2559	69.0295	52.6134	41.8556	41.9321	45.013	45.4404	45.1563	42.4328	45.2877	42.4959	41.4382	39.0589	37.6069	37.3846	37.0047	37.5978	37.2047	37.0588	37.2954	39.5151	39.2476	36.3561	40.4658	37.3945	35.3974	31.0428	35.3964	31.9068	35.9873	34.8546	35.3415	30.747	26.2553	34.036	32.7096	35.6485	35.5247	34.679	36.6618	33.9843	37.4577	34.9895	39.2976	38.1058	39.9144
YBR044C	14.7378	18.3175	22.0826	22.5101	17.5078	13.6248	15.6939	16.1984	18.9063	21.3928	22.2502	22.5651	21.6817	24.2425	23.0693	25.4979	20.444	17.4794	18.4761	18.4356	17.4865	19.4051	18.1316	19.6145	22.601	19.7534	25.0165	21.6037	22.2009	18.4328	20.5545	19.6118	18.5716	20.0679	19.973	17.2682	17.3497	20.5649	18.5434	20.1613	21.1349	19.5729	19.9015	20.2042	21.8812	20.6234	19.336	20.6139	20.0558
YBR045C	2.08421	4.07156	12.1586	13.0069	7.3181	4.01255	2.32508	2.14102	2.46368	2.15456	2.38542	2.336	2.64263	2.57701	3.36782	2.20147	2.68444	2.70397	2.6521	2.42214	3.10165	2.79101	2.5584	3.80722	2.83608	3.20563	3.21744	3.17862	3.44814	2.7687	2.98795	3.2161	2.66044	2.58619	2.92391	2.8385	2.65894	3.1422	2.96302	2.57098	2.79221	2.82211	2.71511	2.9746	2.59774	2.93876	2.99482	2.8554	2.95885
YBR046C	57.5343	67.7417	81.3356	73.26	47.9665	36.7861	25.0947	21.9283	27.4141	28.1814	32.7252	33.3508	33.5895	35.3754	37.2445	26.9787	32.8642	31.9943	29.282	26.8422	31.561	26.12	28.3944	31.3179	34.1463	34.2283	37.5316	38.2795	41.9813	37.641	40.07	38.4351	37.3534	39.1834	40.6609	35.755	27.1475	39.1349	38.2875	39.1712	43.0486	38.1409	39.9305	39.9913	38.1408	39.5001	37.722	39.977	37.6156
YBR047W	22.989	29.7393	40.5693	57.2545	47.4369	34.6769	22.4893	17.7984	18.2549	20.7129	18.9741	19.6299	18.0361	19.5234	17.6069	23.0411	16.8378	18.4808	18.2119	18.0028	16.6439	18.8764	17.6657	20.3037	23.3905	20.2641	26.1258	25.8029	24.0628	26.863	27.7995	22.7437	25.0605	24.6521	28.7063	27.3765	28.7976	23.3912	27.1985	25.066	27.4606	25.5849	26.6599	26.3751	17.7921	19.469	20.2005	22.2488	23.3801
YBR050C	6.52388	9.36538	16.5775	10.6768	5.6871	3.38085	2.65498	3.05305	3.81887	3.46286	3.84988	4.73035	4.77418	5.73693	5.3212	6.16621	4.29791	4.68488	4.29971	4.67401	3.46446	3.21445	3.89695	3.46008	5.58253	6.31845	5.36105	5.81412	4.47672	4.94335	4.99	4.83017	4.85044	5.80569	5.21631	5.2704	5.74954	5.44008	5.56445	5.77674	4.87492	5.68593	5.5864	4.90227	5.83165	6.36981	4.42403	5.49528	5.86371
YBR048W	2705.5	2413.55	2369.36	2392.18	2477.4	2574.28	2814.39	2723.42	3192.66	3055.2	3060.03	3047.93	2853.89	2822.53	2955.83	2909.82	3044.91	3257.35	3125.85	3185.06	3248.62	3031.2	3051	2896.84	2968.75	3001.63	3027.59	2827.69	2711.95	2672.21	2802.97	2695.61	2886.61	2755.15	2826.07	2826.39	2475.69	2871.04	2827.82	2708.69	2681.02	2751.78	2526.98	2569.59	2691.85	2646.34	2520.46	2646.49	2703.8
YBR049C	9.97745	17.3936	20.6924	19.287	17.7531	19.0971	21.7705	24.1725	30.1268	35.8159	36.1387	32.1579	31.7357	28.3933	25.2503	25.6119	25.06	22.2022	25.0579	22.3399	25.116	25.9189	28.9847	32.5706	30.9445	29.6192	31.8413	27.3726	28.391	20.4716	23.5826	24.0564	23.0386	25.9848	28.2079	20.7342	19.4868	27.6873	24.2458	26.1356	28.5979	24.339	24.4559	26.3725	26.6231	25.8497	28.6853	30.1771	26.2864
YBR052C	154.387	152.736	184.678	146.04	90.7518	71.6376	49.8623	42.419	44.4544	47.0661	51.881	66.7165	75.9427	88.565	100.125	93.3209	101.423	99.0355	104.237	109.171	103.733	97.9107	100.057	108.824	111.232	130.577	126.789	124.861	138.83	166.317	153.366	154.343	146.281	158.249	169.537	171.595	189.593	153.787	171.358	168.864	167.803	168.906	163.863	166.206	174.683	171.237	163.531	166.09	184.649
YBR053C	136.906	130.803	142.464	119.715	86.0588	51.738	33.1697	19.8268	17.8415	19.5847	25.4788	27.2664	31.8347	38.1632	45.1571	53.1203	49.5173	53.8666	59.6839	53.4872	47.5113	49.1415	44.4316	44.1814	53.4063	49.7026	65.3323	65.379	61.3795	69.9447	67.8204	70.0084	71.2206	72.0414	68.764	68.5984	67.2564	70.7687	69.3435	72.9816	72.9742	72.4044	67.2611	73.4877	75.3502	70.8662	71.1415	76.8523	79.2206
YBR054W	23.6185	63.0098	22.2114	10.4899	12.8059	14.2473	15.5012	12.601	11.3717	9.16934	8.57861	20.7817	61.5265	117.679	126.825	136.351	95.0236	68.5795	55.6451	42.3124	30.0196	24.7814	20.3229	21.4438	24.9431	36.0416	52.901	59.1626	66.7428	51.5269	60.8502	51.8212	49.4133	41.8185	35.6831	29.4685	22.1317	27.4613	26.0445	36.2114	38.7341	39.3351	40.0923	41.0526	39.6207	37.8872	35.4877	31.4573	32.7335
YBR055C	15.2429	15.1278	16.5033	15.7507	19.1633	17.6787	17.2261	16.4922	16.5008	15.7125	16.0194	16.8184	17.5959	19.3815	20.1933	20.6021	19.6559	19.9566	18.2733	16.7305	18.2894	19.1451	16.2353	15.418	16.3384	16.574	17.7633	15.7324	16.583	14.4666	16.6636	15.5248	16.0293	18.1147	16.546	13.9798	13.8242	14.4268	13.7237	14.8389	16.8189	15.3401	15.0277	15.5081	15.6501	15.7588	15.5798	16.329	15.2032
YBR056W	123.467	115.204	110.47	78.2441	48.9207	26.7576	16.8239	13.9138	10.5038	11.7527	14.4231	16.8276	19.9563	25.8805	25.8306	29.0478	30.0724	32.453	32.2965	29.3778	29.6211	26.4841	25.9695	28.9105	32.95	32.4102	39.5794	38.3409	40.921	42.6299	41.0521	45.5659	45.3877	46.059	44.7298	46.3039	44.4541	41.194	45.1855	45.1395	47.4578	43.9578	45.1155	51.9828	49.4495	51.2179	53.7837	57.0265	58.353
YBR056W-A	540.46	367.538	157.918	54.0024	46.1803	29.5873	26.0229	20.7319	24.5361	21.0054	18.694	18.0995	15.9028	16.9256	14.6525	11.8592	15.0312	14.9011	8.4087	19.5873	17.0612	14.3032	16.1835	17.3773	17.115	19.0043	20.2818	16.4805	10.7914	14.8197	15.049	11.3456	16.8904	21.0843	20.6342	21.4655	16.546	22.0998	22.9329	24.3508	20.2073	24.0925	20.3557	25.079	31.8551	28.3364	35.6734	54.045	64.4888
YBR057C	27.7784	38.1269	26.3438	21.2363	21.2877	20.6846	23.1309	24.1289	25.4101	23.7534	29.8471	30.3087	27.6431	31.2106	29.3388	33.201	29.107	26.8454	30.3689	26.5906	29.4846	30.4682	29.8516	31.3059	28.9432	28.632	32.958	29.2878	29.7633	28.583	33.5007	30.4255	28.8533	32.1553	31.3732	29.3402	29.5124	30.2507	29.3729	27.326	30.9083	30.924	31.8747	30.1997	30.0255	27.1431	27.7098	28.5854	26.005
YBR058C	32.6238	28.5998	31.8374	31.279	33.8681	30.9573	31.2951	30.8582	32.1415	31.5886	29.8974	31.6919	31.6734	33.2363	32.2188	34.7067	30.8851	29.9672	31.7798	28.6351	30.6279	28.1305	31.2064	26.5017	29.0758	26.7559	31.0896	29.336	27.8707	24.5941	27.4932	26.6177	26.8854	28.0162	27.3718	23.0007	20.1436	26.9832	23.54	24.2305	27.1074	26.1337	24.4178	26.1266	27.8594	25.5862	24.456	28.2028	26.3925
YBR058C-A	271.789	201.123	199.835	246.505	315.999	274.828	287.71	261.832	305.456	207.153	198.425	211.628	213.8	173.328	259.675	290.297	298.551	303.903	393.273	369.182	262.522	348.932	318.815	271.182	322.844	351.591	354.709	349.033	208.191	281.099	271.96	278.917	283.183	255.13	259.085	263.659	312.874	279.166	256.742	261.674	252.17	267.882	262.244	252.452	262.378	262.401	235.638	257.11	249.023
YBR059C	17.4376	27.0082	29.7747	22.7371	15.5888	12.1845	9.95973	10.9526	11.0612	12.695	15.5806	16.3272	16.9265	18.2355	17.4802	18.6953	17.2001	16.3924	15.5321	15.7791	12.3731	14.2144	15.3991	16.3076	18.0377	18.0068	17.4769	18.1673	17.3361	12.5888	15.8786	14.8214	15.0656	15.3084	15.6417	12.6771	10.808	15.2409	12.4985	14.0834	14.3987	14.4846	13.4506	14.2144	16.015	15.3089	16.0664	17.7104	15.3004
YBR060C	20.3367	20.4619	20.1447	21.5428	21.9929	21.1589	22.3	23.2075	23.7174	23.4176	24.0353	22.7406	25.551	27.1455	24.113	19.7014	22.5777	22.1427	21.9885	22.6351	21.7454	22.2109	25.5286	23.6233	24.5869	24.8316	26.216	24.7935	23.6672	22.1011	22.7961	20.9067	23.2309	24.0317	22.5233	21.2568	19.2191	23.2622	22.1841	23.5376	21.5287	21.778	22.7136	21.0969	24.0206	21.8397	23.1469	22.6092	20.9903
YBR061C	49.9446	41.5723	43.6588	51.842	63.6158	72.4894	78.2008	81.6689	84.2354	82.3446	82.2395	82.3845	72.0762	67.0228	63.2224	65.0029	57.6746	53.6078	59.784	56.0679	57.8433	58.6207	60.9036	55.182	50.9375	53.0901	58.5533	55.1532	53.4578	49.0266	55.7256	52.6735	55.7013	55.7126	51.8357	52.386	48.5674	60.4821	52.4675	46.1324	51.9441	49.9861	50.149	49.6572	51.7985	51.5253	47.0515	52.9305	46.2149
YBR062C	53.9152	44.7479	54.9019	57.6051	56.5565	44.7836	41.1465	34.2368	36.3185	33.6937	32.5995	42.7688	39.0649	39.3421	48.1516	54.3602	48.7302	43.0769	60.1185	51.0127	42.3758	51.4344	48.3061	46.7071	54.6367	51.8516	63.5051	60.1027	48.09	64.6108	63.481	55.9668	58.5523	53.9981	50.5515	62.7681	56.8153	60.4173	59.8808	60.2791	54.7354	43.4959	55.2175	59.0256	55.5099	50.518	46.3312	54.9248	51.2254
YBR063C	12.7348	24.1134	15.8057	23.4269	21.5704	21.2015	20.6788	19.9192	22.4174	25.4812	27.344	23.8407	25.7566	26.7628	25.295	20.6211	24.4093	21.449	22.8372	21.7278	23.4781	21.0222	22.4887	20.5	18.9777	20.1754	21.0693	19.8186	24.2113	24.7225	23.9575	24.7908	25.0324	26.0385	22.3785	26.2648	29.6895	22.7894	26.3868	21.7297	22.2364	22.6773	21.883	22.9246	21.5804	21.9309	22.2626	24.1167	21.6393
YBR065C	10.9612	17.0457	10.9941	10.8907	10.8108	11.1536	10.9589	11.5667	13.2313	15.6761	15.6743	14.8398	14.5749	14.6198	14.9845	12.3705	13.8242	13.2794	12.9737	11.9743	10.9957	11.729	13.5955	12.7326	12.5719	12.1794	12.3972	11.5763	10.039	5.73542	9.89985	8.62544	9.46451	10.1913	8.93375	6.58138	3.08255	10.2851	6.5424	8.85341	7.85872	8.66662	8.14309	9.85438	11.0751	10.1833	11.412	10.5842	9.39569
YBR070C	27.2822	28.6333	33.6706	84.8709	157.716	191.76	193.045	153.674	133.307	91.8747	66.1752	44.2069	32.099	31.7968	52.9759	60.964	93.6164	111.425	120.425	137.105	130.099	120.535	115.49	91.7557	80.6355	72.4132	64.2745	62.6008	63.4248	89.2729	99.1609	104.301	113.135	104.865	114.685	120.916	118.126	95.6743	95.8037	92.721	84.0213	84.7632	84.4468	92.9332	89.9652	93.0712	90.8053	93.5136	100.59
YBR066C	32.8664	74.9772	23.0778	16.2742	13.5634	17.1107	17.691	19.7706	18.3697	19.4939	18.6595	18.8921	22.6825	25.7162	32.1086	33.7604	29.1621	23.0067	23.7839	26.2704	21.9682	23.1812	22.4941	24.1025	20.9803	23.1237	30.4232	29.786	31.0075	31.8672	34.5617	31.3565	28.8437	32.5997	32.8405	29.0992	31.1333	29.7493	32.4958	32.0825	34.9178	30.8127	32.0395	33.8408	30.1968	29.6971	29.47	32.17	30.53
YBR067C	527.784	695.514	733.585	678.93	664.944	510.845	384.232	260.379	208.428	166.04	155.522	205.073	398.167	670.892	1129.69	1276.77	1222.9	1167.29	1088.02	1012.78	811.044	713.014	567.079	468.722	433.166	468.689	429.65	597.555	619.699	673.877	734.931	687.48	647.19	617.092	547.64	503.299	384.443	408.098	390.273	429.647	456.071	484.768	419.972	424.956	427.322	405.857	391.496	334.24	298.459
YBR068C	218.604	300.588	361.826	309.427	267.728	275.622	267.674	246.709	279.944	329.744	310.642	302.786	302.983	285.477	258.094	205.81	218.972	214.87	217.586	244.139	247.942	255.283	264.203	305.346	267.604	261.441	264.243	240.795	259.285	185.491	231.057	217.405	242.636	256.81	248.609	216.747	158.947	250.655	225.369	270.329	265.551	263.906	257.025	257.811	259.085	277.142	292.801	288.538	320.218
YBR069C	68.9872	120.916	134.255	134.948	152.985	137.772	118.132	110.015	148.411	172.828	182.017	191.611	190.107	202.691	218.467	225.384	229.145	205.676	204.062	177.679	155.83	150.081	147.437	150.146	159.31	162.919	173.123	177.24	181.028	138.771	174.982	164.81	164.481	163.19	149.627	130.616	102.774	149.503	134.464	152.094	160.474	158.633	161.345	164.437	180.616	176.515	181.383	171.437	185.02
YBR072W	19.1984	27.5168	34.1585	27.5237	21.8784	19.0775	12.8003	10.0738	6.54699	7.32759	4.8046	6.4436	6.59468	5.54981	5.87214	6.97655	7.16692	6.91219	6.5203	9.93045	10.4877	9.34604	10.6815	11.443	9.97195	9.48295	10.4262	11.5518	13.1188	16.6652	14.7847	15.7046	13.5438	15.7933	14.7877	14.1816	17.8788	14.7801	18.3509	17.2132	16.5126	17.7401	14.9689	16.6439	15.7348	16.7192	15.7107	19.2442	18.5393
YBR071W	47.3162	36.3784	39.0367	109.628	213.544	207.908	132.283	73.6295	50.4049	33.9034	25.4779	18.5047	14.9949	23.7628	76.602	109.761	146.857	135.823	130.886	105.514	96.0028	82.4946	73.0571	63.3281	45.1084	40.7918	44.9647	62.5532	83.2037	89.9491	106.807	101.296	116.223	103.989	98.629	84.6945	64.0836	73.8247	66.8902	74.1527	72.6365	83.3537	80.0704	83.477	93.2147	95.4823	98.7957	106.525	95.7061
YBR073W	6.53005	10.2566	7.16945	18.679	34.581	41.9731	35.4068	26.8799	23.5205	21.5896	17.6948	11.9676	11.8202	10.5373	12.0112	12.1696	20.08	22.008	22.8388	21.1085	23.2561	22.6719	21.2137	20.4441	17.6904	15.84	15.6997	13.9053	16.2475	15.6441	18.961	19.4278	20.6953	22.5068	22.0901	21.0067	17.0889	20.2144	18.7838	17.2505	18.4406	17.0124	19.2647	17.6557	20.5004	19.1046	22.8982	23.3482	21.7601
YBR074W	32.5087	37.5633	36.3433	41.5161	39.8285	44.7124	45.6385	38.7028	42.414	41.7527	42.4497	41.7329	43.847	45.3973	43.165	44.5879	42.4903	42.5297	46.3034	45.1113	40.4364	40.7871	40.784	40.858	38.6718	37.4469	42.1389	38.7941	39.1243	33.9301	34.9914	35.2411	36.4474	38.1826	37.0432	36.7886	32.9795	33.4175	33.3376	35.6156	35.3431	33.8583	36.6132	38.6316	40.3455	38.1156	40.4027	40.6657	42.7196
YBR076W	5.66415	7.45152	5.38253	5.6127	4.92438	4.04636	3.88609	3.68089	5.29445	5.10585	5.13765	4.07478	5.39797	3.55188	4.92484	5.78263	2.94045	3.96835	5.08345	5.39196	5.644	6.70278	5.61996	5.76854	7.04068	6.57314	5.68172	4.44386	4.46827	6.58849	5.51188	5.41758	5.61969	6.61643	6.72393	8.92155	9.42267	6.50673	8.62356	7.14911	8.82488	7.3144	6.81255	7.26903	6.6293	6.26276	6.34876	6.78659	7.65175
YBR077C	73.2874	82.4072	71.0536	62.5692	62.8125	61.2261	63.2015	68.7692	92.0113	93.7674	87.8858	83.8458	78.6141	76.6332	74.7816	56.8581	77.1972	71.4434	66.9022	71.7346	73.6542	83.4136	85.1164	90.3267	95.2234	96.0347	103.777	89.0281	84.4987	87.1753	96.1366	90.665	86.4571	94.7851	92.7639	89.5937	83.0321	98.4629	95.2454	100.836	90.5023	99.1113	103.083	108.306	89.6177	94.3676	93.9677	96.5586	95.1344
YBR080C	70.3976	59.5523	55.2782	58.9398	55.1009	48.0521	47.5003	46.0996	52.9818	54.3956	53.8579	49.4688	44.0928	45.9034	49.7801	50.9736	49.237	52.5694	56.9361	52.1056	53.3045	52.8099	51.8434	48.756	51.4199	48.5867	56.4657	54.2345	44.6344	42.8712	44.7956	43.7995	49.8662	49.6922	49.1407	43.8609	39.7331	50.1434	47.9131	44.4511	47.5578	44.5542	45.3174	44.4643	49.2554	49.2603	47.4223	51.5059	48.7324
YBR078W	916.591	823.356	653.691	734.643	1213.76	1577.81	1904.13	1858.07	2325.68	2606.71	2495.72	2236.55	2009.51	1746.74	1296.34	1463.09	1194.46	1276.87	1662.22	1786.15	1696.35	2135.42	2268.11	2306.71	2233.51	2177.01	2048.03	2017.22	1746.06	1197.91	1421.16	1364.82	1506.53	1636.02	1613.1	1500.8	1197.4	1770.48	1599.16	1847.01	1820.2	1754.25	1689.56	1701.9	1817.88	1863.97	1961.76	1842.9	2094.28
YBR079C	101.751	108.239	121.35	131.185	141.084	145.054	148.112	159.414	160.95	179.015	171.037	156.548	136.778	141.74	138.86	138.493	141.058	123.56	144.634	134.352	120.746	136.986	142.175	132.095	137.819	132.608	138.874	128.504	124.178	90.9818	114.847	109.946	108.601	116.644	112.295	95.402	88.2017	112.459	96.8248	100.994	102.844	104.759	102.619	99.9148	112.822	102.392	102.648	106.672	100.977
YBR081C	8.11319	7.9373	9.17578	9.04518	8.8845	8.55376	8.47482	10.3631	10.8804	12.4829	12.0996	11.7571	12.1597	12.0756	11.0762	10.9032	11.8376	11.5451	10.5157	9.90239	10.7352	10.8447	10.6932	11.4977	11.3733	10.3485	13.4904	11.0114	10.6278	9.45474	11.5557	10.7533	10.8375	10.8983	11.5582	10.6213	9.96039	10.6379	10.2514	10.3031	11.6744	10.0801	10.765	9.92085	11.6552	10.6622	11.2908	10.6054	10.8061
YBR082C	693.37	564.004	692.676	643.998	703.227	650.07	669.342	680.404	766.819	781.336	926.496	786.017	688.45	656.701	644.763	662.151	642.49	691.59	759.392	660.451	703.702	738.553	752.651	781.637	727.718	703.044	779.658	741.299	661.698	756.533	695.209	707.563	693.478	723.475	704.554	706.445	742.76	739.214	730.415	677.321	700.169	680.852	652.211	649.502	681.398	657.741	651.167	671.67	629.888
YBR083W	68.6095	140.049	63.5136	16.9719	12.9758	12.7387	17.6367	19.1894	24.124	29.023	30.7602	36.792	41.0636	62.0347	89.4559	93.7914	91.3289	83.0282	79.1737	66.7741	56.2216	48.1794	47.9625	44.5362	42.1868	44.2499	57.2174	61.3829	62.8851	44.6319	60.9644	58.8809	55.9222	57.4731	51.9363	40.795	30.2581	44.6523	37.1558	42.1205	45.5866	45.2944	48.9539	46.4934	55.8923	49.8825	51.2375	48.3524	42.1448
YBR085W	9.97941	10.9886	10.1204	7.73867	7.16231	9.59842	12.5653	15.512	18.7525	18.1923	16.2128	14.3126	11.1966	10.4829	11.2133	11.9503	8.70458	10.6607	10.7999	13.9817	15.9343	14.9432	13.5894	14.5035	14.2014	13.5836	12.905	13.6245	11.0278	12.8737	13.5893	11.1233	13.0181	12.9722	12.4064	13.2676	12.6162	13.7826	12.6121	10.8297	10.7574	11.1988	10.4233	9.68623	9.95725	10.3395	10.077	9.8979	9.70379
YBR084W	49.0259	36.9563	40.6062	57.8894	76.8291	91.4916	99.5406	103.404	109.557	110.294	99.8306	88.8962	76.786	72.7072	70.7561	71.3683	73.6129	73.7719	78.4329	78.9885	75.2331	72.1349	78.4363	71.5876	72.9754	65.8388	69.8889	61.1573	58.4784	47.6658	56.8806	58.6182	56.9494	59.1096	57.9771	51.9471	45.8491	57.3644	49.194	54.6443	53.7976	52.2559	51.9903	54.767	61.3653	58.0328	56.5848	57.6613	57.7389
YBR084C-A	1841.02	1621.73	1812.61	1890.32	1883.56	2093.03	2143.1	2097.52	2064.19	2049.9	2118.93	2212.67	2299.58	2421.68	2277.29	2386.19	2566.24	2547.25	2372.78	2427.11	2378.75	2287.46	2265.19	2352.14	2222.79	2285.73	2359.49	2443.03	2409.59	2614.24	2377.37	2433.67	2204	2311.16	2359.48	2498.33	2791.64	2266.72	2471.51	2244.02	2274.6	2236.33	2239.55	2384.59	2283.23	2087.21	2074.86	2182.04	2168.58
YBR085C-A	421.11	826.267	827.725	630.663	461.509	315.031	183.56	131.657	150.625	152.277	174.987	181.996	195.144	195.912	226.417	263.244	215.264	206.466	197.177	166.437	158.212	158.226	149.999	169.439	166.653	202.375	240.81	238.4	220.56	269.607	259.807	233.631	250.477	246.636	255.173	238.899	221.18	232.675	251.062	250.853	266.573	264.996	244.123	251.525	234.118	254.977	245.175	260.612	286.845
YBR086C	69.7835	103.217	86.3692	78.3623	73.9967	73.3118	85.6521	91.2035	112.612	135.821	134.089	127.405	128.644	115.663	93.5094	81.4383	73.0576	70.0618	75.7641	81.342	81.7203	90.0341	103.536	114.816	111.921	109.801	110.666	103.362	91.165	63.5845	74.7893	71.0641	74.3659	81.2752	76.2754	76.6615	62.7941	90.1919	81.6097	99.3922	94.6211	89.4016	86.0918	84.9749	93.7055	91.4209	94.6922	92.5869	96.8697
YBR087W	44.3057	45.5969	43.3541	67.0197	89.6795	100.728	101.881	82.5825	86.0245	76.6159	70.1717	66.1044	60.2585	64.6931	65.6962	75.0892	71.2544	74.7388	82.6858	73.8808	69.9312	72.0538	69.388	65.6746	70.148	59.3215	64.4129	64.3019	59.7595	69.2644	66.0433	68.3058	70.3324	70.3168	67.4792	66.5172	65.0352	68.8306	64.7803	65.663	60.081	62.7502	63.6651	69.1133	65.1948	61.8575	56.0824	59.8093	60.1067
YBR088C	53.5307	59.4	87.3793	316.289	677.869	867.329	779.726	505.784	322.455	188.815	126.504	78.163	52.264	44.3286	66.8151	165.51	256.446	356.036	411.127	378.474	343.315	326.631	280.884	196.382	199.388	161.216	137.058	138.309	159.399	232.456	250.396	275.792	286.473	290.738	296.315	290.336	284.343	256.461	227.492	192.307	184.465	185.582	188.995	217.572	211.51	207.673	193.933	223.379	213.565
YBR094W	16.0306	19.265	15.9363	16.1877	17.273	18.2024	20.3409	21.8263	23.6299	28.0111	26.9783	25.6079	25.0927	26.5411	24.1442	22.5719	21.4128	19.247	20.6066	19.8297	18.5832	20.1932	21.904	21.6599	22.0511	22.6605	25.9271	22.716	20.8685	19.3692	20.9309	20.4012	21.2174	21.5774	21.4035	19.1673	18.0975	20.9154	20.477	19.8449	22.6865	19.8907	21.6694	20.3024	19.8621	19.3127	19.6832	20.6303	19.5597
YBR095C	17.2293	24.4698	20.7653	21.0315	18.1657	15.8717	15.9452	17.0181	17.2117	22.218	20.7923	21.4626	22.4235	23.7602	22.9789	22.6975	19.3159	19.7902	18.2209	16.6903	17.5499	18.4882	18.3864	20.038	19.2569	18.9139	20.9319	19.4061	21.3751	19.1616	20.7641	20.5858	20.6053	21.3717	23.5803	19.3113	19.6669	21.0691	22.0019	19.584	20.7348	19.8935	21.6917	20.882	19.649	18.8859	19.2233	19.3164	19.8483
YBR089C-A	211.608	198.633	279.219	282.904	237.09	190.913	178.29	162.368	178.366	175.074	202.233	206.011	197.413	177.397	193.321	180.345	183.379	205.399	211.575	243.464	212.469	260.991	264.455	267.805	315.985	310.313	306.732	314.878	268.86	298.337	283.01	274.353	279.355	260.849	287.847	299.326	314.485	330.7	344.236	346.627	345.66	335.529	326.816	317.025	288.379	292.961	279.719	282.486	281.009
YBR090C	2.62336	2.94356	2.58906	2.48355	2.92623	3.16908	1.66335	3.53118	1.66812	1.94287	3.5608	2.06324	1.79437	3.98263	3.71846	4.95568	2.10082	0.929848	3.17662	2.83301	3.45415	3.87004	3.93387	3.02628	1.1129	2.78807	2.57316	2.5882	4.64305	3.16321	3.7973	1.70288	4.62858	3.027	2.38252	2.52137	6.65632	2.91539	6.18676	3.64662	5.21924	2.53046	4.12262	4.09283	2.36915	2.15639	2.34302	2.05007	2.76361
YBR091C	36.8055	34.6798	43.6032	47.9963	63.1499	65.6831	60.2434	57.3836	60.9613	61.7748	56.5504	52.4119	53.8916	55.1426	61.2713	67.0449	59.5632	55.5805	64.5438	60.5048	54.3854	57.1906	55.4644	58.9864	57.6717	52.7922	54.0789	61.7114	64.7983	85.0154	72.8858	67.6863	70.5639	65.51	73.1565	79.2723	80.2686	67.0741	73.3151	62.7747	68.986	69.3176	69.6004	70.2973	66.0345	59.6004	64.8305	65.8535	68.939
YBR092C	121.236	99.0214	70.2371	91.9245	168.547	187.89	194.305	153.244	145.546	192.868	318.004	553.417	796.241	891.812	795.348	862.203	443.297	332.776	319.946	231.758	165.773	165.416	151.425	167.085	244.359	315.782	363.106	413.014	354.747	316.699	328.124	274.821	254.945	223.713	190.148	181.373	172.742	208.868	222.922	234.888	242.462	263.162	246.545	237.692	245.374	218.575	204.786	186.058	173.454
YBR093C	27.95	35.1005	32.7103	29.5178	27.8851	25.0531	23.6546	22.1395	24.8347	29.0079	38.2229	62.9239	87.2987	105.738	110.358	121.944	86.8936	67.7652	67.6165	55.7777	44.1541	43.8792	43.2954	41.8241	56.3438	66.5043	76.2684	84.0096	82.5669	74.0828	80.6926	76.4388	70.0969	67.7057	61.6679	59.5362	52.3176	60.2126	60.8449	64.2554	67.9457	70.9305	70.5409	68.009	69.0172	58.3342	59.3865	55.9041	49.9337
YBR096W	294.576	274.195	298.82	396.041	375.109	311.48	255.95	200.21	211.276	217.615	213.193	225.342	242.148	242.986	230.499	224.854	211.379	196.231	205.297	197.196	202.745	202.226	191.537	209.403	211.741	206.638	231.191	232.061	239.243	294.768	262.339	256.737	257.227	270.646	261.752	302.687	303.767	241.309	272.837	281.964	277.261	273.651	261.608	278.821	243.937	253.841	255.291	253.995	292.302
YBR097W	7.58866	7.97992	5.44396	4.95623	4.69688	4.94496	4.67204	4.35284	5.50462	5.82589	5.68447	5.15887	6.73035	5.89213	6.13759	5.65156	6.10263	5.56722	6.43254	5.74032	5.80082	5.14948	5.64207	5.46716	5.81629	5.926	6.85014	5.87688	5.46529	5.02774	4.98561	5.13172	5.48726	6.24083	6.60539	5.62538	4.75222	5.20197	4.97537	6.07969	5.95923	5.59055	5.48999	5.31375	5.53767	5.77212	6.21608	6.29166	5.80717
YBR098W	3.54664	7.95892	10.9965	13.7806	14.9624	13.6931	13.6426	10.5243	9.25594	9.8357	8.26156	8.22895	8.99753	9.35252	9.05649	9.29948	10.3202	11.2501	13.5978	11.1022	10.9563	12.0701	10.3378	10.3033	10.5478	9.32141	10.046	9.99878	9.6061	7.76382	8.92594	10.1277	10.5349	11.5306	9.70521	10.4103	9.17209	9.76629	8.41688	9.19081	9.11159	9.00622	10.4846	9.04139	9.89414	8.87345	9.26367	9.70685	9.18366
YBR101C	199.242	164.116	166.499	161.39	156.705	143.758	137.408	131.399	118.445	118.603	117.013	117.321	118.973	118.121	125.609	132.119	130.871	134.412	149.202	132.329	122.302	129.171	116.341	118.21	120.772	113.059	120.739	124.759	124.529	143.462	140.249	132.923	122.893	124.902	131.775	131.597	131.372	114.071	119.844	109.73	112.456	106.917	114.519	120.3	111.419	105.113	99.184	104.781	100.189
YBR102C	12.8899	14.9501	13.5064	13.7029	13.433	13.175	13.3756	14.5496	15.0554	16.0252	18.2736	16.4997	16.9164	16.9645	16.5245	14.8119	15.3081	12.9715	14.6537	13.3273	14.5931	14.0658	14.5731	14.5949	15.7548	14.7386	17.7495	13.4757	14.7824	12.28	14.8181	13.6658	14.7356	14.5939	14.6732	12.6405	12.6903	14.3524	14.337	14.1937	14.9495	13.6714	13.955	13.0938	13.8798	13.2853	14.8147	13.9061	13.9806
YBR103W	15.0673	18.6318	18.55	14.4697	12.8987	16.2582	21.1383	22.2468	25.4053	25.8164	26.3016	20.8241	22.5956	20.7073	20.2941	17.8565	19.1345	18.0484	18.6501	21.1051	21.4542	20.4752	20.9211	25.1119	24.1034	20.2576	22.7591	20.4118	21.7479	19.9494	21.97	19.7067	21.0354	21.7183	21.8054	19.7538	20.1463	22.6142	21.9983	21.4525	23.5006	20.2324	20.8712	20.6942	20.5829	19.727	19.9827	21.4602	21.7594
YBR104W	49.4699	53.8924	67.7893	91.5862	91.6005	91.9315	89.4298	88.8037	77.0626	68.8726	64.5337	56.5421	54.303	54.3697	45.7934	38.3063	52.4883	49.1335	53.2689	56.7873	60.6357	53.7609	53.7504	56.4437	49.7898	43.3418	45.7956	42.1658	50.5515	49.914	52.605	53.4978	54.4573	54.0325	59.052	52.0037	54.5101	51.3262	46.465	46.8193	42.9742	45.3675	42.7039	43.3179	42.5218	40.2139	41.0921	42.0649	40.5114
YBR105C	59.3404	61.6198	101.933	99.232	87.2114	81.4643	72.3156	52.6436	41.6277	39.8306	38.0461	38.8294	34.749	37.2946	35.928	34.0531	34.7978	33.3453	30.7168	26.8703	31.0607	29.5067	33.8788	30.8086	32.6809	31.534	34.324	32.1777	33.1269	29.4497	31.605	28.9987	27.3261	28.0904	29.6091	30.0653	25.4182	31.4083	32.3806	29.2864	30.8719	29.2312	32.3582	28.2345	32.1818	29.2894	34.5904	33.2117	29.8588
YBR106W	1130.44	1049.91	1094.82	1200.2	1439.61	1500.05	1624.02	1496.62	1578.36	1297.33	1127.31	1088.19	1071.27	1118.35	1168.95	1207.18	1360.41	1410.41	1537.79	1624.48	1467.39	1568.23	1512.21	1245.66	1424.38	1354.29	1339.68	1375.28	1204.43	1407.59	1320.65	1340.87	1335.02	1319.74	1321.1	1423.35	1541.78	1331.41	1360.18	1281.25	1249.75	1228.48	1251.75	1321.88	1296.34	1262.47	1215.12	1258.17	1262.38
YBR107C	34.4434	37.1367	53.0359	51.0704	42.7132	33.2411	34.6922	29.0755	27.9222	30.1845	28.9763	31.2483	33.7293	28.6491	34.0033	37.2718	28.85	31.7677	32.406	32.042	29.6177	31.7028	31.6576	31.0524	31.0236	32.0719	36.5981	31.0721	28.799	26.0544	30.915	29.4139	29.2025	32.1018	31.0076	25.7237	20.2443	34.3426	26.7754	32.0317	30.7129	31.8503	29.0938	29.2443	32.1681	30.0822	32.2872	33.1478	35.1547
YBR108W	9.28168	17.5116	18.035	13.2756	8.31707	7.05127	7.40776	7.31138	7.64936	7.51903	7.32664	7.94701	8.48743	10.0414	10.5058	9.41296	9.61883	9.87513	7.52783	8.6956	7.44454	8.48059	8.02898	8.63001	9.30035	10.3597	9.1892	10.1787	9.95095	6.84481	8.48432	9.15152	9.22039	8.97412	9.12552	7.34237	5.9454	8.82092	7.388	7.96998	8.80097	9.14775	8.1051	8.16658	8.80298	8.8443	10.2825	10.1239	9.11914
YBR109C	734.606	654.186	613.391	639.887	647.806	555.276	542.036	497.371	525.209	485.228	501.597	500.076	488.464	502.801	487.753	602.813	526.192	533.598	677.169	602.688	548.105	605.596	577.9	487.299	569.592	567.274	581.145	597.456	525.759	622.103	575.204	576.231	596.318	587.553	588.165	626.315	645.576	597.201	618.549	576.592	584.579	557.074	575.462	580.675	554.912	546.733	493.44	531.594	573.864
YBR110W	66.7392	88.652	70.5613	73.8145	69.2584	72.3615	71.1455	67.2335	70.6577	72.1895	70.7551	69.878	71.9716	73.734	72.786	64.6913	63.8758	61.2527	70.2404	71.4658	64.2168	67.2374	73.8132	71.4073	74.3159	67.8526	78.5551	76.0052	70.7783	74.6643	71.4064	74.222	76.4442	75.8394	75.1966	73.9121	71.7422	72.7763	76.2432	76.4226	74.6634	73.3208	68.3276	74.2925	68.7524	69.6177	69.7063	71.4121	69.1234
YBR111C	168.714	158.401	176.557	157.352	131.959	113.403	97.7149	89.655	76.1386	80.9465	76.285	82.9988	94.5483	107.257	111.283	110.584	119.707	112.723	115.487	112.209	114.178	110.739	112.339	112.603	110.672	114.45	123.667	132.475	130.429	168.8	156.994	164.469	149.594	149.456	154.971	168.139	189.402	153.773	168.553	160.401	163.017	160.381	168.667	175.586	151.86	153.959	141.641	149.261	162.673
YBR111W-A	69.3806	64.4091	70.5044	73.4524	58.2021	49.8079	47.4083	41.6436	39.7735	39.8613	40.8304	37.7206	55.2229	48.085	68.3177	78.4332	73.5555	66.2555	74.7542	58.5177	59.6073	54.0815	53.6377	54.0543	47.2345	57.5768	61.5916	78.4019	71.3618	89.8673	83.0855	84.2067	82.4697	90.7913	88.7933	89.9932	78.5192	69.3887	75.2619	83.4616	92.2787	86.1216	84.1599	85.938	71.4343	77.8772	68.8563	74.386	72.8284
YBR112C	17.5371	31.2685	31.9692	30.3843	34.8161	36.7605	41.8064	43.5225	44.3186	49.6635	45.0857	39.1626	32.8139	29.0608	29.0719	28.2229	28.1532	26.6594	31.86	32.1691	29.3779	33.7009	37.1835	37.1068	40.4716	35.1516	33.4085	30.01	27.2141	17.327	24.071	23.5532	23.4021	25.078	25.8484	20.0166	16.4623	26.9726	20.1062	23.1921	22.47	22.0042	21.1751	21.0198	24.8279	24.046	25.2748	27.2904	22.2162
YBR114W	10.7322	12.762	9.39645	7.12638	5.85406	5.75705	4.36644	4.42448	5.64497	7.05382	6.26981	6.4464	7.28661	6.71979	6.47219	7.59056	8.6685	7.35905	7.47853	6.78185	6.75159	5.83065	7.21563	6.78019	6.81007	6.67355	7.24233	6.70688	7.90217	6.75991	6.8465	6.77239	7.24987	7.35964	7.13696	8.44229	6.50696	6.36701	6.84962	7.22019	6.86534	7.44638	7.60973	6.592	8.57998	7.88103	7.74025	8.31781	7.86556
YBR115C	43.2393	38.3642	66.6124	88.68	72.1647	54.0029	43.2438	37.9036	39.8739	39.2907	37.6996	35.6168	35.0242	36.1816	37.9433	41.576	41.7291	40.229	41.2708	38.9417	38.4495	34.1689	35.8427	34.2926	35.7458	33.023	34.8716	32.7523	31.2201	24.5457	28.9458	28.6983	31.4879	31.4772	30.441	25.9009	21.7582	28.0973	25.7728	27.7407	26.3688	25.5197	26.1467	24.3651	28.7356	29.1681	29.4021	28.8581	29.4824
YBR117C	5.98782	11.0247	15.1472	13.1761	9.12349	7.41477	6.83272	7.48121	7.14483	8.76127	8.14342	8.13083	7.78802	8.36885	7.65722	7.62514	7.17214	7.07717	6.72021	9.28043	8.32544	8.89194	9.42264	9.91844	8.79981	8.69344	8.94855	6.92545	6.78348	5.01803	6.35517	6.59006	5.62292	6.49538	6.31053	4.72131	4.70655	7.0916	6.70709	7.34861	6.13489	7.10165	6.33735	6.57221	7.87151	7.07132	7.88181	7.82481	8.98565
YBR118W	10966.8	9860.07	9405.33	9386.38	9761.16	9502.09	9722.16	9060.74	9879.4	9269.12	9635.56	9903.52	9189.69	9160.54	8860.58	9280.12	10266.3	10333.7	9242.27	9119.22	10205.7	9007.82	9392.51	9069.49	9403.1	9014.42	9465.26	9314.24	9663.66	9186	9305.13	9055.87	9332.17	8960.64	9103.06	8644.9	8827.45	9362.41	9546.7	8821.44	8914.75	9042.51	8583.24	8736.29	9190.05	8824.89	8553.35	9262.58	9082.86
YBR119W	24.8224	25.3701	24.7339	24.2178	20.7913	19.5431	17.3542	17.9596	21.4253	23.3664	21.8983	24.3894	23.1445	26.2989	25.2319	25.8324	25.6757	26.6747	21.5222	20.9787	22.6979	17.7052	24.1979	23.123	21.9878	23.5532	25.8967	23.2302	27.2469	24.0842	23.22	23.5367	25.3635	26.6628	28.6859	22.9814	22.9698	26.8813	21.1859	23.6529	26.5878	24.0818	26.1011	21.3002	24.2127	24.1024	27.6708	27.2201	20.1326
YBR120C	29.1853	30.5059	34.8263	35.3099	35.7557	36.1201	36.3431	33.5597	33.8404	40.7163	34.2061	35.4981	36.42	36.4604	38.748	40.5289	39.9315	37.3738	33.4419	39.239	32.0805	31.5158	34.3536	38.935	33.0061	33.1383	44.6441	42.3207	52.8159	58.4218	49.7296	48.2855	48.1865	43.2611	50.2193	55.3217	55.7515	43.8039	55.2434	60.5071	60.547	57.4916	63.328	63.1066	60.3801	50.3592	55.2635	57.8348	51.6847
YBR121C	367.972	299.795	284.88	339.094	376.693	413.198	433.455	442.224	483.582	480.862	472.453	441.893	392.266	407.897	371.153	376.223	394.478	400.624	387.58	374.582	420.955	398.999	402.027	373.401	382.111	356.021	385.384	372.713	364.72	340.289	359.732	351.022	372.922	369.996	366.082	347.556	324.02	370.648	374.876	346.319	362.457	333.721	333.982	341.059	350.196	330.95	322.617	331.753	329.835
YBR122C	73.6575	76.1386	88.6088	93.7396	84.7253	90.2034	92.2618	85.7988	87.4139	100.423	99.7487	104.083	108.166	108.798	110.644	126.204	116.097	102.394	107.208	101.318	93.3343	84.1825	87.6468	101.797	94.6654	96.8884	102.82	106.796	121.069	126.529	126.818	124.229	116.394	119.977	130.061	126.384	129.05	122.204	127.671	122.409	132.048	131.651	142.044	152.057	140.313	133.469	135.099	139.061	147.091
YBR123C	6.08553	8.00025	8.30845	8.11647	6.95879	6.72221	8.65489	12.563	15.9051	21.2675	21.0307	19.6837	19.9745	19.6752	16.6115	15.7144	14.4077	11.7401	11.1552	9.85481	10.954	12.9102	15.6846	15.868	18.3396	18.298	20.5317	18.412	16.4045	14.9196	15.1528	13.3983	14.475	13.8585	15.3515	12.6184	12.7832	16.1371	14.2635	15.6569	17.0333	15.3306	14.9851	15.2781	15.4699	13.5845	12.8542	14.2975	14.3916
YBR125C	55.4816	69.583	78.3008	57.5114	43.0837	37.3778	38.9023	38.8451	44.6534	51.0409	48.9817	51.6747	53.3589	55.3432	52.277	54.2439	49.0956	48.7801	45.9167	44.0775	43.5383	40.0872	41.4492	44.4851	44.9685	42.4483	48.58	46.312	48.2209	41.8552	43.9082	46.4965	48.7831	45.3159	45.8072	36.7453	33.6448	45.545	44.865	44.5685	50.8452	47.6917	45.4686	49.7769	49.1308	46.0438	49.9123	49.2564	47.4395
YBR126C	184.102	254.234	287.249	180.413	95.9429	59.0632	46.8766	40.1952	46.4726	53.1745	59.2629	65.461	72.7462	80.4884	85.853	82.9937	99.9021	113.638	109.391	105.599	107.663	100.056	109.842	115.501	129.86	141.526	152	150.761	151.433	143.954	157.359	148.485	155.086	160.649	167.278	155.533	143.171	180.031	176.29	166.372	169.066	170.257	168.093	171.007	184.779	187.088	192.672	203.862	208.626
YBR126W-A	331.704	350.391	392.119	313.744	285.601	270.099	249.055	227.267	209.573	195.047	206.53	225.511	206.083	192.135	265.008	170.093	278.076	284.589	239.607	285.735	304.256	228.695	271.298	324.718	322.979	380.542	254.893	295.736	352.583	542.197	437.868	471.205	451.526	438.974	471.264	504.123	652.89	474.47	531.827	487.13	473.544	479.742	462.115	481.348	474.132	484.665	470.991	511.936	467.62
YBR127C	500.308	430.931	409.733	381.261	369.06	339.578	345.439	343.203	392.088	397.547	423.565	398.013	356.319	322.061	341.51	345.237	354.749	353.501	344.172	330.452	350.784	302.774	374.573	352.105	377.476	367.429	376.66	333.155	328.363	291.482	320.426	312.441	341.277	321.323	330.342	300.163	294.37	340.825	329.42	302.588	305.407	303.9	287.084	292.018	358.555	352.332	354.574	360.052	339.507
YBR128C	8.10157	7.6429	7.96881	5.76039	3.11899	3.28102	3.92294	4.05862	6.36774	6.48728	6.75447	6.16716	6.17233	5.59889	5.10542	5.43686	5.68805	5.18238	6.13763	6.51499	7.58801	6.19791	7.68127	7.30336	7.30785	7.94076	7.26673	8.19777	6.91789	8.18601	6.81363	7.08201	8.03581	8.13623	7.42467	8.68483	8.25642	8.65292	10.6662	8.60734	8.83145	8.70062	7.76163	9.2301	9.20232	8.21223	8.26317	9.07613	8.05544
YBR129C	24.0641	28.9468	29.7985	28.7181	27.5871	30.0141	29.9088	26.4773	28.6258	30.5906	32.225	30.0872	30.4523	28.9831	32.904	25.5921	28.402	28.6855	29.2257	28.4425	28.1142	29.1784	29.7846	32.7378	28.5832	28.7689	31.8643	29.4015	28.6564	34.9558	35.4928	34.7183	35.2914	36.6644	38.1507	35.7136	34.8121	35.9768	34.4399	35.0747	36.6143	34.9003	35.4839	38.8352	36.5274	33.2865	35.4743	35.2706	36.9685
YBR130C	30.388	32.8863	25.8534	28.0048	28.0394	28.4853	32.5989	36.8614	40.9313	46.6614	47.8372	46.6916	45.1827	48.358	41.5453	35.1655	39.5873	36.4985	36.5979	38.1817	38.4546	35.8046	39.0814	42.5055	38.9624	42.1219	42.3694	41.9894	40.3735	37.3638	38.9265	36.5615	37.7941	40.66	44.8126	40.6311	37.5385	39.1876	38.6436	42.0557	42.2501	37.6757	38.3494	38.2261	39.9017	38.2368	39.7987	38.5578	37.3158
YBR131W	6.48333	9.94475	7.19958	8.59617	7.07939	9.41225	8.36313	8.24495	9.74861	10.0683	11.3709	10.5465	9.81663	9.52315	8.23682	6.05131	7.69769	7.38512	6.27143	6.44426	7.78701	7.65865	6.42322	8.09124	7.67647	7.75161	7.61403	5.88302	7.02213	6.10013	7.17074	6.26842	7.11613	8.31097	6.91591	6.09965	5.90371	7.24881	6.29068	7.86554	6.69852	7.38131	7.18418	6.60204	7.69178	6.56552	6.99398	7.36356	6.38598
YBR132C	16.5843	43.3182	52.032	32.0178	18.2561	11.3719	9.33386	7.52493	9.33474	10.3564	9.97213	10.7912	12.6912	13.5592	13.9825	14.7175	14.9712	15.5838	17.6309	16.9196	15.6178	14.8241	15.9753	16.9543	14.7287	14.1187	14.9014	15.1592	15.2295	9.9011	13.5132	13.9878	16.7333	16.2318	16.9637	11.8698	8.35805	15.329	12.0021	16.0349	15.3811	16.2819	16.5206	15.1957	18.8225	21.0338	21.3669	21.716	23.6119
YBR133C	34.5674	48.7995	31.758	24.1844	25.4793	31.7781	40.1892	41.9178	51.9467	60.7573	64.3788	55.0317	53.1858	50.5353	48.4703	43.1302	38.6195	40.7535	47.8404	47.762	44.8787	48.3969	50.1675	50.9328	53.7265	52.8868	55.0369	46.3069	42.4622	33.4889	38.7671	36.4906	40.8764	40.1631	40.4627	34.3186	31.9578	42.2666	37.5864	42.5123	40.4331	41.2904	39.3971	38.6962	41.7375	40.1514	39.2413	42.3902	41.3499
YBR135W	72.0277	67.7057	103.173	101.153	90.3476	98.9628	112.73	121.018	115.322	117.418	119.896	124.285	100.502	103.217	96.9669	123.295	96.629	104.601	104.679	102.119	104.895	114.19	115.006	113.747	104.075	111.127	88.5963	85.2597	99.9158	82.2432	101.71	97.6	92.348	99.134	104.934	93.2773	83.3548	111.645	89.4306	103.547	99.5097	102.123	96.9762	92.6288	97.7397	83.4734	101.358	84.531	82.1663
YBR136W	2.64844	2.5269	2.33752	2.8919	2.78029	3.12641	3.18571	2.71122	3.14309	3.14625	3.0282	3.04064	3.28807	3.13854	3.01739	3.30495	2.83103	2.4636	3.23807	2.73393	2.71996	2.4953	2.82672	2.65635	2.89223	2.87458	3.11516	2.63322	2.47677	2.31698	2.34445	2.5367	2.53346	2.57829	2.75675	2.02822	2.03368	2.4248	2.21863	2.28011	2.45061	2.02995	2.34651	2.41961	2.78857	2.43651	2.29906	2.60534	2.57621
YBR137W	119.259	113.48	133.713	144.327	120.282	105.561	78.209	67.396	63.7309	58.8842	62.5174	69.4967	69.4967	75.7454	69.7887	68.4551	76.0064	79.2917	81.5074	77.3957	77.3731	76.5497	75.6124	79.5182	77.2478	76.9746	79.695	85.5376	81.5126	110.366	98.6375	90.3763	93.196	92.6648	92.7494	100.708	102.41	93.7878	104.07	97.1179	103.555	94.6602	88.0975	97.5676	85.2055	85.9272	78.2431	87.9107	92.7946
YBR138C	1.8812	4.77856	3.46877	3.89215	3.23292	2.96783	4.24786	5.77337	8.17408	13.0326	17.3741	19.9623	21.9831	24.1692	18.2231	16.443	10.4865	8.22856	7.16358	6.18346	5.68888	7.46955	9.29353	9.67547	14.3498	14.0552	17.312	15.1188	13.6864	11.6714	12.6129	9.75828	10.259	8.58165	9.94246	9.90277	10.2409	11.3376	12.2615	11.9469	14.9102	12.0312	12.0637	12.1646	12.1301	9.97201	10.5158	10.3087	9.42926
YBR141C	21.3107	22.0737	21.5632	19.7894	21.0543	18.395	19.8024	19.2462	20.2211	21.0288	22.3431	21.9692	20.0502	21.0766	22.0203	16.965	20.3912	19.5245	20.7341	19.5365	21.6476	19.9877	18.279	17.4595	19.822	19.9238	21.4679	22.3592	18.9847	21.7184	21.415	24.542	22.9764	21.7943	20.982	22.838	24.5286	20.5383	20.1797	22.3027	20.0375	22.6228	20.6391	21.7333	20.836	20.2797	20.965	21.2219	22.1644
YBR139W	90.4996	126.19	140.188	101.713	58.6564	31.2658	19.1216	14.4848	16.0005	24.648	36.4178	48.0037	65.0661	70.9139	66.4375	57.1227	48.736	42.8385	43.6461	36.0904	30.5663	30.7553	37.4608	49.1629	56.3633	65.5825	75.6461	78.1357	76.4052	61.4749	61.7689	58.6993	57.8126	58.9566	54.8742	50.0368	46.8789	57.7007	60.3794	74.6068	74.3859	73.5191	69.484	71.7861	72.3372	73.0776	77.3482	74.8222	71.6123
YBR140C	14.09	10.5639	10.4889	11.9641	10.3455	8.7847	7.99753	6.99345	5.90484	6.64978	6.95809	7.3957	9.33042	10.446	8.87591	10.4023	9.94124	10.0557	11.0988	10.0992	9.53189	7.8671	8.1042	9.13957	7.85736	8.54581	8.68946	10.4341	10.3376	9.88861	9.72221	10.6841	11.0113	10.8132	10.3952	10.5487	9.81027	9.29387	9.61683	10.582	11.4748	10.657	11.6507	10.941	11.6972	13.0233	13.4173	12.5481	13.0442
YBR145W	86.8274	73.0178	126.141	154.874	106.952	76.7048	54.7315	39.7666	32.0273	23.3206	17.8694	17.3452	16.8184	17.2369	17.3498	14.1308	17.7219	20.8982	24.396	24.5283	25.2728	26.0851	25.962	25.3683	25.5188	25.4899	28.0823	22.6227	22.0734	27.0427	25.3074	24.7755	29.8409	26.6581	30.2536	32.0444	28.4031	29.2889	27.9266	26.9635	27.7106	25.5309	24.4058	24.2625	24.6122	25.4608	25.3309	24.9158	24.6947
YBR142W	21.4649	19.1024	16.9258	20.7559	28.1263	32.4195	34.4624	33.679	35.2023	34.8974	32.4003	32.7886	30.9149	31.7368	30.9195	30.8813	30.0112	27.189	27.9105	26.804	26.0214	24.1089	25.2835	23.4704	22.4136	22.2875	25.8872	24.6513	25.5051	20.3212	22.8725	22.8214	24.9361	25.8616	24.2144	18.9905	15.2156	22.1764	21.0036	20.9927	20.495	21.1562	22.1688	21.1318	23.0892	20.342	22.0978	21.366	20.1929
YBR143C	358.518	305.453	303.835	386.322	426.388	452.633	443.952	431.267	450.747	466.721	458.072	442.758	400.9	416.421	378.185	367.877	378.999	366.663	371.21	346.312	374.748	369.799	358.119	345.029	356.899	325.492	381.798	373.175	362.072	344.187	380.013	344.754	372.668	364.172	372.118	340.042	291.995	367.621	354.334	340.817	367.184	348.228	347.705	354.081	342.646	328.468	327.597	340.857	326.687
YBR147W	18.0731	20.5557	19.2238	14.4133	7.52339	3.85251	3.14227	2.53488	2.37987	1.89792	2.26567	2.87485	2.12888	2.68696	3.50956	3.79139	3.17931	3.59753	2.92205	3.88975	3.15711	2.85856	2.97423	2.6029	3.13144	3.99949	3.37771	3.95725	3.17035	3.04891	4.11813	3.7959	4.25325	4.39858	4.49193	4.57278	3.7233	4.28543	2.98458	5.17747	2.76856	3.21053	4.96748	4.0126	4.08788	4.14467	4.01027	4.86003	4.59043
YBR146W	59.9296	60.3284	66.9834	77.6383	80.2638	67.4048	64.3073	59.8351	67.2112	66.5663	68.6983	74.5079	75.9814	81.6838	89.3332	92.288	93.5287	82.9802	84.9263	76.629	74.4136	74.6439	67.8389	75.2171	72.2147	71.0507	81.6934	84.0166	92.0161	86.5535	91.1403	90.8219	89.5956	88.5755	88.1789	78.8933	78.3507	84.4696	77.3011	89.4932	95.3745	89.2642	95.7563	104.686	97.5934	93.591	92.6887	94.346	96.5193
YBR148W	0.729827	1.5772	4.02439	4.14697	1.86013	0.874212	0.866629	0.560761	1.09057	1.32858	1.00676	1.10131	0.987132	1.18538	1.27052	1.00112	1.00055	1.08417	0.851853	0.767054	0.885232	1.06296	0.867034	0.780324	0.920498	0.843639	1.38337	1.12808	0.957082	1.4276	1.36279	1.10432	1.10327	1.35988	1.07726	0.951876	1.15026	1.1941	1.30581	1.38865	1.2229	1.35578	1.25546	1.03395	1.42348	1.333	0.733099	1.10311	0.810008
YBR149W	338.131	358.611	439.431	368.84	267.733	189.913	135.57	103.019	94.0297	90.037	86.0661	91.6631	92.0135	101.224	105.676	125.723	117.906	128.349	140.338	146.807	134.556	127.67	126.427	125.581	123.053	132.227	149.327	152.325	153.88	158.077	158.695	170.756	168.009	170.479	175.705	175.205	169.487	171.916	173.788	170.64	174.433	176.384	180.48	182.016	192.606	188.844	200.841	201.785	205.577
YBR150C	6.15706	7.14073	5.35051	4.00941	4.87192	4.09709	4.63877	4.65856	5.84544	6.37048	6.79091	6.38778	6.6265	6.68874	7.04583	5.93869	5.58754	6.26635	6.28836	5.82257	5.36566	5.80054	6.708	6.67029	8.08532	7.35397	8.56743	7.64821	6.67272	5.42975	6.43302	4.83052	6.36529	6.78654	6.95538	5.10014	5.08713	6.42886	6.15022	6.60607	6.61498	6.34503	6.31672	6.88683	7.0044	6.82301	6.55539	6.97056	7.03873
YBR151W	121.751	125.465	143.483	125.452	103.109	95.727	92.5109	83.6364	94.09	103.08	103.936	111.239	110.804	121.589	123.589	100.055	114.69	114.739	97.6401	102.104	101.046	92.8704	94.4253	108.307	106.15	110.249	122.65	119.261	125.099	123.86	124.431	117.717	119.704	124.139	116.18	114.507	111.936	119.866	120.713	122.321	123.972	127.299	120.857	122.524	121.705	118.221	121.92	126.86	113.303
YBR152W	6.02326	6.01209	7.6074	7.45406	5.57491	6.94347	6.82298	8.60935	7.33246	9.13724	8.96305	8.42092	9.50108	8.33308	9.4792	7.46411	8.30243	9.34062	7.90846	6.63641	6.18783	7.44824	6.58079	7.52358	8.54152	6.24742	6.16844	6.09568	7.10868	3.84707	6.98025	6.11741	6.7185	7.01879	6.1678	2.60743	1.95415	5.80814	5.14801	5.61871	5.79091	6.0765	5.3218	6.5471	6.69659	6.93835	7.28542	6.73654	6.44383
YBR153W	31.2655	39.2675	30.25	34.2463	33.6812	32.2947	30.5385	31.2379	27.237	29.1981	29.8361	28.55	29.1818	31.2255	30.8035	36.8566	27.7754	28.2641	27.6065	30.0992	29.5618	28.1193	28.0029	28.5584	27.218	26.5267	26.9931	27.9295	27.3235	32.7731	32.3496	27.6294	25.8762	26.6052	30.0336	26.8932	27.025	29.8683	30.9157	28.9098	27.5348	29.7135	26.8921	29.1103	29.8065	23.8325	24.8784	27.8738	24.3404
YBR154C	148.439	139.937	136.022	168.411	203.835	209.95	210.929	194.633	205.869	203.388	204.8	200.193	228.923	219.926	224.455	237.246	241.005	219.211	211.363	209.651	194.636	189.798	192.511	175.433	185.946	177.448	204.86	209.683	197.867	247.25	222.14	223.086	227.736	219.658	221.615	223.621	228.678	203.266	218.682	199.845	202.874	195.084	216.343	222.182	217.717	193.751	195.351	189.108	189.931
YBR155W	28.6016	26.875	26.2171	29.2115	37.4798	46.4099	46.4977	50.2884	50.8421	50.5446	43.4476	41.1166	46.6086	49.1593	45.9978	40.4028	44.9487	40.8405	41.8391	39.9344	35.4908	37.5533	36.6684	37.0666	36.115	33.1687	36.2084	35.2841	37.5561	37.3585	42.6046	42.483	36.7049	41.4972	38.8316	36.764	37.2474	36.2999	38.0682	34.6706	37.6505	34.2647	36.4527	35.804	36.5312	32.8015	32.7805	32.0786	29.0154
YBR156C	21.2071	26.1576	7.64123	6.40348	8.3126	11.9208	14.4493	15.4046	15.8537	16.6181	16.1589	12.9605	11.2801	8.83728	7.25297	7.00594	8.13674	8.07355	9.76356	10.9854	11.8256	13.4702	13.0392	12.7182	13.2174	9.79077	12.6163	9.19713	7.95764	6.49489	8.9332	8.40964	9.4981	10.0374	9.65653	10.13	9.13221	10.4272	9.71548	9.73037	9.06134	8.37676	8.41608	8.61055	8.18332	8.38556	8.11663	8.54023	8.58164
YBR157C	31.5389	63.4492	39.2496	26.7446	22.923	22.4253	20.8765	20.3612	19.2133	17.667	18.313	16.6195	14.1412	19.5438	21.8283	35.4772	39.7822	42.923	47.7415	41.517	43.3615	34.4057	31.2259	29.5273	23.9363	23.507	25.2832	29.0996	29.7297	33.914	38.0278	37.1744	38.0118	38.5799	42.9039	37.835	34.3324	32.7912	32.024	33.3852	33.2439	31.036	38.5517	34.0618	37.6568	36.2829	39.4313	38.3282	39.1555
YBR158W	214.64	292.487	55.5466	37.5223	28.0528	23.336	27.2215	28.7005	29.4094	26.7731	27.3758	26.874	25.3015	48.1875	137.311	258.037	310.621	324.87	308.519	247.001	206.837	164.125	123.534	97.4338	78.6669	62.0757	84.7486	107.335	150.002	154.882	192.294	192.55	204.322	188.452	178.782	135.185	104.646	119.514	103.484	106.517	118.444	124.957	138.841	151.968	160.244	160.084	165.238	165.902	154.841
YBR159W	210.194	213.184	208.721	214.698	231.793	248.678	262.058	248.266	255.842	241.224	215.402	202.339	217.666	229.19	217.715	197.388	231.055	221.296	202.049	205.256	220.309	205.07	196.141	209.64	183.466	184.917	204.907	199.876	229.938	210.427	232.62	226.32	244.313	244.09	237.639	216.06	192.787	225.921	225.18	235.878	233.962	231.126	221.98	228.595	229.205	228.695	223.784	224.324	233.601
YBR160W	50.3668	71.0189	66.573	72.0126	101.979	131.301	134.015	122.114	110.168	102.394	87.2214	78.9966	69.2257	66.0411	68.4194	80.2365	83.2068	82.5493	94.0829	86.9614	84.6346	83.8431	78.2502	80.1385	78.7198	68.1704	74.2416	71.612	74.5503	74.3	81.3291	79.316	79.6787	80.2526	88.4617	77.2368	70.534	77.6707	73.1847	69.1177	72.0964	68.1111	70.7091	72.2312	70.437	66.5483	66.3131	68.8479	65.8635
YBR161W	16.0636	40.251	18.6618	19.6747	23.7763	29.9005	35.3943	36.006	29.0193	24.1727	18.7964	16.7371	12.5481	13.3525	14.2228	14.2345	18.3021	22.4736	23.1153	26.2289	25.1792	25.1667	28.1961	26.238	24.5347	21.6778	19.451	19.7834	18.7522	19.8922	22.2871	21.7917	25.2475	27.229	26.0831	21.8305	16.9553	23.0874	20.846	23.2454	21.8085	21.1709	20.6186	23.001	22.6085	20.2672	20.8737	20.9813	22.6977
YBR162C	1196.41	1072.18	811.067	660.163	645.828	785.367	899.268	854.101	922.159	873.886	765.111	700.771	657.918	617.366	534.923	578.621	676.657	742.538	833.718	940.497	877.925	886.892	877.234	933.688	809.251	785.439	762.723	747.419	736.832	546.999	732.925	725.705	814.084	877.752	823.545	697.473	509.048	813.413	689.626	844.185	822.511	827.661	816.883	851.164	939.311	1001.97	1044.53	1002.04	1179.59
YBR162W-A	201.189	178.991	117.326	99.9938	106.314	144.539	160.64	187.9	183.53	180.333	162.418	154.467	165.858	128.307	192.495	180.331	196.108	200.793	203.341	224.701	181.297	215.861	190.428	187.246	213.944	225.905	189.021	215.75	166.823	245.551	243.848	252.737	239.194	250.41	243.811	261.957	276.305	236.426	257.325	234.596	230.057	244.553	247.757	242.916	230.326	215.718	208.675	232.911	211.841
YBR163W	15.8213	23.9468	24.3349	26.3503	25.8081	25.1423	25.9511	26.295	29.8119	26.6847	26.6487	27.265	26.4192	28.7632	26.8671	23.0526	26.2768	27.6839	28.2673	27.103	29.4517	27.7359	27.9162	26.5806	28.6514	25.0209	28.1983	26.0455	24.5335	23.9104	26.1458	25.3693	28.1709	27.4459	26.3054	24.1226	22.6495	26.5443	24.9564	26.2739	25.3585	25.8312	23.5935	25.5393	26.5176	26.1904	24.9383	28.7852	27.9774
YBR164C	100.95	96.2416	97.3218	102.712	96.8991	95.8651	97.0735	94.2519	106.096	110.169	109.668	117.653	132.838	138.473	131.338	134.81	131.304	122.969	123.777	123.845	108.24	113.027	105.405	114.45	104.453	111.754	112.102	119.434	131.529	147.979	141.449	137.43	133.955	133.303	137.203	137.17	140.167	128.922	135.297	132.999	134.707	126.531	134.616	140.526	122.215	121.8	117.651	124.676	121.086
YBR165W	25.4432	31.6022	30.7681	28.97	30.4739	29.1671	30.3976	31.533	37.8912	42.0064	39.5636	42.4552	37.4586	37.8141	34.9653	30.5658	30.0596	31.2215	35.2492	30.541	32.288	30.8135	32.0762	36.0891	29.9821	31.3618	32.8469	33.3228	33.4935	35.0151	33.4427	35.476	35.4093	33.5063	36.5632	30.4865	31.1292	34.3109	34.072	34.8762	34.959	34.4127	32.0282	36.0291	32.3376	32.1783	31.8901	33.7515	34.0228
YBR166C	89.7596	64.2002	63.6997	79.4057	69.1419	64.4374	61.9079	56.911	61.9466	61.4282	63.0453	58.4636	56.6813	55.5869	57.6841	54.6756	55.9022	54.5175	54.5416	56.7251	52.7236	53.8269	55.9963	49.8524	54.9287	50.8371	59.9322	55.8886	52.0813	52.9384	52.7795	52.3871	57.9664	54.0367	54.4285	50.3576	47.5949	53.675	52.5413	51.778	49.5704	48.7893	47.8769	49.4685	47.469	48.7919	49.0884	47.8602	49.5834
YBR167C	39.9099	34.9987	36.4967	36.4869	39.3778	37.9453	37.0439	34.2019	36.6707	32.1628	38.1002	39.1771	40.1823	38.9328	41.841	41.7669	39.9274	39.2927	40.8744	35.6494	36.22	35.0319	36.5104	39.0935	37.9159	35.561	38.9242	45.7599	40.1439	50.577	44.989	46.4384	40.8585	45.177	45.1353	45.3429	48.3019	39.2256	46.4312	44.205	40.853	44.1567	42.3737	51.3741	40.123	40.1928	43.7945	38.5402	40.1025
YBR168W	16.5816	28.7977	29.7599	28.5718	22.6708	23.3473	24.2427	22.8626	22.364	20.3698	20.3891	22.4421	22.3218	25.6976	24.7268	22.9343	21.6576	21.4608	23.2774	22.2456	22.3718	20.4913	21.4975	23.4944	21.3759	20.3299	24.0177	22.7172	21.5025	25.8642	24.1986	23.0154	23.9927	24.4598	24.2275	24.2794	20.2768	24.0831	23.8127	24.4184	23.5909	21.9715	25.3672	23.7678	22.6402	23.2112	24.2083	25.3116	24.4112
YBR169C	38.1135	74.264	49.4679	25.25	12.2761	8.98321	9.22178	10.3598	12.6175	12.8508	11.8105	10.976	11.1333	11.348	8.63549	9.57397	8.48675	9.75765	11.8962	10.1717	10.8028	11.9241	12.4033	13.2529	13.9342	14.3466	16.5412	15.7581	15.1695	13.0492	14.1418	14.4852	14.2792	15.8466	15.9764	13.2532	11.8508	14.4167	14.4374	15.3992	14.0567	15.0983	13.0247	14.0544	15.6711	15.6718	15.3897	16.212	15.1461
YBR170C	25.7529	28.6868	34.4944	33.3544	29.3756	24.6192	22.5246	19.9921	20.4271	23.1601	24.9967	22.5548	24.1438	23.8787	26.0854	25.9587	25.9207	26.5463	22.9504	23.3865	25.619	24.6308	24.4767	23.9204	25.0526	23.512	26.26	25.7442	28.623	24.1396	26.8119	28.9548	27.105	26.7126	27.1695	23.8737	21.0052	26.4487	24.0093	27.63	25.5454	24.0898	25.1225	26.7034	28.0415	24.4052	25.4638	26.6946	25.9589
YBR171W	142.636	136.597	163.749	188.774	190.016	209.802	226.612	198.551	208	196.679	174.611	172.623	185.299	188.353	187.933	181.98	181.772	168.303	178.617	182.23	165.734	161.876	161.084	162.861	146.881	148.152	160.612	170.789	181.516	213.687	198.82	202.697	204.676	205.243	206.339	199.443	208.148	180.054	192.951	199.236	193.245	182.627	188.415	206.235	173.4	173.682	173.641	173.124	174.748
YBR172C	23.9944	44.2586	36.3142	43.0615	45.1834	45.5864	47.2517	47.4228	44.6403	55.0844	56.1536	54.601	50.8991	54.0198	47.6335	37.6197	41.1541	35.6742	38.6128	38.2019	35.8126	40.1029	43.1774	48.6707	45.6487	45.9744	50.8145	44.8488	44.0718	35.1071	42.6512	39.2076	36.5119	40.4227	37.6406	33.7375	32.6731	37.4132	35.0142	41.4655	39.772	39.2019	39.5779	37.8823	40.0736	36.2982	37.5781	36.8671	36.3934
YBR173C	245.35	206.683	263.383	252.985	225.343	207.435	184.856	163.643	161.555	173.163	183.478	182.622	178.397	178.668	185.332	167.9	196.438	197.035	186.967	184.878	191.197	179.914	194.757	219.454	194.776	200.015	211.143	192.231	202.68	185.327	207.355	200.434	190.567	199.644	196.113	203.262	212.696	226.632	180.616	216.171	208.748	207.307	212.49	220.165	223.382	216.587	225.208	239.093	230.959
YBR175W	35.5275	38.538	46.7341	49.1473	51.7919	46.6657	44.5069	41.4087	42.2446	48.2996	45.4753	49.2792	47.3223	44.3158	49.1757	37.8529	44.7227	41.3425	43.3083	48.3937	47.3369	42.4903	43.8181	47.1544	41.8148	44.9776	46.0334	46.1377	45.5337	48.729	49.8532	51.3733	49.2356	49.7682	48.2306	47.616	51.745	49.6558	53.033	54.4102	48.6529	51.0996	50.2335	50.7762	47.1525	48.0176	52.1856	53.1055	50.4779
YBR180W	1.54579	1.6507	1.67219	1.9102	1.63416	1.38831	1.32468	1.49801	2.47764	3.63197	3.41831	3.89679	3.27508	3.28039	3.81818	1.80525	2.59583	2.19871	1.54281	1.75633	1.74512	1.8151	2.02383	2.27566	2.27386	2.24443	3.11999	2.54139	1.85102	2.1375	2.85031	2.01169	2.12082	2.3485	1.76461	1.65273	2.12969	2.09927	1.98441	2.26607	1.7323	1.66857	2.83006	2.58651	2.30974	2.84009	2.63135	2.40294	2.29448
YBR176W	24.6824	28.5365	36.2904	35.8523	31.3196	34.5183	31.7955	28.939	31.6832	35.2203	31.7592	34.4055	33.3455	30.8429	31.8947	33.9521	35.1175	32.8821	37.1899	32.0167	25.6212	33.0235	29.3558	25.7863	28.2473	27.1018	31.0901	27.8718	28.1106	31.9036	30.7343	34.5267	32.5281	33.2555	32.6134	29.5686	28.4122	31.3393	29.8547	28.5919	29.3797	30.0472	29.8959	29.7575	30.1566	30.5548	28.4231	29.5303	27.2385
YBR177C	143.27	143.218	146.621	139.721	130.617	112.709	108.168	111.168	124.09	127.108	126.009	126.405	111.125	109.65	114.688	111.196	97.7568	91.9915	102.276	105.716	103.83	99.5023	108.939	111.325	120.298	126.391	134.619	130.705	119.439	114.6	124.153	122.867	126.664	128.314	133.589	124.371	110.843	133.303	131.102	132.213	137.034	136.907	130.644	129.08	128.114	133.726	141.982	146.486	147.007
YBR179C	10.0718	15.2596	13.2083	15.4629	14.5011	14.1542	13.2997	13.5451	16.7993	19.8381	18.6499	18.3679	18.8634	20.6424	19.124	17.5854	18.3033	16.0956	16.1284	15.2177	14.5959	15.1938	15.3254	15.4515	17.6664	15.487	19.6197	15.3028	17.919	14.2965	17.8251	15.1578	16.6435	17.0095	16.3134	14.4664	13.3852	15.9446	15.1092	15.9351	16.9883	16.4664	15.2203	17.1165	17.2489	16.4365	15.0326	17.9159	17.2519
YBR182C	19.8122	8.72746	8.46933	9.02344	6.97771	6.60546	6.89426	10.0881	10.1809	10.7448	9.68665	9.11867	8.03611	6.81347	8.00043	6.33452	6.50126	6.89556	7.73987	7.75207	7.64213	9.50141	7.39641	8.47593	8.39374	8.66869	7.36743	7.15711	5.45239	4.90917	6.92298	5.0041	6.29124	6.98875	6.49716	5.80058	5.4019	6.83884	6.04301	6.60783	6.3802	6.49797	6.07807	4.70729	5.78087	6.11815	5.93593	7.62685	6.53607
YBR182C-A	1.89929	4.91109	4.8934	2.40748	3.63459	3.35463	1.55484	3.01857	3.89809	4.78497	2.96595	3.64406	2.69291	3.49845	3.0958	4.37115	1.75866	2.38021	4.45358	4.61805	2.894	2.51508	2.26141	4.11052	3.52684	3.56577	4.78112	5.35046	1.55619	3.62805	3.31594	0.889305	3.35282	3.18599	3.41653	1.62418	1.34403	2.83667	2.7807	3.70892	4.07389	3.86429	3.75094	1.50939	1.99758	3.48408	3.3418	4.66903	2.67356
YBR181C	2451.7	2184.6	2443.16	2509.87	2656.64	3033.02	3249.73	3276.85	3113.31	3063.41	3097.73	3281.36	3367.39	3391.32	3104.47	2988.44	3838.51	3666.04	2992.58	3034.08	3528.2	2784.11	3076.95	3300.79	2924.8	2876.36	3289.61	3091.01	3585.88	3954.16	3653.96	3661.22	3429.01	3416.06	3492.11	3493.01	3972.76	3328.82	3604.96	3397.25	3460.27	3394.58	3290.08	3583.54	3440.31	3135.71	2938.91	3221.51	3214.73
YBR183W	73.0101	77.0435	97.9073	46.732	24.9255	14.0902	11.6635	9.96749	15.0935	14.8803	17.9997	18.7295	23.6966	26.1201	26.3635	23.6644	20.4282	21.723	20.9468	18.6746	17.5263	17.2541	17.7966	22.0226	25.1294	31.4798	33.4168	36.3872	35.9733	40.0264	36.4194	36.1386	33.2315	40.4186	36.2408	39.5661	39.3731	40.1107	45.7184	46.2232	49.443	47.0625	47.7033	49.9376	47.3621	46.8837	48.9708	50.0355	47.5602
YBR184W	1.23367	1.00289	1.32561	1.93087	2.23453	4.97893	8.35009	10.7924	10.802	12.0378	8.37806	5.99883	5.02558	3.92197	1.93376	2.63013	1.58641	1.88866	2.72221	4.22857	4.0339	5.09415	4.94459	6.37399	6.09163	5.39404	5.76284	4.16924	3.52559	3.1302	3.1631	3.58559	3.72329	5.6815	4.51903	5.40305	5.6659	4.97655	5.06921	4.97483	4.92947	4.00574	4.1674	4.69307	4.24747	4.61868	3.32673	3.68452	3.72277
YBR185C	27.1735	29.5881	35.235	43.0119	41.8224	46.0371	45.994	43.7348	43.3521	45.3617	41.8985	42.4634	38.139	42.6651	43.6579	40.3534	41.272	41.8318	44.7617	37.7531	38.6632	38.5576	37.4615	39.5251	37.9439	36.1669	44.5004	43.5345	43.7919	47.3495	45.3714	43.7149	47.1713	46.7915	45.1878	46.5568	47.7632	49.86	48.2225	50.1905	45.938	47.3009	48.2433	48.9641	46.4527	47.9131	45.718	49.3084	48.4828
YBR186W	7.46548	9.88617	9.50157	12.1017	16.4458	14.289	13.9541	15.7912	15.9152	14.53	12.3834	12.596	11.5181	10.5653	10.4155	11.2278	9.3317	10.1588	13.6927	12.7321	12.0195	15.4824	15.0566	12.1035	13.3596	12.019	11.3544	11.5635	11.3003	12.7361	11.282	11.4794	11.8254	11.489	11.7425	13.2828	16.0144	12.2411	13.3211	11.9577	12.1475	11.6656	11.7856	12.6564	12.1625	10.7122	10.645	10.6592	12.2226
YBR187W	229.594	219.285	211.278	203.313	240.546	311.527	383.718	380.568	431.143	401.279	345.395	327.048	319.246	290.494	292.817	298.865	288.092	303.217	335.438	374.082	365.973	384.008	375.725	369.095	344.089	349.73	320.085	315.068	302.746	315.802	333.734	329.739	358.255	362.847	352.908	368.815	337.872	347.957	350.134	374.309	350.834	354.19	330.185	360.389	343.808	366.601	365.46	348.424	387.99
YBR188C	32.1408	32.808	40.9327	35.5926	32.0214	34.2908	30.6857	31.192	29.5886	34.8349	32.1996	35.0289	38.3621	33.0375	40.781	42.4822	34.5746	31.2667	41.0614	42.1698	34.2598	31.0877	30.9317	37.5732	29.8175	37.5008	38.9045	35.9816	36.6792	41.0247	41.4187	41.0928	44.5056	41.4058	36.1634	45.7204	39.145	42.8921	44.7834	45.8706	41.2338	37.9567	41.2531	45.4952	39.2897	41.9351	43.2	46.5521	42.3058
YBR189W	3326.79	2843.14	2854.3	3116.69	3394.76	3809.47	3923.09	3824.51	4163.75	4091.03	4285.64	4446.97	4373.16	4471.2	4113.6	3890.58	4686.09	4694.36	3814.53	3892.47	4565.42	3943.28	3922.38	4222.24	3746.74	3761.51	4125.67	4026.3	4380.63	5602.66	4555.47	4607.58	4316.02	4405.96	4521.18	4814.54	6005.88	4247.61	4740.23	4265.99	4386.67	4211.43	4231.45	4546.32	4124.09	3770.2	3672.51	3899.63	4057.34
YBR191W	3258.29	2707.15	2677.48	2811.23	3060.34	3194.8	3492.06	3393.61	3632.53	3316.3	3422.24	3568.54	3461.6	3516.64	3541.95	4495.48	3645.72	3792.95	3904.17	3777	3776.93	3615.6	3597.93	3333.63	3482.39	3587.9	3544.68	3671.67	3402.66	4140.26	3660.96	3683.78	3579.36	3524.76	3625.12	3669.8	4198.32	3560.72	3774.45	3491.43	3491.57	3504.52	3314.5	3500.52	3384.55	3133.64	2882.34	3236.9	3096.2
YBR192W	20.0779	27.106	30.5099	37.7947	41.3239	41.1631	39.2944	34.5777	34.2082	38.466	37.6216	36.5672	34.8975	40.8211	38.8791	40.4672	39.3981	39.055	38.0456	35.9843	35.1648	37.0612	36.6077	35.464	31.8869	30.4074	34.4372	33.1706	39.4101	35.7396	39.7694	39.0293	39.187	38.904	39.8493	33.7231	29.971	37.9471	33.5437	34.6968	36.634	37.9439	35.8472	34.9579	39.7302	37.7032	37.6761	36.0488	37.5527
YBR193C	36.2087	33.8694	38.9563	32.38	30.0392	26.8875	26.2662	23.4074	28.1992	30.0242	34.0922	36.1091	32.527	32.4989	34.2232	50.6871	35.8333	36.4928	43.5246	37.7784	36.7052	40.7715	35.1676	35.5013	38.5442	37.3153	38.0505	39.8271	33.9739	31.9717	36.5199	34.5375	31.9742	36.8447	33.8426	32.9991	29.8562	39.0373	35.9272	31.1425	34.524	32.1971	30.8763	34.3923	36.564	36.3666	34.5503	34.0685	38.3795
YBR194W	22.6736	22.7228	22.9618	19.5695	15.9893	18.8188	17.1898	18.108	17.2496	23.3845	22.522	22.8892	23.3576	26.5636	25.2315	18.7572	22.5483	20.1563	15.0271	17.9432	18.3306	14.1383	14.3225	24.4695	15.9055	19.7568	23.2657	15.8979	23.4834	31.4948	27.5979	33.4605	27.7786	28.5954	26.7905	26.4218	32.0155	25.8279	30.0626	27.653	31.4304	26.0679	29.4384	31.3094	28.9523	28.262	26.7848	27.4313	33.8798
YBR195C	13.3962	18.719	19.4001	23.2871	28.9028	30.5083	29.248	24.1172	25.015	24.1917	22.3847	20.0696	17.9234	16.5323	20.4627	16.8853	21.0435	19.3643	20.0419	19.36	21.9797	17.8811	20.0999	18.8736	17.355	17.795	20.7464	16.8023	18.9936	19.8874	23.3027	21.3494	22.2627	23.1958	20.9579	19.4618	17.2779	21.7574	19.2668	19.957	20.8159	20.6258	19.3764	20.8495	20.8456	19.7558	20.42	21.2674	20.3671
YBR196C	1385.98	1186.8	1104.65	990.463	888.034	846.843	865.558	833.031	992.543	1095.08	1141.61	1143.43	1112.97	1097.6	982.91	1058.99	980.979	1002.22	1041.35	1083	1067.89	1118.69	1174.32	1302.24	1216.83	1255.88	1245.13	1277.15	1267.14	911.546	1041.08	1042.26	1073.79	1099.5	1057.38	987.217	869.778	1098.12	1059.99	1134.44	1136	1143.38	1075.07	1071.69	1192.68	1232.19	1269.18	1188.08	1323.88
YBR196C-A	5.64843	5.14444	4.08554	4.03502	1.88826	5.61577	4.55849	4.13194	5.18834	4.17406	5.29444	8.5271	7.4058	5.39116	2.69425	1.31608	5.23434	4.30728	5.60986	5.85845	4.55424	3.07904	5.00516	6.58058	5.47479	3.72215	5.1039	5.71732	4.29978	3.88209	5.30212	4.60928	6.2141	4.99818	4.22645	4.42864	6.05098	5.19084	6.2379	4.07418	3.64912	4.08028	4.7855	3.49994	2.76622	5.37902	6.932	4.57718	6.22717
YBR196C-B	12.7923	12.6423	15.0371	10.223	11.0857	7.34488	4.91691	6.94175	12.1027	12.7808	8.64397	14.7287	7.18026	10.2689	9.65842	24.1427	10.2758	8.68512	12.2095	13.9349	8.99298	19.7365	20.8659	12.6172	19.6772	16.7097	12.2536	10.6947	10.1849	13.4129	12.5681	14.5834	15.0697	15.5039	13.3753	15.6568	16.1587	12.7037	16.2058	16.9374	17.5882	16.2334	10.476	12.4369	11.6234	12.7192	11.7668	13.0155	15.4472
YBR197C	38.012	34.5748	36.3202	34.0128	28.8587	33.8729	30.9022	37.092	38.3208	41.5712	40.3931	41.2711	37.841	39.617	36.4107	33.0458	37.5233	30.172	39.0206	39.9756	37.9255	44.0513	46.207	43.4256	51.5053	41.8248	43.366	40.2968	35.091	31.9693	34.1345	33.8469	36.8548	35.5696	37.8965	34.0223	28.1638	37.1925	32.8315	36.1374	36.55	34.7302	36.0125	36.5219	37.3923	36.1676	40.5117	39.9	39.5355
YBR198C	19.6466	24.9078	22.9639	20.4782	18.0975	18.9056	19.1807	21.6093	22.5286	25.8806	25.7336	25.3883	26.356	27.2507	29.5427	26.4068	28.3543	25.5897	24.3593	23.0155	21.8311	23.1857	24.8115	27.198	26.7085	26.0084	25.4065	25.4801	28.4553	21.1572	24.769	26.1578	24.9676	26.9144	26.9711	21.4224	19.5476	26.6645	23.9342	25.2932	23.9475	24.9297	24.0322	23.6492	26.4184	25.8204	28.1436	27.515	24.2084
YBR199W	127.404	152.831	165.923	157.185	126.331	110.182	99.014	97.5901	112.36	124.59	121.436	120.577	131.835	132.983	124.39	124.442	125.25	120.842	113.003	107.212	106.445	106.642	112.691	123.936	111.841	110.329	128.701	116.355	132.222	120.149	126.323	126.03	132.109	133.953	137.014	120.115	107.805	124.118	125.527	133.488	129.956	127.811	130.826	140.432	131.845	135.131	135.318	135.985	137.455
YBR200W	25.5189	26.9554	28.8487	27.3634	21.9804	15.4876	11.701	11.3374	12.9541	16.2222	19.0278	18.5439	22.3297	25.5258	27.738	29.2699	30.6674	28.1581	26.9987	23.0538	20.5581	19.1659	20.9922	18.6096	19.6802	19.7585	20.8618	22.2666	23.2387	20.3839	24.0984	22.427	24.2868	22.3638	22.0319	18.3214	14.3696	19.4786	17.7432	20.4132	20.8333	19.5579	22.0268	22.9722	24.4753	21.8283	24.4966	23.2379	22.1331
YBR201W	37.5323	34.7717	35.3613	29.2106	25.7853	22.8806	24.576	20.527	21.9304	20.9766	22.0052	20.6829	20.5029	21.742	22.2919	23.0795	26.2149	28.7578	27.2277	25.304	25.2086	26.1475	23.3767	23.4901	26.0731	21.1753	28.0576	24.8474	26.1595	30.6783	31.0044	31.9267	29.6683	29.9643	28.5113	27.9839	30.4184	25.05	30.2232	32.0982	31.162	27.2005	29.2095	30.2189	26.7105	23.5517	23.9838	26.7945	24.1136
YBR201C-A	23.3776	22.5549	14.9622	13.8203	11.6527	8.74792	7.85213	12.3761	16.2005	22.7933	15.3301	17.1696	13.6108	14.6352	12.976	7.35273	11.217	9.56011	9.07829	9.63898	10.1371	19.1297	16.6296	9.67221	17.9871	9.35159	12.144	12.0758	10.8097	6.67766	14.6333	9.68971	16.7772	13.4469	9.72444	17.6764	11.1637	14.9831	13.2852	13.0712	10.0738	11.9309	13.3524	18.2087	10.2944	13.1259	15.4573	9.62573	12.3166
YBR202W	13.2813	25.2418	27.9811	59.4021	57.5201	37.1128	21.374	13.6844	11.0638	13.5756	22.7914	37.6409	50.0816	61.7017	63.8522	66.3104	62.1518	51.873	45.6422	37.6001	32.2138	25.4998	23.3121	24.121	27.241	29.853	41.2038	40.6002	43.6217	32.7141	43.9842	38.2713	40.8613	36.3016	34.625	22.9464	18.3763	29.3789	25.9269	29.9576	33.8061	33.3195	34.4634	34.0975	40.08	35.3936	34.2625	36.7425	33.8186
YBR203W	16.9457	19.4499	14.2213	6.3014	4.35678	2.93588	2.46634	2.66117	3.82988	3.95862	4.35367	5.71619	5.61552	6.54415	5.43038	4.87537	4.94111	5.11249	4.15912	3.60046	3.65784	4.26441	3.99035	4.79021	4.87821	5.98018	5.89776	5.03612	5.25144	3.94618	4.38516	4.59621	3.53881	4.87993	4.01208	3.28999	2.96658	4.54101	3.98467	4.97488	4.55856	5.04393	4.81758	4.21577	5.32493	5.23284	5.07168	5.7198	5.6794
YBR204C	40.0512	42.1777	42.3492	29.0552	23.8028	21.1082	19.0971	15.8419	14.8015	14.6202	14.5259	15.3352	15.0978	18.6362	20.0211	25.3356	26.9924	29.2773	30.7004	32.1159	26.6746	27.3182	24.1477	25.5445	24.0893	22.9879	29.5023	26.6936	27.922	22.8662	30.9381	29.3697	28.6242	32.2211	29.0286	26.5654	20.4416	26.0276	24.8197	27.7291	29.2892	27.3007	28.143	28.2552	32.06	31.587	31.4277	32.639	29.6239
YBR205W	105.296	101.752	99.0159	99.4759	100.673	114.824	113.552	112.115	128.885	133.565	118.314	107.786	105.71	110.719	105.593	98.1886	117.568	118.919	108.352	109.819	126.674	110.879	112.404	111.682	103.403	100.042	107.802	103.461	112.927	102.8	119.243	115.861	124.533	122.534	122.772	120.644	100.887	113.988	107.219	110.139	111.371	113.069	109.503	111.704	117.264	114.292	113.458	121.838	118.574
YBR207W	71.0309	91.8422	69.1544	62.1865	58.0926	58.9129	61.8704	67.2095	72.0584	73.5403	63.5024	64.2601	68.5103	70.2036	68.5823	83.88	72.9359	67.4278	72.5322	70.3615	71.9594	76.6779	70.3974	81.5761	80.4729	79.2422	81.8093	85.4861	85.7685	74.2201	82.3262	81.6685	88.8227	86.2275	82.1681	73.587	68.1077	85.1043	74.8808	89.6576	86.2315	87.8759	87.6915	87.9144	84.2452	90.3213	90.7134	90.2736	94.5187
YBR208C	24.1536	24.7121	24.7726	23.6983	15.968	9.53343	6.87439	5.48829	5.92431	6.03753	5.68206	6.07712	6.14147	7.34299	9.32455	12.7051	15.4902	14.865	13.5156	12.1159	9.46734	7.65401	7.31746	7.0713	6.87947	7.28737	7.58923	7.52391	8.19799	7.19527	9.22017	8.25131	8.66816	8.51827	7.38866	5.83732	5.03276	6.15779	5.32712	6.39913	6.61823	6.74061	7.07013	6.97801	7.90955	7.62419	7.76499	8.50904	8.03192
YBR210W	84.8707	68.5798	79.1869	94.9368	98.2631	92.3032	85.6111	85.3427	90.7126	93.3488	92.0254	99.8921	90.2304	89.4655	91.7819	92.0806	83.2514	81.08	91.1924	86.1481	81.4284	81.6313	90.0173	80.2958	80.1453	85.5198	82.5894	89.9207	84.1756	86.8411	90.4297	85.5805	95.8421	93.7642	93.6988	81.4342	83.0374	85.9708	81.8407	81.8007	91.4509	81.2334	92.6395	96.5451	89.6174	96.7437	84.1669	95.1355	86.9173
YBR211C	17.6191	22.5093	22.7577	21.5042	23.3834	23.1187	20.8772	23.0653	25.5623	26.3514	26.8718	28.1	29.2301	26.8424	25.9283	23.1311	24.5925	23.8211	23.5607	19.8896	20.2796	21.21	25.0287	29.8876	27.0227	25.2868	28.3789	26.4507	26.1019	28.1002	29.8751	26.5385	25.2046	27.9098	29.4115	26.8884	30.6284	28.6855	28.9286	28.659	31.1914	28.0715	32.6663	30.9296	29.4774	27.7101	30.8253	30.3267	29.8718
YBR212W	47.937	69.4193	81.8167	58.2173	47.6015	39.7677	40.3862	38.6734	43.22	47.3868	49.6965	47.7347	45.291	45.4803	40.2481	46.2667	43.8641	45.4706	51.125	46.3698	40.9074	43.8226	47.4032	48.4743	45.2816	46.4986	49.1309	46.4033	44.9993	25.9353	38.5378	38.0802	44.6384	45.875	42.7096	33.2063	20.8106	44.871	33.4557	43.0029	41.2168	43.6421	39.657	41.0429	50.7258	50.9303	50.4323	54.4675	53.1266
YBR213W	13.091	13.0949	11.48	11.0705	10.7825	11.1912	12.2279	8.40919	9.08185	8.47842	6.56199	7.65018	7.57845	8.33256	10.6346	8.34819	11.9989	11.8145	9.70719	10.193	12.6937	9.51339	9.398	9.07017	10.2848	9.45135	7.5569	7.91084	9.11168	11.9688	11.3987	10.3341	12.1854	10.9603	10.8229	11.5429	9.94507	11.3676	10.5282	9.06364	9.90369	12.6477	11.8747	11.6801	10.1821	10.5713	11.1007	10.068	9.02009
YBR214W	113.015	158.958	152.242	75.9923	37.8104	19.7888	14.4802	13.6646	13.4938	14.653	14.0437	15.2152	17.2517	18.5572	18.1204	17.4643	18.6857	22.5466	23.7774	25.0309	22.5301	26.1487	27.4473	30.9883	33.6953	36.7933	33.0256	31.1352	31.663	26.5619	31.7182	28.6269	30.2249	34.7435	35.7468	30.7697	25.7671	36.8129	31.9771	35.7869	34.4024	33.123	32.8002	31.3322	34.6118	37.9689	41.6587	41.1885	40.6974
YBR215W	10.4069	12.4901	10.778	10.9435	13.2835	14.5801	14.594	12.7593	14.6483	15.6682	14.7974	14.6314	14.6247	13.6728	14.8519	15.6798	13.5073	14.7209	15.5383	13.4451	12.9031	13.6392	14.0806	15.1216	14.5413	13.438	15.2256	13.1102	13.2857	12.0263	14.2228	12.5743	15.083	14.04	14.2777	13.4262	12.4834	14.5498	13.0969	13.1318	14.6183	12.1113	11.4983	13.7163	13.799	12.8119	12.9866	12.9258	12.9125
YBR216C	26.2579	26.5349	25.7981	25.8489	23.6121	23.4668	25.7014	23.6147	26.0354	28.6791	29.9092	28.474	25.3391	26.1959	23.4051	23.5263	23.1867	22.7392	23.1382	22.4649	22.3789	21.1718	23.263	23.8809	24.0823	24.1574	24.7067	24.2792	23.4376	19.2432	22.9427	21.1713	22.7148	24.7273	23.5514	19.6504	15.2926	24.0179	22.6146	22.9898	22.0197	21.4636	23.0536	21.0489	23.5395	23.5428	21.7541	24.9939	24.8561
YBR217W	19.8054	18.4284	20.9836	18.2638	19.566	16.6888	14.8454	16.5207	16.6756	16.6678	16.8996	16.1892	23.2888	22.4034	18.7098	23.0637	19.8941	17.5199	16.9867	18.8695	20.5886	19.6995	16.5991	19.193	14.8971	18.2397	22.4119	20.452	21.0733	24.273	20.4444	21.8725	24.5059	21.5845	21.2479	17.183	19.1444	21.0386	23.4768	22.2161	21.2992	20.4687	20.8588	20.8598	20.6908	20.4021	24.2141	19.1459	20.7325
YBR218C	74.2297	75.231	106.668	109.192	82.1324	63.2496	51.614	44.3945	44.5286	42.366	42.8341	42.7281	43.9482	47.2933	49.0193	50.621	53.1395	53.8261	53.7118	48.4418	47.2311	40.7823	43.2606	43.8227	43.0809	43.5254	46.3441	45.2427	49.3965	38.7729	44.2413	46.5475	49.6705	48.6761	45.1724	40.5856	38.1566	44.116	44.3858	45.7408	45.9241	47.2556	48.8731	45.3659	51.9726	53.8125	54.2477	55.7515	52.7697
YBR220C	38.7381	44.5757	49.3223	45.8825	44.8163	49.5823	58.8638	59.5443	57.8315	58.0891	50.4943	49.8802	48.0099	50.9234	50.4205	41.2854	45.8362	43.5709	41.3216	47.1023	42.6074	47.3905	44.213	44.2547	46.0129	47.1888	42.6121	40.3149	39.4791	31.2117	40.7265	39.1595	42.226	42.7964	39.8612	33.8533	27.1758	42.9405	34.1783	41.9159	39.7317	41.6595	40.2373	36.0563	43.2162	43.5976	46.4103	42.3236	41.9297
YBR240C	1.08368	1.4688	0.880477	1.49209	1.77128	2.0934	2.09829	2.56688	2.80825	2.72494	1.67613	2.27696	1.71396	1.87899	1.54296	1.59952	1.28734	1.71684	2.46249	2.32736	1.55496	1.6145	1.88644	2.07464	1.4359	1.50255	1.73552	1.53598	2.04885	1.3379	1.43535	2.07251	1.87703	1.55361	1.19571	1.93813	1.64753	2.18122	2.02229	1.92534	1.91986	2.0267	2.40965	1.43576	1.56076	1.75708	2.36696	2.06082	2.26837
YBR241C	38.0188	52.1948	49.4263	33.9258	20.8943	18.4968	19.4521	18.9483	19.9775	17.4918	14.3274	14.6109	11.7399	12.1874	12.1231	10.7994	11.3344	14.5746	14.5558	20.8462	19.9968	22.034	19.885	22.5575	21.2662	19.7635	11.8865	12.6295	20.0044	15.5319	18.0055	20.0564	22.91	24.5174	25.124	25.2485	17.5241	25.6058	22.7152	25.1118	23.5297	25.8466	23.3302	22.0969	25.5664	28.696	30.8821	26.0893	25.3421
YBR242W	105.078	87.8735	86.4634	99.2955	110.399	121.105	134.942	140.175	141.562	159.646	151.247	145.955	140.06	132.276	115.409	100.488	85.2	75.7141	71.5576	72.7503	84.4807	76.3392	91.3239	93.2914	89.2505	88.4998	112.857	95.5245	98.7829	103.983	96.586	92.8922	95.7833	93.8132	94.2524	106.285	120.171	101.117	103.021	104.962	104.762	104.231	105.802	108.846	104.406	92.9995	100.275	95.5475	96.0735
YBR243C	29.4086	35.3458	43.1938	45.5806	52.8211	76.5705	101.589	112.336	124.266	127.353	112.038	107.009	100.76	90.397	86.7879	75.3436	68.8397	73.4217	85.2109	94.169	92.2304	104.704	105.164	106.548	109.62	104.389	95.8233	92.895	82.8217	79.223	84.7031	83.3899	89.6012	90.8759	91.9475	94.6841	92.5428	96.8228	94.5909	98.8613	93.8171	95.5734	88.0693	93.4379	95.9598	101.603	101.886	94.4962	113.117
YBR221C	621.432	562.491	628.99	604.041	571.34	528.933	533.337	491.819	485.993	475.004	443.576	469.284	448.134	494.605	454.362	540.91	491.546	513.292	563.894	561.071	526.392	565.441	547.67	559.061	546.895	545.171	560.355	574.422	547.046	451.076	505.085	516.921	525.007	546.303	519.896	486.58	464.652	519.203	505.603	534.503	546.414	549.355	533.666	553.527	595.734	628.837	639.349	615.489	690.27
YBR221W-A	19.122	17.6402	11.5939	17.1205	17.0597	12.1103	9.51075	14.7284	16.5397	13.3929	17.8164	14.6115	20.266	19.8199	16.7188	29.5019	10.887	16.5713	27.3301	22.7184	16.9134	24.6438	21.8095	17.3126	23.795	21.8868	18.0231	23.9266	13.3073	20.753	18.6004	13.0398	17.7089	16.1379	17.3808	23.9389	26.8786	15.0718	17.5372	22.5587	16.9423	16.2856	13.7485	18.6381	11.8855	19.6647	16.8276	13.7085	15.1616
YBR222C	118.488	116.455	122.462	111.201	100.192	95.3791	98.2919	101.489	111.806	125.118	114.133	128.043	123.175	120.715	102.958	97.9132	95.7016	98.2141	100.103	105.162	104.4	104.476	109.514	120.595	121.039	125.168	117.679	113.365	116.836	93.1692	100.001	96.9859	99.8842	105.77	103.365	97.7654	90.7481	108.712	103.435	107.416	111.899	114.558	108.839	112.151	123.415	122.022	134.09	123.995	133.27
YBR223C	28.9776	24.9811	10.9647	7.20992	6.24833	5.77328	5.61569	5.409	6.76368	6.17654	6.01805	6.39873	7.52342	7.41746	8.66904	6.70845	7.6172	7.12028	6.64776	7.19291	7.28688	6.56423	7.9223	7.73492	7.26434	7.88922	7.93896	6.87789	7.75045	5.90233	8.69246	6.27857	7.4979	7.40177	8.54335	5.14808	4.7659	7.67177	6.88451	7.0043	7.18817	7.42236	6.6778	7.69894	8.49715	8.09578	9.16095	8.24674	8.69351
YBR225W	17.4225	23.9164	9.3035	7.1324	6.06761	5.20364	5.70258	5.19046	6.08263	5.89706	6.82877	7.47643	6.61118	7.66893	8.1037	7.5819	7.99341	6.81048	7.06574	6.78489	6.34579	6.00487	6.76579	6.92997	6.86058	6.66268	8.08171	6.66515	5.93641	4.75608	5.39445	5.40129	6.22096	6.06322	6.01778	4.62133	3.03744	6.22116	4.73031	5.83976	6.24267	4.82809	5.3323	5.11608	6.89221	5.80153	5.88999	6.92062	6.63816
YBR227C	16.7005	15.4509	16.9537	20.7851	19.2138	15.9876	16.3351	16.9952	13.7481	17.1435	16.4124	17.4844	19.4239	21.4874	21.8577	22.6507	22.2625	19.629	20.4651	16.8632	15.6663	16.7353	16.6405	16.2752	17.1121	17.657	20.2639	19.5171	18.0422	15.8928	20.2303	16.9224	18.2647	19.479	18.7184	16.9147	15.8309	17.0366	17.4566	16.291	18.9063	16.9138	18.2573	16.3862	18.963	17.1353	16.3615	18.056	15.3369
YBR228W	23.1715	27.4567	30.4125	31.5432	30.9014	28.7712	23.9667	24.0642	20.5518	21.7042	21.2228	23.0082	27.037	24.3428	27.0902	22.0932	23.8226	26.9609	19.1456	21.1383	20.3935	20.0375	21.791	21.9801	20.6585	21.0056	21.0193	21.3796	23.9255	29.0141	27.8156	26.3166	23.6951	24.003	25.8623	28.0899	28.39	24.3645	26.9621	23.4389	28.0195	23.5397	26.6572	26.6359	26.665	25.7492	25.0986	25.347	24.4269
YBR229C	30.2914	35.8268	38.9646	34.5578	28.0714	24.5126	22.0889	23.435	26.5136	28.0525	28.0708	28.3043	31.0422	33.0596	32.8539	31.2066	33.6958	32.0927	31.8619	30.7343	30.2299	28.135	29.9142	30.7285	30.6485	29.2444	33.0344	30.4078	31.1227	25.2674	29.5253	29.6112	31.9662	31.716	30.1402	27.0726	24.9299	26.8179	26.6522	30.6948	28.2074	28.6368	29.9298	31.0859	32.5756	33.7753	33.4943	33.9056	34.774
YBR230C	112.706	280.851	477.878	340.94	163.084	77.2884	53.1994	44.4807	47.54	45.9708	48.7241	63.3737	74.897	87.0168	97.7353	99.1494	100.067	114.697	127.318	122.808	101.529	93.5041	93.4049	96.0951	107.11	131.397	134.594	141.932	137.765	135.704	154.946	141.08	149.261	151.018	161.966	148.246	139.234	152.871	157.083	157.545	159.214	169.505	151.416	150.931	163.856	155.594	142.117	177.246	167.031
YBR230W-A	60.673	65.2487	57.0741	46.9054	48.027	32.2081	35.7907	29.392	21.5447	14.6541	16.1724	15.9171	16.62	11.9617	26.3331	17.9632	21.3121	31.2061	20.9502	15.5111	28.6426	43.9574	27.8682	30.8291	34.3961	36.3449	10.7907	16.6653	29.0151	53.5173	51.4659	54.726	46.7022	41.7096	50.7799	58.5545	65.3672	45.9609	51.301	49.7624	40.7881	51.8085	49.191	50.3253	37.5005	43.2022	31.8928	29.4846	24.8517
LSR1	11.3267	11.2606	6.58252	18.3134	16.9806	21.6879	15.8512	32.0468	5.49017	5.33425	7.78108	6.81711	9.45324	11.4325	16.704	6.08603	5.43105	5.77591	6.39334	5.47093	6.93774	13.0929	4.30346	6.79422	6.71619	5.7622	6.82898	10.5407	9.98664	9.92404	7.60209	9.07032	6.06658	5.09757	5.15684	9.25589	7.20576	8.78585	4.87485	6.53409	6.01269	7.29522	20.0647	9.09143	8.74998	16.388	20.7564	13.2036	11.0335
YBR231C	9.16362	12.7781	13.9877	16.6524	18.3704	17.9545	14.4545	10.934	10.6165	10.4121	10.2792	12.2371	13.5931	12.4993	16.2104	13.815	18.0978	15.4207	16.4425	16.9847	13.9335	12.6968	13.2403	13.212	13.1171	14.0014	13.09	13.9469	14.8673	19.6996	17.7915	16.6149	16.4095	16.6693	15.8005	17.4314	15.671	16.5027	16.2381	15.0012	17.1198	16.2724	14.1508	15.5728	18.4901	13.3557	16.0374	16.1029	13.2239
YBR233W	11.2712	14.0619	21.4815	27.2369	30.9275	36.9046	34.1507	31.9628	24.0361	23.5274	21.1238	18.5669	16.8254	19.0446	19.4605	25.0927	20.8494	21.4906	24.7931	23.8591	19.9525	22.708	22.1874	21.5356	19.8899	19.3276	19.4153	18.7383	19.2981	18.0985	21.4181	21.0588	22.8751	21.294	22.834	19.94	16.9849	21.22	18.7233	21.1095	19.3183	19.2399	18.1231	19.3696	19.5132	18.4059	20.356	21.1957	19.2449
YBR233W-A	23.725	24.7879	28.0452	38.7529	32.1427	48.8813	63.99	72.2869	94.0073	97.7784	91.2983	80.4454	83.8085	68.9908	72.9487	39.8577	61.1043	54.3963	47.2346	61.2914	65.3826	67.6513	64.79	78.588	63.1072	74.4482	74.9325	71.6787	63.8445	62.5765	61.1997	64.0447	61.4507	62.2129	74.1033	71.8141	78.0499	63.2283	74.3656	80.0565	75.9737	75.1516	74.2475	63.1532	62.8527	60.3623	67.6243	66.6546	67.1752
YBR234C	401.596	383.385	375.278	351.599	297.122	252.796	213.911	179.213	180.737	174.542	176.245	186.893	194.545	198.547	218.904	252.861	228.563	223.561	249.836	245.56	216.597	222.245	220.252	217.981	236.119	238.475	248.955	250.926	244.524	238.431	237.551	240.486	244.139	245.487	245.794	244.402	233.286	246.097	242.464	247.823	251.042	258.402	251.623	254.806	256.424	265.865	279.308	267.995	287.733
YBR235W	18.8346	22.1873	23.7029	21.5381	18.0459	16.4345	19.9077	19.1551	19.521	21.6102	20.5621	19.9761	20.47	21.6123	21.2644	20.3972	19.7252	19.4444	20.7498	22.2881	20.0226	18.3648	19.7199	21.0914	20.5838	18.5582	19.3477	19.0134	17.555	15.2218	18.1079	17.8447	18.4204	19.0664	17.7501	16.832	14.1731	16.7408	15.9962	18.5587	18.4032	17.9035	17.6386	17.5484	18.4443	19.6728	20.2149	19.0739	21.8282
YBR236C	38.73	41.1004	33.1475	32.6841	28.4286	32.695	31.9304	33.9282	38.1965	38.0899	41.1566	42.4331	43.8761	45.3448	43.8732	43.75	42.8887	38.0281	38.3072	38.861	36.9231	35.1857	35.8517	36.0912	38.0791	35.2364	38.3841	39.8257	39.4786	39.2954	37.761	40.9703	40.0702	39.3836	38.0605	35.3949	33.7359	40.4828	37.5338	38.7209	39.5331	36.944	35.4898	38.885	39.544	38.3117	38.7168	37.869	35.6135
YBR237W	8.08716	11.9947	11.4719	10.0936	8.27479	7.39439	7.81284	8.06925	6.82051	8.42026	9.15355	9.51932	10.9111	11.0604	10.3303	11.454	11.0951	9.84553	9.81795	9.85564	10.083	9.197	9.13527	10.0607	9.29041	9.83889	11.2027	10.3104	11.9194	9.07232	10.8388	10.4862	10.3634	11.052	10.9235	9.06516	7.53802	9.64166	9.79407	10.0014	9.71261	9.41055	10.0726	10.3458	10.7274	9.91659	9.69974	10.736	9.34461
[truncated: 5,469 more rows]
[truncated: 1 more columns]

## Sheet: M. musculus MA
# Time series transcript abundance for M. musculus (Microarray)
ID_REF	18	20	22	24	26	28	30	32	34	36	38	40	42	44	46	48	50	52	54	56	58	60	62	64
10338001	4313.3	4200.3	4280.9	4052.8	4248.6	4116.7	4047.4	4040.4	5570.5	4140.2	3885.2	4120.2	4356	4317.8	4604.4	4538.5	4386	3993.6	4593.5	4083.8	5519	3972.4	4592.6	4228.1
[truncated: 35,555 more rows]

## Sheet: M. musculus RNA
# Time series transcript abundance for M. musculus (RNAseq)
[truncated: 18,389 more rows]

[truncated: 2 more sheets: A. thaliana LDHC MA, A. thaliana LL_LDHC MA]
