# Supplementary material for: Conservation of dynamic characteristics of transcriptional regulatory elements in periodic biological processes
Source: BMC Bioinformatics. 2022 Mar 17;23:94. doi: 10.1186/s12859-022-04627-9 (PMC8932128; doi:10.1186/s12859-022-04627-9)
Supplement: Supplementary file 3 — Additional file 3. Transcription factors: an EXCEL file containing lists of transcription factors for all organisms. [file 12859_2022_4627_MOESM3_ESM.xlsx]

## Sheet: Scerevisiae_microarray
# Each column represents a metric used to rank genes. Key=column_name: Metric name in paper; p_per_norm: DL Per p-val, dl_PerReg: PerReg, dlxjtk_score: DLxJTK, dl_score: DL, jtk_per_pval_norm: JTK Per p-val, per_score: DL Per Score, reg_score: DL Reg Score, dl_reg_pval_norm: DL Reg p-val
	p_per_norm	dl_PerReg	dlxjtk_score	dl_score	jtk_per_pval_norm	per_score	reg_score	dl_reg_pval_norm
YNL183C	1.42776e-05	0.147302	250875	12.1346	0.00660866	1.79835	0.0819097	0.94717
YMR247C	1.42776e-05	0.128585	40552	19.2791	0.00300135	1.76012	0.0730549	1.10522
YDR272W	1.42776e-05	0.103245	631938	30.5664	0.00660866	1.69766	0.0608163	1.28875
YER176W	1.42776e-05	0.0553952	5.63498e+07	42.246	0.026694	1.5015	0.0368932	1.43554
YDR486C	1.42776e-05	0.0434054	9850	42.7045	0.00126579	1.45751	0.0297805	1.44071
YIL009W	1.42776e-05	0.329193	1.81443e+06	0.210982	0.0496997	2.33915	0.140732	0.245376
YLR143W	1.42776e-05	0.0879125	6.45278e+06	35.9998	0.0136549	1.63198	0.0538686	1.36098
YDL134C	1.42776e-05	0.0914773	428.645	35.0079	0.000169945	1.6541	0.0553033	1.34837
YDR536W	1.42776e-05	0.154232	2.00681e+06	11.1959	0.0136549	1.85156	0.0832986	0.922088
YPL214C	1.42776e-05	0.148803	26607.8	12.6498	0.00300135	1.83308	0.0811764	0.960388
YFL050C	1.42776e-05	0.415391	8.39896	0.0364136	0.00126579	2.52473	0.164529	0.136615
YDR031W	1.42776e-05	0.236916	368.197	1.59631	0.00126579	2.11072	0.112244	0.481716
YOR076C	1.42776e-05	0.115774	5888.08	25.5277	0.00126579	1.74552	0.0663261	1.21364
YGL151W	1.42776e-05	0.0757306	812928	39.3208	0.00660866	1.57841	0.0479791	1.40161
YNL250W	0.000285551	0.211402	472091	56.9591	0.0136549	2.00958	0.105197	0.569218
YLR271W	0.000285551	0.32439	33978.8	4.09963	0.0136549	2.2812	0.142202	0.236776
YOR289W	0.000285551	0.582899	10159.2	0.00451002	0.0886035	2.54112	0.229387	0.0244292
YPR145W	0.000285551	0.0711245	5.38953e+07	873.832	0.026694	1.57088	0.0452769	1.41438
YNL147W	0.000285551	0.0784689	5.08661e+07	824.718	0.026694	1.55879	0.0503395	1.38737
YNL329C	0.000285551	0.122593	1.85233e+08	465.808	0.0496997	1.73656	0.0705956	1.14681
YOR350C	0.000285551	0.184395	2.16901e+08	96.2896	0.0886035	1.8884	0.0976461	0.678085
YAL009W	0.000285551	0.083057	1581.12	805.797	0.000489034	1.60118	0.0518722	1.37668
YCR042C	0.000285551	0.37221	1272.13	1.33072	0.00660866	2.3631	0.157509	0.162723
YGR236C	0.000285551	0.0972791	3.59125e+10	697.196	0.251499	1.65248	0.0588687	1.31183
YOR385W	0.000285551	0.286593	515346	8.35556	0.026694	2.16618	0.132304	0.300203
YJL159W	0.000285551	0.435749	1.66397e+07	0.32304	0.251499	2.46929	0.176467	0.101507
YCL025C	0.000571102	0.152203	1.4445e+07	574.353	0.026694	1.81475	0.0838698	0.911919
YBR140C	0.000571102	0.134494	2.78333e+06	823.54	0.0136549	1.73685	0.0774359	1.02831
YLR392C	0.000571102	0.233431	1.32311e+07	81.5959	0.0496997	2.07016	0.11276	0.475831
YHL023C	0.000571102	0.164154	6.18213e+07	381.25	0.0496997	1.81369	0.0905083	0.795487
YNL189W	0.000571102	0.0486193	89530.7	2257.42	0.00300135	1.47312	0.0330044	1.43913
YDR457W	0.000571102	0.137803	2.30446e+06	681.849	0.0136549	1.70348	0.0808954	0.96559
YDR286C	0.000571102	0.132764	339239	870.249	0.00660866	1.73876	0.0763552	1.0474
YDR315C	0.000571102	0.293948	1.59422e+07	17.356	0.0886035	2.1832	0.134641	0.284039
YLR284C	0.000571102	0.119389	50800.4	1280.88	0.00300135	1.761	0.0677964	1.19142
YKR079C	0.000571102	0.101279	3.31453e+10	1578.03	0.251499	1.64049	0.0617371	1.27723
YDR391C	0.000571102	0.352881	3.64051e+06	3.96337	0.0886035	2.27734	0.154953	0.173612
YCR093W	0.000571102	0.0274474	1.05097e+10	2269.69	0.151928	1.36886	0.0200513	1.44174
YKL163W	0.000856653	0.674739	239533	0.0223649	0.251499	2.94576	0.229054	0.02468
YGR076C	0.000856653	0.114194	4.50284e+06	2612.86	0.0136549	1.71033	0.0667669	1.20716
YDR103W	0.000856653	0.0866347	3.09492e+08	3743.08	0.0496997	1.60774	0.0538862	1.36083
YLR277C	0.000856653	0.0794084	786888	3958.76	0.00660866	1.57288	0.0504861	1.38648
YJL046W	0.000856653	0.211201	6.11929e+08	259.17	0.151928	1.99308	0.105967	0.558798
YDR495C	0.000856653	0.205453	764.106	344.561	0.00126579	2.01597	0.101913	0.614444
YFR025C	0.000856653	0.133647	1.3576e+08	1641.92	0.0496997	1.73315	0.0771123	1.03398
YOR215C	0.000856653	0.146537	1.10653e+08	1338.27	0.0496997	1.81175	0.0808816	0.965847
YLR148W	0.000856653	0.0957615	2.84645e+08	3442.57	0.0496997	1.65648	0.0578101	1.32339
YBL064C	0.000856653	0.342275	28.4373	12.8233	0.00126579	2.31051	0.148138	0.205143
YBR179C	0.000856653	0.130927	2.41992e+07	1886.99	0.026694	1.76105	0.0743457	1.08305
YDR511W	0.000856653	0.183599	1.1388e+09	482.317	0.151928	1.89159	0.0970608	0.68734
YLR363C	0.000856653	0.075895	7.02509e+06	4076.44	0.0136549	1.57242	0.0482664	1.40008
YER071C	0.000856653	0.156733	7.92666e+07	958.672	0.0496997	1.81042	0.0865726	0.864206
YLR100W	0.000856653	0.0833999	4.88863e+07	3812.03	0.026694	1.57739	0.0528721	1.36913
YHR155W	0.000856653	0.112385	4.56863e+06	2651.03	0.0136549	1.69336	0.0663682	1.21301
YLR274W	0.0011422	0.751614	50.4065	0.00696599	0.026694	3.05869	0.245731	0.0138077
YNR065C	0.0011422	0.230326	2.29589e+08	172.33	0.151928	1.92255	0.119802	0.403031
YDR379W	0.0011422	0.192662	729173	749.871	0.0136549	1.9469	0.0989583	0.657981
YKR089C	0.0011422	0.136113	1.39046e+08	2980.35	0.0496997	1.77579	0.0766494	1.04225
YNL103W	0.0011422	0.199694	3.15917e+06	436.585	0.026694	1.87193	0.106678	0.549424
YOR028C	0.0011422	0.229725	1.64979e+09	272.997	0.251499	2.02779	0.113289	0.469826
YMR192W	0.00142776	0.134721	344115	5056.42	0.00660866	1.77078	0.0760803	1.05239
YJL061W	0.00142776	0.0976778	5.54781e+06	9402.5	0.0136549	1.61794	0.0603715	1.29413
YER162C	0.00142776	0.198369	3.77313e+09	1028.96	0.251499	1.95234	0.101605	0.619006
YBR256C	0.00142776	0.0570335	3.6197e+08	12786.3	0.0496997	1.4979	0.0380756	1.43377
YBR227C	0.00142776	0.147142	5.63377e+08	3513.2	0.0886035	1.77836	0.0827405	0.932103
YKL053C-A	0.00142776	0.183515	1.27071e+09	1571.89	0.151928	1.92231	0.0954656	0.712913
YDR058C	0.00142776	0.488557	132874	0.828598	0.0886035	2.46398	0.19828	0.0575838
YEL039C	0.00142776	0.987195	296.64	0.00036695	0.151928	3.45671	0.285588	0.00431374
YPR019W	0.00142776	0.349982	834614	29.4821	0.0496997	2.3115	0.151409	0.189414
YJL084C	0.00142776	0.202687	2.70895e+07	956.917	0.0496997	1.97496	0.102629	0.604209
YOR291W	0.00142776	0.0720153	1.82244e+11	12062.1	0.403193	1.52964	0.04708	1.40617
YGL095C	0.00171331	0.153339	2.54566e+09	4894.31	0.151928	1.81211	0.0846191	0.898714
YOR367W	0.00171331	0.0619253	7.46679e+06	19668.5	0.0136549	1.52346	0.0406477	1.42883
YIL128W	0.00171331	0.0579778	3.60915e+08	19815	0.0496997	1.48957	0.0389225	1.43237
YOR304W	0.00171331	0.079996	3.29631e+08	18097.4	0.0496997	1.60087	0.0499703	1.38973
YGR267C	0.00171331	0.0672133	3.5153e+08	19299.7	0.0496997	1.53361	0.0438269	1.41985
YBR102C	0.00171331	0.0988828	1.50268e+09	14564.1	0.0886035	1.6346	0.0604934	1.29266
YKL038W	0.00171331	0.047436	1.04572e+10	20105.1	0.151928	1.45005	0.0327134	1.43933
YMR156C	0.00171331	0.128929	4.23226e+09	8136.99	0.151928	1.71012	0.0753922	1.06466
YLR060W	0.00171331	0.039345	883787	20183.8	0.00660866	1.41873	0.0277325	1.4412
YBR244W	0.00199886	0.182012	2.71735e+08	3900.26	0.0886035	1.92918	0.0943469	0.730992
YLR254C	0.00199886	0.854636	5.59563	0.00293329	0.026694	3.18398	0.268418	0.00659749
YLR273C	0.00199886	0.528532	405.066	1.58013	0.0136549	2.63326	0.200714	0.0540832
YOR148C	0.00199886	0.134346	8.77342e+11	10184.3	0.951035	1.70829	0.0786435	1.00661
YBR111W-A	0.00199886	0.278658	88482.2	345.161	0.0136549	2.163	0.128829	0.325752
YJL132W	0.00199886	0.134378	7.87989e+08	11310.1	0.0886035	1.75333	0.0766416	1.04241
YOL145C	0.00199886	0.160945	2111.02	6399.46	0.00126579	1.85657	0.0866893	0.862176
YBR114W	0.00228441	0.235998	2.94108e+08	1191.33	0.151928	2.02911	0.116306	0.437714
YBR236C	0.00228441	0.0903927	4.62961e+07	34526.8	0.026694	1.62248	0.0557126	1.34451
YOR249C	0.00228441	0.200161	76976.1	3703.78	0.00660866	1.99691	0.100236	0.638843
YFL027C	0.00228441	0.0891405	2.97358e+08	34395.6	0.0496997	1.59471	0.0558976	1.34281
YDR493W	0.00228441	0.21968	9.36568e+07	1912.46	0.0886035	2.00417	0.109611	0.512519
YOR036W	0.00228441	0.375054	445478	51.5288	0.0496997	2.34651	0.159835	0.153647
YDL115C	0.00228441	0.150873	1.1836e+10	10569.4	0.251499	1.79187	0.084199	0.906141
YDR128W	0.00228441	0.105544	2.38889e+08	27632.4	0.0496997	1.65137	0.0639128	1.2483
YDR494W	0.00256996	0.0917299	2.34633e+12	45856	1	1.60141	0.0572808	1.32881
YPR093C	0.00256996	0.242012	6.87158e+06	1093.52	0.0496997	1.98322	0.12203	0.382477
YER020W	0.00256996	0.105755	2.42263e+08	38552.8	0.0496997	1.66547	0.0634987	1.25415
YMR135C	0.00256996	0.098757	633910	41962.7	0.00660866	1.62675	0.0607082	1.29009
YDR357C	0.00256996	0.212694	2.0931e+09	2571.47	0.251499	1.93465	0.109939	0.508616
YPL005W	0.00285551	0.225379	6.65217e+09	2652.87	0.403193	1.9842	0.113587	0.466452
YKR098C	0.00285551	0.44211	3.33346e+06	24.8458	0.151928	2.48741	0.177739	0.0983193
YMR158C-A	0.00285551	0.31041	5.51735e+07	411.233	0.151928	2.21926	0.139871	0.25057
YKL135C	0.00314106	0.0715162	5.32489e+07	95415.4	0.026694	1.53631	0.0465506	1.40871
YJR090C	0.00314106	0.035699	3.67842e+08	102231	0.0496997	1.3994	0.0255102	1.44148
YKL018C-A	0.00314106	0.167638	1.05675e+11	14585.8	0.627671	1.80275	0.0929898	0.753224
YJR017C	0.00314106	0.108551	550547	63647.3	0.00660866	1.66592	0.06516	1.23086
YGR170W	0.00314106	0.135047	7.32945e+08	35960.1	0.0886035	1.73059	0.0780356	1.01755
YIL001W	0.00314106	0.127112	404127	46720.1	0.00660866	1.74712	0.0727554	1.11032
YGL157W	0.00342661	0.122766	3.38208e+06	57688.1	0.0136549	1.66988	0.0735176	1.09732
YBL105C	0.00342661	0.121953	431910	63872.3	0.00660866	1.71055	0.0712945	1.1352
YOR066W	0.00342661	0.806696	5.16634	0.011842	0.026694	2.99413	0.269426	0.00642159
YKL209C	0.00342661	0.264656	685223	1570.63	0.026694	2.06342	0.128261	0.330111
YLR097C	0.00342661	0.1341	1.63532e+10	44882.5	0.251499	1.70844	0.0784925	1.00924
YNL032W	0.00342661	0.145293	5.69227e+08	35724.8	0.0886035	1.75976	0.0825638	0.935318
YMR275C	0.00342661	0.096423	4.23325e+07	97032.4	0.026694	1.6215	0.0594652	1.30499
YEL029C	0.00342661	0.0866128	1.72555e+09	108296	0.0886035	1.58305	0.0547127	1.35365
YCR095C	0.00371216	0.206645	3.26426e+10	7242.57	0.627671	1.88041	0.109894	0.509169
YPR179C	0.00371216	0.205159	2.36123e+09	8143.82	0.251499	1.89559	0.108229	0.529468
YER167W	0.00371216	0.0865335	1.73728e+09	137015	0.0886035	1.59151	0.054372	1.35671
YDR513W	0.00371216	0.146633	1.23395e+10	42558.6	0.251499	1.7564	0.083485	0.918812
YPL003W	0.00371216	0.429139	154413	68.9848	0.0496997	2.46537	0.174067	0.107929
YLR398C	0.00399772	0.06549	5.47399e+07	195096	0.026694	1.51409	0.0432538	1.42173
YGR206W	0.00428327	0.132857	8.25779e+08	98362.8	0.0886035	1.75463	0.0757182	1.05881
YKL173W	0.00428327	0.116046	1.02997e+11	130215	0.403193	1.66688	0.0696187	1.1626
YNL160W	0.00428327	1.50858	8.54993	0.000202024	0.151928	3.81388	0.395551	0.0011015
YGL090W	0.00428327	0.40654	1.54933e+09	128.386	1	2.37357	0.171278	0.11571
YBR166C	0.00456882	0.0660586	2.46503e+12	286395	0.951035	1.51291	0.0436633	1.4204
YOR126C	0.00456882	0.223781	7.05322e+07	10132.4	0.0886035	1.96984	0.113603	0.466293
YOR069W	0.00456882	0.102127	1.34016e+11	204338	0.403193	1.63741	0.0623713	1.26922
YBR109C	0.00456882	0.0370622	4.76316e+10	299235	0.251499	1.37781	0.0268993	1.44132
YOR005C	0.00456882	0.25372	457581	2400.78	0.026694	1.89367	0.133983	0.288539
YGR270W	0.00456882	0.0729338	2.38061e+12	276587	0.951035	1.53467	0.0475241	1.404
YDL001W	0.00485437	0.125525	9.19034e+08	157533	0.0886035	1.70735	0.0735206	1.09726
YGR271W	0.00485437	0.239407	4.70902e+09	8567.18	0.403193	2.02039	0.118496	0.415715
YBR200W	0.00485437	0.249803	1.24315e+10	5994.76	0.627671	2.02212	0.123535	0.369069
YGL252C	0.00485437	0.0813005	3.22167e+08	312817	0.0496997	1.57753	0.0515366	1.37916
YDL159W	0.00485437	0.0814887	3.20437e+08	311138	0.0496997	1.57098	0.0518712	1.37669
YGR209C	0.00485437	0.114444	2.91807e+07	182682	0.026694	1.62961	0.0702277	1.15279
YOR299W	0.00485437	0.141013	1.44781e+10	108528	0.251499	1.74731	0.080703	0.969091
YBR046C	0.00485437	0.201097	3.23544e+09	24253	0.251499	1.93729	0.103803	0.588083
YDL128W	0.00513992	0.0915864	8.20831e+09	329856	0.151928	1.59588	0.0573892	1.32772
YHR156C	0.00513992	0.310081	1.68622e+06	1935	0.0496997	2.18784	0.141729	0.239454
YLR238W	0.00513992	0.156632	8.07058e+07	92612.8	0.0496997	1.8155	0.086275	0.869405
YBR176W	0.00542547	0.100963	1.36323e+11	343439	0.403193	1.63384	0.0617951	1.27647
YEL041W	0.00542547	0.180607	2.16816e+08	51464.2	0.0886035	1.84948	0.0976529	0.677997
YJL106W	0.00542547	0.29034	366313	3175.59	0.026694	2.11828	0.137064	0.267916
YLR090W	0.00542547	0.135961	1.29403e+08	173991	0.0496997	1.74233	0.0780342	1.01758
YLR297W	0.00542547	0.458118	1.69203e+06	79.6699	0.151928	2.45664	0.186482	0.0784273
YIL130W	0.00542547	0.074253	813302	454885	0.00660866	1.54877	0.0479432	1.40182
YDR363W	0.00571102	0.194148	2.27206e+07	35517.2	0.0496997	1.84635	0.105153	0.569806
YMR207C	0.00571102	0.218384	8.0302e+07	22160.3	0.0886035	1.9535	0.111791	0.486899
YGR171C	0.00599657	0.133038	2.85891e+11	256227	0.627671	1.745	0.0762399	1.04954
YHL010C	0.00599657	0.185608	7.37847e+10	66128.8	0.627671	1.88832	0.0982926	0.668225
YJR039W	0.00599657	0.136188	3.56687e+09	225411	0.151928	1.7305	0.0786987	1.00566
YPL148C	0.00599657	0.208994	8.78495e+09	29704.4	0.403193	1.90554	0.109677	0.511759
YNL286W	0.00599657	0.130236	7.76449e+10	262539	0.403193	1.71908	0.0757589	1.05809
YDR135C	0.00599657	0.097097	7.34511e+09	464180	0.151928	1.57703	0.0615696	1.27944
YIL097W	0.00599657	0.367418	5.6499e+07	787.129	0.251499	2.29449	0.160131	0.15257
YFL049W	0.00599657	0.115102	1.12647e+09	358867	0.0886035	1.67062	0.0688977	1.17428
YMR066W	0.00599657	0.198361	7.42435e+08	46918.7	0.151928	1.92179	0.103217	0.595993
YPL118W	0.00599657	0.0947104	1.55541e+09	495519	0.0886035	1.59882	0.0592376	1.30761
YEL032W	0.00628212	0.613878	354.498	4.73099	0.026694	2.7056	0.226892	0.026488
YJL197W	0.00628212	0.0667741	4.53868e+10	725271	0.251499	1.50829	0.0442713	1.41831
YDR212W	0.00628212	0.0554894	2.53527e+12	749239	0.951035	1.45731	0.0380766	1.43376
YOR046C	0.00628212	0.0515581	2.96773e+12	754415	1	1.44767	0.0356147	1.43706
YJL044C	0.00628212	0.363646	458277	948.587	0.0496997	2.28072	0.159444	0.155104
YOL058W	0.00656768	0.14853	1.24988e+10	227741	0.251499	1.78397	0.0832577	0.92275
YMR169C	0.00656768	1.7111	8.35088	3.69301e-05	0.403193	3.36251	0.508876	0.000125433
YPL081W	0.00656768	0.0671243	7.29089e+06	825619	0.0136549	1.50912	0.0444791	1.41752
YKL025C	0.00656768	0.113748	5.97923e+09	494196	0.151928	1.68294	0.0675889	1.19464
YHR080C	0.00656768	0.288687	8.08903e+07	6685.75	0.151928	2.14561	0.134548	0.284655
YDR036C	0.00656768	0.146858	5.76592e+08	240242	0.0886035	1.7834	0.0823473	0.939334
YHR176W	0.00685323	0.207071	1.03136e+08	48734.8	0.0886035	1.91297	0.108246	0.529258
YDR530C	0.00685323	0.147246	5.39103e+08	254741	0.0886035	1.7634	0.0835012	0.918518
YGL004C	0.00713878	0.152915	1.68706e+11	253072	0.627671	1.78501	0.0856665	0.880328
YIL005W	0.00713878	0.054709	1.93467e+11	1.09491e+06	0.403193	1.45314	0.0376489	1.43446
YEL020W-A	0.00713878	0.0796871	1.82764e+09	974527	0.0886035	1.54918	0.0514382	1.37984
YBR058C	0.00713878	0.0726002	1.91609e+09	1.02169e+06	0.0886035	1.51403	0.0479517	1.40175
YNL145W	0.00713878	0.292595	5.76516e+07	6098.01	0.151928	2.10098	0.139266	0.254267
YJR148W	0.00713878	0.147504	1.736e+11	260414	0.627671	1.73145	0.0851907	0.888759
YMR030W	0.00742433	0.165597	1.24939e+11	210514	0.627671	1.83089	0.0904462	0.796465
YDR370C	0.00742433	0.0924675	1.98156e+12	959835	0.951035	1.59266	0.0580587	1.3207
YDR373W	0.00742433	0.0823587	4.04307e+10	1.05895e+06	0.251499	1.54132	0.0534339	1.36468
YLR384C	0.00742433	0.0779666	4.20047e+10	1.10017e+06	0.251499	1.52518	0.0511197	1.38217
YNL236W	0.00770988	0.0978952	1.41084e+11	1.00306e+06	0.403193	1.61493	0.0606191	1.29116
YAL061W	0.00770988	0.411687	6.4062e+08	298.53	1	2.25156	0.182845	0.0862013
YOR120W	0.00770988	0.116041	1.23517e+12	669153	0.951035	1.61809	0.071715	1.12818
YMR226C	0.00799543	0.107763	5.84092e+09	864596	0.151928	1.58042	0.0681862	1.18536
YOR358W	0.00799543	0.211517	1.22524e+11	73943.3	0.951035	1.94377	0.108818	0.522248
YLR250W	0.00799543	0.068509	9.91517e+09	1.46768e+06	0.151928	1.51009	0.0453675	1.41402
YDL138W	0.00799543	0.266397	5.60111e+08	18277.8	0.251499	2.07205	0.128567	0.327756
YGR266W	0.00828098	0.138381	3.44666e+09	566235	0.151928	1.74445	0.0793263	0.994232
YNR052C	0.00828098	0.0807521	4.97716e+07	1.50545e+06	0.026694	1.5595	0.0517807	1.37735
YIL137C	0.00828098	0.109562	1.10581e+11	972015	0.403193	1.61461	0.067857	1.19046
YGL087C	0.00828098	0.109081	533102	1.04033e+06	0.00660866	1.65134	0.0660561	1.21772
YPL028W	0.00828098	0.061427	1.90717e+11	1.67642e+06	0.403193	1.49227	0.0411635	1.42763
YLR072W	0.00828098	0.218634	1.84599e+09	66856.7	0.251499	1.9571	0.111713	0.487757
YDL091C	0.00856653	0.133067	9.35128e+11	692746	0.951035	1.71829	0.0774418	1.02824
YER107C	0.00885208	0.0692594	4.46836e+10	1.97322e+06	0.251499	1.50387	0.046054	1.41095
YIL014W	0.00885208	0.229277	4.19917e+07	42403.3	0.0886035	1.89551	0.120958	0.392269
YHR190W	0.00885208	0.0468981	2.56441e+12	2.09431e+06	0.951035	1.4274	0.0328556	1.43924
YOR324C	0.00913764	0.109012	1.17543e+11	1.38462e+06	0.403193	1.64581	0.0662362	1.21493
YPL174C	0.00913764	0.447351	1.06585e+08	332.79	0.627671	2.38067	0.18791	0.0755337
YNL084C	0.00913764	0.117655	5.51495e+09	1.21417e+06	0.151928	1.69042	0.0696008	1.16288
YPR117W	0.00913764	0.327189	4.20557e+09	3247.11	1	2.07302	0.157832	0.161412
YOR034C-A	0.00942319	0.123157	4.96738e+09	1.19853e+06	0.151928	1.71026	0.0720106	1.12305
YGL194C	0.00942319	0.349792	3.50899e+06	4268.07	0.0886035	2.25049	0.155429	0.171496
YDR197W	0.00942319	0.14829	6.85377e+11	579944	1	1.73255	0.0855907	0.881677
YER033C	0.00942319	0.18432	7.21262e+10	246804	0.627671	1.86896	0.0986216	0.66318
YML103C	0.00942319	0.0711297	1.93398e+09	2.35235e+06	0.0886035	1.51032	0.0470958	1.4061
YPR161C	0.00942319	0.0855647	1.63202e+11	2.10689e+06	0.403193	1.56936	0.054522	1.35538
YCR024C	0.00970874	0.109227	2.19472e+08	1.65277e+06	0.0496997	1.64665	0.0663329	1.21352
YIL038C	0.00970874	0.0687513	2.81925e+12	2.60739e+06	1	1.50511	0.0456785	1.41268
YGR248W	0.00970874	0.924365	25935.1	0.0239861	1	3.0069	0.307415	0.00284747
YCR032W	0.00970874	0.188174	3.94676e+09	229454	0.251499	1.8641	0.100946	0.628359
YNL042W	0.00999429	0.254161	2.70015e+09	41536.5	0.403193	2.01141	0.126359	0.345367
YDL225W	0.00999429	0.0807004	3.21694e+08	2.64112e+06	0.0496997	1.56302	0.051631	1.37848
YLR119W	0.00999429	0.180152	1.94538e+10	299258	0.403193	1.83141	0.098368	0.667044
YBL023C	0.00999429	0.362726	5.64173e+07	3575.84	0.251499	2.26488	0.160152	0.152496
YPL104W	0.00999429	0.133066	9.28915e+11	1.08885e+06	0.951035	1.71547	0.0775683	1.02596
YDR139C	0.0102798	0.0760707	1.7145e+11	2.86845e+06	0.403193	1.47095	0.0517153	1.37784
YOR231W	0.0102798	0.0795504	2.26634e+12	2.88924e+06	0.951035	1.55215	0.0512516	1.38116
YLR093C	0.0102798	0.0957832	1.54825e+09	2.44052e+06	0.0886035	1.61217	0.0594127	1.3056
YFL007W	0.0102798	0.162486	1.77009e+09	553492	0.151928	1.79617	0.0904626	0.796197
YBR117C	0.0102798	1.27933	1760.18	0.00193021	1	3.05525	0.41873	0.000937143
YDL174C	0.0102798	0.165003	3.72568e+11	474968	0.951035	1.77831	0.092786	0.756609
YPL225W	0.0102798	0.0643442	7.11573e+11	3.15552e+06	0.627671	1.49416	0.0430638	1.42235
YJL088W	0.0102798	0.314591	1.60294e+08	11049.7	0.251499	2.15451	0.146015	0.215988
YLR239C	0.0102798	0.133171	1.01719e+12	1.11545e+06	1	1.69221	0.078696	1.0057
YOL018C	0.0105654	0.1111	1.1232e+11	2.03913e+06	0.403193	1.64693	0.0674585	1.19666
YDR164C	0.0108509	0.128684	7.9736e+08	1.4768e+06	0.0886035	1.68425	0.0764043	1.04652
YIL139C	0.0108509	0.201112	1.05909e+10	208194	0.403193	1.87897	0.107033	0.544666
YGR009C	0.0108509	0.0566908	3.61205e+08	3.78958e+06	0.0496997	1.46542	0.0386857	1.43275
YGL159W	0.0111365	0.162616	3.12195e+10	663160	0.403193	1.77996	0.0913595	0.780959
YDR057W	0.0111365	0.165032	7.74652e+09	677990	0.251499	1.81311	0.0910214	0.786737
YLR174W	0.0111365	0.227141	5.79492e+10	80682.7	1	1.86894	0.121534	0.386974
YDL239C	0.0111365	0.188731	2.41129e+11	335724	1	1.86195	0.101362	0.622419
YBR047W	0.011422	0.361466	3.565e+08	2164.76	0.627671	2.0983	0.172266	0.112965
YPL013C	0.0117076	0.0613821	2.49778e+12	4.6938e+06	0.951035	1.47735	0.0415487	1.42666
YLL049W	0.0117076	0.213869	7.27504e+10	136711	0.951035	1.84069	0.116189	0.438949
YBR274W	0.0117076	0.096303	7.42633e+09	3.42295e+06	0.151928	1.57367	0.0611964	1.28414
YLR211C	0.0117076	0.213052	1.21647e+11	196635	1	1.91852	0.11105	0.495488
YIR006C	0.0117076	0.105129	1.2681e+11	3.12732e+06	0.403193	1.64076	0.0640734	1.24606
YDR282C	0.0119931	0.153469	6.61095e+11	1.14834e+06	1	1.78081	0.086179	0.871139
YIL120W	0.0119931	0.132867	7.50154e+08	1.87306e+06	0.0886035	1.71223	0.0775989	1.02545
YDR484W	0.0119931	0.301708	1.64428e+08	17954.3	0.251499	2.07123	0.145666	0.21783
YGR056W	0.0119931	0.0826228	4.02979e+10	4.40022e+06	0.251499	1.54105	0.0536144	1.36319
YGR088W	0.0119931	0.634026	555743	14.7279	0.403193	2.70012	0.234814	0.0203749
YDR079W	0.0119931	0.0769352	1.7441e+11	4.6221e+06	0.403193	1.52052	0.050598	1.38572
YKR023W	0.0119931	0.276627	66258	44963.3	0.0136549	2.08106	0.132926	0.295811
YKR078W	0.0122787	0.237671	2.43342e+08	129304	0.151928	1.99763	0.118976	0.410923
YGR116W	0.0122787	0.0493079	2.55879e+12	5.54334e+06	0.951035	1.43731	0.0343058	1.43818
YDR211W	0.0122787	0.0305613	2.99635e+12	5.58367e+06	1	1.35629	0.0225329	1.44166
YBR279W	0.0122787	0.116642	1.0026e+11	2.85046e+06	0.403193	1.66003	0.0702651	1.1522
YGR028W	0.0122787	0.0836303	1.66186e+11	4.72478e+06	0.403193	1.5613	0.0535646	1.36359
YDL233W	0.0125642	0.106384	1.57658e+12	3.65828e+06	0.951035	1.62057	0.065646	1.22379
YNL133C	0.0125642	0.368823	1.58472e+09	3677.17	0.951035	2.18367	0.168901	0.122587
YNL146W	0.0125642	0.294782	5.3532e+07	30467.1	0.151928	2.1014	0.140279	0.24806
YGL110C	0.0128498	0.0996434	7.04267e+09	4.28662e+06	0.151928	1.5831	0.0629418	1.26164
YHR005C	0.0128498	0.354444	3.41042e+09	8463.08	0.951035	2.23435	0.158634	0.15827
YDR191W	0.0131354	0.60383	1.28932e+07	34.1669	0.951035	2.63565	0.229101	0.0246425
YLR418C	0.0131354	0.0589659	2.92578e+12	6.66924e+06	1	1.47399	0.0400042	1.43026
YKR002W	0.0131354	0.107442	6.41538e+09	4.16987e+06	0.151928	1.63542	0.0656969	1.22301
YNL051W	0.0131354	0.0875075	8.55195e+09	5.5586e+06	0.151928	1.57501	0.05556	1.346
YDR336W	0.0134209	0.158799	5.04325e+11	1.22591e+06	1	1.75516	0.0904756	0.795982
YMR106C	0.0134209	0.18176	1.89309e+10	702070	0.403193	1.84038	0.0987623	0.661013
YNL156C	0.0134209	0.123958	1.30544e+12	3.17327e+06	1	1.68018	0.0737768	1.09291
YML112W	0.0134209	0.109532	1.14176e+11	4.23431e+06	0.403193	1.63413	0.0670278	1.20322
YDR387C	0.0134209	0.100384	6.70984e+09	4.6508e+06	0.151928	1.55852	0.0644102	1.24144
YJR102C	0.0137065	0.0727135	2.71275e+12	7.02248e+06	1	1.4782	0.0491907	1.39466
YMR302C	0.0137065	0.161176	1.30318e+11	1.36423e+06	0.627671	1.79506	0.0897883	0.807735
YKR096W	0.0137065	0.106199	6.58246e+09	4.85886e+06	0.151928	1.63456	0.0649708	1.23353
YLR165C	0.0137065	0.113708	1.96616e+08	4.1444e+06	0.0496997	1.64369	0.0691787	1.16984
YMR174C	0.0137065	1.05462	8342.68	0.0215966	1	3.08265	0.342115	0.00186419
YOL008W	0.0137065	0.131846	1.96815e+07	2.67479e+06	0.026694	1.68177	0.0783973	1.01097
YPL106C	0.0137065	0.0420184	5.69576e+07	7.74076e+06	0.026694	1.40577	0.02989	1.44068
YOR276W	0.0137065	0.026886	4.76731e+10	7.75778e+06	0.251499	1.33935	0.0200739	1.44174
YPR178W	0.013992	0.126986	4.07736e+09	3.20108e+06	0.151928	1.66806	0.0761281	1.05151
YJL049W	0.013992	0.136833	3.36652e+09	2.64301e+06	0.151928	1.71562	0.0797576	0.986465
YGL130W	0.013992	0.0587191	1.9175e+11	8.05468e+06	0.403193	1.46704	0.0400255	1.43021
YIL098C	0.0142776	0.137975	3.25885e+09	2.7178e+06	0.151928	1.71742	0.0803385	0.975835
YML001W	0.0142776	0.0360541	1.05026e+10	8.75887e+06	0.151928	1.37947	0.0261363	1.44141
YGR185C	0.0142776	0.0318598	1.96379e+11	8.76276e+06	0.403193	1.36079	0.0234128	1.44162
YDR460W	0.0145631	0.126035	8.01541e+10	3.79481e+06	0.403193	1.67769	0.0751241	1.06937
YOR229W	0.0145631	0.278719	2.66222e+06	67268.3	0.0496997	2.05839	0.135407	0.278826
YHR039C-A	0.0145631	0.0439899	1.95731e+11	9.26669e+06	0.403193	1.39716	0.0314852	1.44004
YJR051W	0.0145631	0.0896482	1.54748e+11	7.3264e+06	0.403193	1.57236	0.057015	1.33156
YMR114C	0.0148487	0.217419	8.35518e+10	319442	0.951035	1.90387	0.114198	0.459679
YDR067C	0.0148487	0.123429	8.13224e+10	4.08034e+06	0.403193	1.64932	0.074836	1.07454
YBR129C	0.0148487	0.158928	3.71162e+10	1.8623e+06	0.403193	1.79253	0.0886611	0.827321
YBR290W	0.0151342	0.0564645	7.27623e+11	1.02442e+07	0.627671	1.4644	0.038558	1.43297
YOR118W	0.0151342	0.0525699	1.94049e+11	1.03072e+07	0.403193	1.43517	0.0366297	1.4359
YGR042W	0.0151342	0.186302	1.78697e+10	949180	0.403193	1.87072	0.0995885	0.648424
YNL328C	0.0154198	0.230711	1.9089e+10	284211	0.627671	1.96398	0.117471	0.425789
YDL086W	0.0154198	0.153536	5.32738e+11	1.96141e+06	1	1.71322	0.0896187	0.810657
YPL020C	0.0154198	0.113875	2.5843e+10	5.98111e+06	0.251499	1.65465	0.0688213	1.17555
YPL083C	0.0157053	0.0444582	2.98653e+12	1.16162e+07	1	1.41547	0.0314088	1.44009
YPL120W	0.0157053	0.114841	1.35799e+12	6.1405e+06	0.951035	1.65211	0.0695116	1.1644
YMR251W-A	0.0157053	0.517186	2.53348e+07	398.489	0.627671	2.50708	0.20629	0.0467851
YJL047C	0.0157053	0.238388	4.77568e+10	215944	0.951035	1.95186	0.122134	0.381488
YKL155C	0.0157053	0.166977	9.28232e+10	1.46001e+06	0.627671	1.75868	0.0949449	0.721361
YCL049C	0.0159909	0.131115	3.50774e+09	4.10586e+06	0.151928	1.65956	0.0790063	1.00007
YOR228C	0.0159909	0.237107	5.57262e+10	265938	0.951035	1.97654	0.11996	0.401626
YJL023C	0.0159909	0.257927	3.01655e+10	143956	0.951035	2.00531	0.128623	0.32732
YBL036C	0.0159909	0.0841989	1.6154e+11	1.0117e+07	0.403193	1.52996	0.0550334	1.35076
YBR258C	0.0162764	0.117011	2.44773e+10	6.65978e+06	0.251499	1.66867	0.0701225	1.15447
YHR186C	0.0162764	0.039606	2.99229e+12	1.29514e+07	1	1.38515	0.0285933	1.44101
YCR020W-B	0.0162764	0.166018	1.48766e+09	1.83604e+06	0.151928	1.78313	0.0931051	0.751374
YBR096W	0.016562	0.0793339	2.56099e+12	1.16768e+07	1	1.49698	0.052996	1.36816
YIL083C	0.0168475	0.06178	2.88463e+12	1.38428e+07	1	1.44779	0.0426721	1.42352
YKL133C	0.0168475	0.170258	3.90201e+11	1.87251e+06	1	1.80429	0.094363	0.730739
YOR250C	0.0171331	0.112369	1.08328e+11	8.34032e+06	0.403193	1.64316	0.068386	1.18232
YOR042W	0.0171331	0.164769	1.69571e+09	2.44006e+06	0.151928	1.80801	0.091133	0.784885
YPL232W	0.0171331	0.120083	9.47312e+08	6.87176e+06	0.0886035	1.64797	0.0728671	1.1084
YDL144C	0.0174186	0.157664	4.31167e+11	2.65782e+06	0.951035	1.74066	0.0905773	0.794361
YDL084W	0.0174186	0.0222557	7.67115e+06	1.58906e+07	0.0136549	1.31359	0.0169426	1.44175
YIL129C	0.0174186	0.0770231	4.22976e+10	1.40984e+07	0.251499	1.52076	0.0506477	1.38537
YIL041W	0.0174186	0.071775	2.75404e+12	1.46029e+07	1	1.49648	0.0479626	1.4017
YNL076W	0.0177042	0.0628214	1.01321e+10	1.60833e+07	0.151928	1.48109	0.0424157	1.42426
YGR184C	0.0177042	0.241895	3.96195e+07	317038	0.0886035	1.98629	0.121782	0.384739
YNL317W	0.0177042	0.106526	1.59277e+12	1.03079e+07	0.951035	1.62983	0.0653606	1.22797
YNL311C	0.0177042	0.102067	4.80747e+11	1.08225e+07	0.627671	1.59652	0.0639308	1.24807
YDR358W	0.0179897	0.606816	301455	110.667	0.251499	2.67644	0.226725	0.026648
YCR097W	0.0179897	0.150116	20981.1	4.07919e+06	0.00300135	1.76033	0.0852771	0.887265
YBR202W	0.0179897	0.295217	1.36475e+10	79701.5	1	2.08171	0.141815	0.238973
YGL124C	0.0179897	0.105958	4.54051e+11	1.07231e+07	0.627671	1.61534	0.0655952	1.22453
YBR229C	0.0179897	0.133724	6.82451e+10	6.08057e+06	0.403193	1.70884	0.0782543	1.01355
YIR032C	0.0179897	0.102527	1.89756e+12	1.10817e+07	1	1.58583	0.0646522	1.23803
YDR077W	0.0182753	0.185904	2.15107e+11	1.53092e+06	0.951035	1.84366	0.100835	0.63002
YAL002W	0.0182753	0.208767	1.14226e+11	699288	1	1.86501	0.111939	0.485201
YDR306C	0.0185608	0.0735325	6.78084e+11	1.75848e+07	0.627671	1.52106	0.048343	1.39968
YPR061C	0.0185608	0.253874	9.55914e+09	247897	0.627671	1.995	0.127255	0.338121
YMR293C	0.0185608	0.0482512	2.97671e+12	1.90892e+07	1	1.42361	0.0338934	1.43851
YDR080W	0.0188464	0.0698396	1.8331e+11	1.87737e+07	0.403193	1.50151	0.0465128	1.40891
YKL203C	0.0188464	0.109021	1.67877e+12	1.12692e+07	1	1.60364	0.0679833	1.18849
YLR022C	0.0188464	0.0897002	3.6294e+10	1.53152e+07	0.251499	1.5347	0.058448	1.31646
YJL056C	0.0188464	0.175578	2.18091e+10	2.23358e+06	0.403193	1.81567	0.0967015	0.692945
YOL097C	0.0188464	0.0430346	2.98869e+12	2.00625e+07	1	1.4049	0.0306317	1.44043
YKL157W	0.0188464	0.147208	4.52731e+10	4.63665e+06	0.403193	1.72252	0.085461	0.883961
YDR308C	0.0191319	0.225195	1.2211e+06	450155	0.026694	1.87504	0.120102	0.400221
YGR062C	0.0191319	0.140363	7.24549e+11	5.91478e+06	0.951035	1.71052	0.082059	0.944407
YKR029C	0.0194175	0.161295	1.23046e+06	3.52864e+06	0.0136549	1.76816	0.0912217	0.783356
YDR392W	0.0194175	0.0906709	1.9733e+12	1.68396e+07	0.951035	1.55713	0.0582294	1.31887
YLR257W	0.0194175	0.190013	2.18154e+11	1.60137e+06	1	1.84853	0.102791	0.601987
YMR300C	0.0194175	0.126718	7.70049e+08	8.1253e+06	0.0886035	1.64385	0.0770862	1.03444
YLR454W	0.0194175	0.239574	7.36846e+06	440420	0.0496997	1.97925	0.121043	0.391482
YPR072W	0.019703	0.0517147	2.55092e+12	2.27417e+07	0.951035	1.43817	0.0359586	1.43671
YNL079C	0.019703	0.0899315	1.51932e+11	1.77756e+07	0.403193	1.55575	0.0578058	1.32344
YDR160W	0.0199886	0.10685	1.77694e+12	1.42267e+07	1	1.60703	0.0664892	1.21122
YJL192C	0.0199886	0.043289	7.38912e+11	2.39236e+07	0.627671	1.40262	0.0308629	1.44034
YGR021W	0.0199886	0.339695	2.19275e+08	26784.2	0.403193	2.11061	0.160947	0.149558
YMR218C	0.0199886	0.0543236	4.69623e+10	2.36354e+07	0.251499	1.44428	0.037613	1.43453
YHR067W	0.0199886	0.261195	6.35962e+09	205904	0.627671	1.96365	0.133015	0.295173
YER007W	0.0202741	0.186072	5.37434e+10	1.81555e+06	0.627671	1.80927	0.102844	0.601232
YNL001W	0.0205597	0.0981928	2.03261e+12	1.77064e+07	1	1.56955	0.0625611	1.26673
YDR303C	0.0208452	0.0932402	3.58371e+10	2.04519e+07	0.251499	1.58172	0.0589487	1.31091
YNL047C	0.0211308	0.291016	3.76131e+09	143833	0.627671	2.07379	0.140331	0.247768
YGL150C	0.0211308	0.0619642	7.15843e+11	2.7374e+07	0.627671	1.47243	0.0420831	1.42519
YKR028W	0.0211308	0.127727	1.00882e+12	1.10902e+07	0.951035	1.68163	0.0759543	1.05457
YER182W	0.0211308	0.171564	3.19521e+11	3.51259e+06	0.951035	1.80396	0.0951042	0.718846
YIR021W	0.0211308	0.111354	4.08941e+11	1.5638e+07	0.627671	1.62866	0.0683712	1.18255
YOL072W	0.0211308	0.126383	1.08807e+12	1.0289e+07	1	1.63235	0.0774236	1.02853
YDR256C	0.0214163	0.170495	3.36008e+11	3.30773e+06	1	1.76582	0.0965526	0.69521
YOR022C	0.0217019	0.146751	8.87244e+07	7.39978e+06	0.0496997	1.73256	0.0847018	0.897294
YKL028W	0.0217019	0.0699814	6.88895e+11	2.85344e+07	0.627671	1.4925	0.0468886	1.40708
YOR128C	0.0217019	0.112715	3.70557e+11	1.53487e+07	0.627671	1.59333	0.0707419	1.14433
YPR156C	0.0219874	0.688246	260.694	22.6107	0.0496997	2.77685	0.247852	0.0128259
YKL017C	0.022273	0.0950435	5.41331e+11	2.42368e+07	0.627671	1.58376	0.0600111	1.29844
YLR362W	0.022273	0.145188	4.97045e+10	8.39586e+06	0.403193	1.7311	0.0838702	0.911909
YJL178C	0.022273	0.0355474	7.40609e+11	3.3159e+07	0.627671	1.37316	0.0258873	1.44144
YLR247C	0.0225585	0.108102	1.14513e+11	2.00955e+07	0.403193	1.61464	0.0669512	1.2044
YHL026C	0.0225585	0.444185	2.89493e+07	5080.23	0.403193	2.36773	0.1876	0.0761508
YGL231C	0.0225585	0.0540579	7.29509e+11	3.39327e+07	0.627671	1.42982	0.0378075	1.4342
YBR255W	0.0225585	0.16584	1.41825e+09	4.65163e+06	0.151928	1.76752	0.093826	0.739502
YIL108W	0.0228441	0.121083	1.23599e+12	1.47627e+07	1	1.61633	0.0749126	1.07318
YOL154W	0.0228441	0.125106	2.97537e+11	1.43713e+07	0.627671	1.65823	0.0754457	1.06361
YGL099W	0.0228441	0.0542023	1.03316e+10	3.51872e+07	0.151928	1.41834	0.0382154	1.43354
YLR199C	0.0231296	0.0545122	2.94897e+12	3.65585e+07	1	1.4383	0.0379005	1.43402
YNR035C	0.0231296	0.125117	3.09916e+11	1.55369e+07	0.627671	1.67658	0.0746263	1.07816
YBR063C	0.0234152	0.146449	1.48617e+11	7.72958e+06	0.627671	1.66963	0.0877134	0.843899
YOR256C	0.0234152	0.122598	2.03759e+10	1.64735e+07	0.251499	1.65281	0.0741755	1.08601
YHR140W	0.0234152	0.273115	4.17397e+09	217088	0.627671	1.96639	0.138892	0.256516
YMR005W	0.0234152	0.12775	9.04346e+11	1.35216e+07	0.951035	1.63621	0.0780769	1.01683
YJL048C	0.0234152	0.874477	2.17739	0.228025	0.0496997	2.76061	0.31677	0.00247982
YPR189W	0.0237007	0.0771074	9.33168e+09	3.54882e+07	0.151928	1.52389	0.0505991	1.38572
YCR014C	0.0237007	0.158276	1.83077e+09	6.96237e+06	0.151928	1.75988	0.0899357	0.805192
YBR164C	0.0237007	0.0621849	2.48424e+12	3.85178e+07	0.951035	1.46392	0.0424785	1.42408
YDL113C	0.0239863	0.323949	1.8858e+09	105424	0.627671	2.16219	0.149825	0.196832
YDR035W	0.0239863	0.0371219	7.40416e+11	4.13925e+07	0.627671	1.37995	0.026901	1.44132
YOR020W-A	0.0242718	0.257274	3.10648e+10	517276	0.951035	2.00665	0.128211	0.33054
YGR278W	0.0245574	0.165625	2.2528e+08	4.80376e+06	0.0886035	1.70566	0.097103	0.686707
YKR049C	0.0245574	0.918913	9248.85	0.1372	1	2.72441	0.337289	0.00194061
YDR531W	0.0245574	0.0709342	2.77409e+12	4.11517e+07	1	1.49984	0.0472946	1.4051
YAR029W	0.0248429	0.12745	9.85198e+11	1.75892e+07	0.951035	1.66777	0.0764191	1.04627
YPR048W	0.0248429	0.0606405	2.02063e+09	4.46058e+07	0.0886035	1.46143	0.0414941	1.42679
YEL004W	0.0248429	0.155512	8.53263e+09	8.23718e+06	0.251499	1.73728	0.0895149	0.812497
YDR166C	0.0251285	0.0516848	1.94354e+11	4.71236e+07	0.403193	1.43539	0.0360076	1.43665
YMR124W	0.0251285	0.080193	1.69116e+11	4.10044e+07	0.403193	1.52586	0.0525558	1.37156
YIL007C	0.0251285	0.266865	6.69322e+09	430154	0.627671	2.01714	0.132299	0.300246
YJR066W	0.0251285	0.105174	1.65635e+12	2.63232e+07	1	1.5392	0.0683306	1.18318
YDL178W	0.0251285	0.226821	1.6283e+10	1.04646e+06	0.627671	1.89455	0.119723	0.403811
YDR168W	0.025414	0.126224	7.98103e+10	2.00176e+07	0.403193	1.67825	0.0752118	1.06784
YGL091C	0.025414	0.0584963	1.91545e+11	4.80422e+07	0.403193	1.4528	0.0402646	1.42969
YDR421W	0.025414	0.141755	1.90289e+11	1.26505e+07	0.627671	1.69519	0.0836216	0.916372
YNL146C-A	0.025414	0.993632	782.216	0.196191	0.403193	3.03823	0.327043	0.00213957
YJL070C	0.025414	0.610843	1351.95	180.975	0.0496997	2.63149	0.232129	0.0222305
YPL246C	0.025414	0.0646036	2.86297e+12	4.70663e+07	1	1.47514	0.0437948	1.41995
YBR017C	0.025414	0.0530593	7.31744e+11	4.86469e+07	0.627671	1.44184	0.0367998	1.43567
YOR057W	0.0256996	0.119044	4.86434e+09	2.3579e+07	0.151928	1.6427	0.0724688	1.11523
YDR163W	0.0259852	0.182971	1.7073e+10	4.57707e+06	0.403193	1.82518	0.100248	0.63864
YAL040C	0.0259852	0.183358	2.48365e+11	4.36424e+06	1	1.81669	0.10093	0.628584
YMR262W	0.0259852	0.307276	9.38971e+09	164995	1	2.09048	0.146989	0.210967
YFL022C	0.0262707	0.0341384	2.99545e+12	5.43883e+07	1	1.36329	0.0250412	1.44152
YOR371C	0.0262707	0.133753	9.31488e+11	1.6913e+07	1	1.66576	0.0802954	0.97662
YJR064W	0.0262707	0.0491352	2.55803e+12	5.39958e+07	0.951035	1.42445	0.0344941	1.43804
YCR096C	0.0265563	0.241709	2.93442e+07	791097	0.0886035	1.91774	0.126038	0.3481
YDL182W	0.0265563	0.114991	1.54909e+12	2.90531e+07	1	1.64362	0.0699621	1.15707
YOR317W	0.0265563	0.0815741	2.5557e+12	4.7932e+07	1	1.53582	0.0531143	1.36721
YLR025W	0.0265563	0.093606	1.86764e+12	4.0721e+07	0.951035	1.55215	0.0603072	1.29489
YGR141W	0.0265563	0.167139	3.38441e+11	7.37918e+06	0.951035	1.77355	0.0942397	0.732764
YLR352W	0.0265563	0.0598647	7.19758e+11	5.45889e+07	0.627671	1.45622	0.0411097	1.42778
YDL057W	0.0271274	0.300777	4.14422e+07	236222	0.151928	2.09164	0.143799	0.227772
YLR414C	0.0271274	0.269555	2.07987e+10	415765	1	1.98232	0.13598	0.275007
YKL033W-A	0.0271274	0.0538333	2.53885e+12	5.9001e+07	0.951035	1.42948	0.0376593	1.43444
YHR077C	0.0274129	0.145879	1.73201e+11	1.44476e+07	0.627671	1.71154	0.0852325	0.888077
YPR023C	0.0274129	0.0475866	2.97822e+12	6.14325e+07	1	1.41687	0.0335856	1.43875
YJL058C	0.0274129	0.07967	3.16794e+08	5.32085e+07	0.0496997	1.51544	0.0525722	1.37145
YJL085W	0.0274129	0.0974343	2.0977e+12	4.32698e+07	1	1.58381	0.0615188	1.28011
YJR036C	0.0276985	0.358346	6.84627e+08	58909.9	0.627671	2.19278	0.163421	0.140414
YIL115C	0.0276985	0.0464703	2.56393e+12	6.34232e+07	0.951035	1.40905	0.03298	1.43915
YKL022C	0.0276985	0.118028	1.21422e+12	3.00358e+07	0.951035	1.63739	0.0720834	1.12177
YER057C	0.0282696	0.0938309	2.05101e+12	4.63947e+07	1	1.5069	0.0622676	1.27054
YKL020C	0.0285551	0.0971931	5.20437e+11	4.9063e+07	0.627671	1.58277	0.0614068	1.28151
YDL116W	0.0285551	0.0457497	7.37493e+11	6.95255e+07	0.627671	1.40498	0.0325626	1.43942
YOL084W	0.0285551	0.145897	6.85727e+11	1.59858e+07	1	1.70475	0.0855825	0.881827
YAR019C	0.0285551	0.157655	4.35317e+11	1.01482e+07	1	1.70052	0.0927095	0.757882
YKL018W	0.0285551	0.0565124	2.93548e+12	6.84326e+07	1	1.44143	0.0392058	1.43183
YOR342C	0.0288407	0.319543	135088	170336	0.026694	2.1187	0.15082	0.192126
YIL165C	0.0291262	0.323202	4.12896e+09	102142	1	2.04436	0.158095	0.160426
YKR007W	0.0291262	0.0799056	2.5812e+12	6.38534e+07	1	1.52099	0.0525353	1.37175
YOR131C	0.0291262	0.0669115	7.00477e+11	7.00744e+07	0.627671	1.48197	0.0451504	1.41492
YGL018C	0.0291262	0.140982	1.77374e+11	1.77442e+07	0.627671	1.66199	0.0848275	0.895153
YML128C	0.0294118	0.544949	1.87048e+06	726.905	0.403193	2.4524	0.222211	0.030548
YMR090W	0.0294118	1.28586	1041.08	0.0308291	0.951035	2.97364	0.432421	0.000764132
YDR228C	0.0294118	0.0449949	2.56685e+12	7.60109e+07	0.951035	1.40016	0.0321356	1.43969
YMR044W	0.0296973	0.0731802	2.73195e+12	7.16336e+07	1	1.50425	0.0486491	1.39795
YKL121W	0.0299829	0.25525	9.05883e+09	988500	0.627671	1.99394	0.128013	0.332116
YMR283C	0.0299829	0.17538	1.93419e+10	7.96271e+06	0.403193	1.7814	0.0984506	0.665762
YKL002W	0.0299829	0.105994	1.7698e+12	4.77557e+07	1	1.59135	0.0666064	1.2096
YLR001C	0.0302684	0.269395	1.98212e+10	639709	0.951035	2.00197	0.134565	0.284563
YGL136C	0.030554	0.176139	2.32466e+11	7.71678e+06	0.951035	1.76639	0.0997171	0.646531
YGR129W	0.0308395	0.460127	1.71298e+07	2033.92	0.627671	2.17685	0.211373	0.0410613
YDR506C	0.0308395	0.201638	1.1632e+11	3.41535e+06	1	1.80557	0.111676	0.488148
YIR031C	0.0311251	0.087924	2.35321e+12	7.10296e+07	1	1.53836	0.0571543	1.33011
YHR022C	0.0311251	0.123699	1.04446e+12	3.66507e+07	0.951035	1.64349	0.0752656	1.06684
YAL008W	0.0311251	0.199017	5.63813e+08	4.85266e+06	0.151928	1.85821	0.107101	0.543751
YGL248W	0.0311251	0.18487	1.99725e+11	6.02854e+06	1	1.77666	0.104055	0.584535
YML028W	0.0311251	0.020162	2.99693e+12	9.04598e+07	1	1.29562	0.0155616	1.44176
YER034W	0.0314106	0.194369	3.64482e+10	4.57243e+06	0.627671	1.79426	0.108328	0.528233
YDL099W	0.0314106	0.0799871	6.38291e+11	8.00737e+07	0.627671	1.52254	0.0525352	1.37175
YDR374C	0.0314106	0.20674	2.71591e+10	3.40712e+06	0.627671	1.83787	0.112489	0.478893
YMR234W	0.0314106	0.117817	2.19282e+10	4.27618e+07	0.251499	1.62275	0.0726035	1.11291
YDR376W	0.0316962	0.0611803	2.90139e+12	9.24821e+07	1	1.46725	0.0416972	1.42627
YJL020C	0.0316962	0.220528	2.15655e+10	2.77981e+06	0.627671	1.90508	0.115758	0.443459
YAR027W	0.0319817	0.189127	2.10725e+11	6.89993e+06	1	1.83109	0.103287	0.595074
YDR165W	0.0319817	0.0618975	2.88489e+12	9.44625e+07	1	1.45102	0.042658	1.42356
YDR320C	0.0322673	0.071949	3.36793e+08	9.22207e+07	0.0496997	1.48851	0.0483362	1.39972
YDL111C	0.0325528	0.0830895	1.60883e+11	8.4751e+07	0.403193	1.50404	0.0552444	1.34893
YBR284W	0.0325528	0.213898	6.61578e+10	2.28432e+06	1	1.78763	0.119654	0.404445
YGL164C	0.0325528	0.224518	6.83979e+10	2.36166e+06	1	1.88402	0.119169	0.408959
YNL025C	0.0325528	0.115249	1.50713e+12	5.20386e+07	1	1.63209	0.0706145	1.14652
YML070W	0.0328384	0.478821	4.98163e+07	2052.72	0.951035	2.24031	0.21373	0.0386809
YMR230W.1	0.0328384	0.0271853	2.99668e+12	1.06215e+08	1	1.31582	0.0206603	1.44172
YIL045W	0.0328384	0.203496	1.20515e+11	4.27158e+06	1	1.8304	0.111176	0.493946
YEL023C	0.0328384	0.167242	3.839e+11	1.36071e+07	1	1.76771	0.0946093	0.726785
YKL208W	0.0328384	0.116273	1.47184e+12	5.21683e+07	1	1.63408	0.0711552	1.1375
YKL218C	0.0328384	0.355958	1.52183e+09	62708	0.951035	2.1005	0.169464	0.120943
YDR458C	0.0331239	0.158299	1.14799e+11	1.68874e+07	0.627671	1.72533	0.0917497	0.774308
YCR003W	0.0334095	0.0854216	1.59267e+11	9.0695e+07	0.403193	1.53288	0.0557261	1.3444
YBR119W	0.0334095	0.0944504	1.41247e+11	8.04332e+07	0.403193	1.55924	0.0605746	1.29165
YDR363W-A	0.0334095	0.153327	9.00212e+09	2.11216e+07	0.251499	1.72915	0.0886722	0.827134
YLR412W	0.0334095	0.134732	8.30014e+11	3.09801e+07	1	1.63663	0.082323	0.939784
YCR019W	0.033695	0.0564175	2.93536e+12	1.12393e+08	1	1.43878	0.0392121	1.43181
YMR212C	0.033695	0.0778975	4.15223e+10	9.99412e+07	0.251499	1.50242	0.0518482	1.37685
YBR127C	0.0339806	0.0437785	2.98651e+12	1.17282e+08	1	1.39374	0.0314109	1.44008
YEL052W	0.0339806	0.0637502	2.86215e+12	1.12398e+08	1	1.45418	0.0438392	1.41981
YMR220W	0.0339806	0.135542	5.51996e+08	3.116e+07	0.0886035	1.63119	0.0830939	0.925783
YKR062W	0.0339806	0.0952773	2.14992e+12	8.44287e+07	1	1.57062	0.0606624	1.29065
YHR194W	0.0342661	0.174981	3.06524e+11	1.23432e+07	1	1.78742	0.0978959	0.67425
YIL151C	0.0351228	0.13829	8.12057e+11	3.52132e+07	1	1.67232	0.0826934	0.932958
YIL092W	0.0351228	0.264936	2.16169e+10	937370	1	1.95607	0.135443	0.278566
YDR397C	0.0351228	0.0664969	2.83339e+12	1.22864e+08	1	1.47375	0.0451207	1.41504
YOL009C	0.0354083	0.121075	8.58447e+10	5.81883e+07	0.403193	1.64272	0.0737041	1.0941
YNR049C	0.0354083	0.0960658	2.06689e+12	9.18289e+07	1	1.54936	0.0620034	1.27381
YBR054W	0.0354083	0.842633	66709.3	2.9638	1	2.91046	0.289519	0.00397349
YLR396C	0.0354083	0.184912	2.25308e+11	1.00101e+07	1	1.807	0.102331	0.608497
YJL117W	0.0356939	0.105622	1.72276e+12	7.84054e+07	1	1.56898	0.0673191	1.19878
YMR233W	0.0356939	0.101529	1.92832e+12	8.77608e+07	1	1.58214	0.0641722	1.24468
YMR105C	0.0359794	0.109122	1.66893e+12	7.77924e+07	1	1.60158	0.0681336	1.18617
YCR090C	0.0359794	0.165339	1.36202e+09	1.81028e+07	0.151928	1.75088	0.0944321	0.729596
YBR283C	0.0359794	0.0295223	2.99647e+12	1.39672e+08	1	1.33425	0.0221265	1.44168
YPL195W	0.036265	0.105137	6.39684e+09	8.7061e+07	0.151928	1.59838	0.0657774	1.22183
YBR253W	0.0368361	0.0853698	2.33858e+12	1.16975e+08	1	1.48651	0.0574298	1.32734
YDR369C	0.0368361	0.229973	5.72679e+10	2.86452e+06	1	1.88966	0.121701	0.385451
YCR082W	0.0368361	0.101421	1.94577e+12	9.73264e+07	1	1.58711	0.0639027	1.24843
YOR234C	0.0368361	0.0143132	2.57791e+12	1.49906e+08	0.951035	1.27932	0.0111881	1.44176
YLR107W	0.0368361	0.157791	1.14527e+11	2.3166e+07	0.627671	1.71916	0.0917837	0.773695
YCR107W.1	0.0371216	0.248094	3.69581e+10	1.89193e+06	1	1.93986	0.127893	0.333095
YGL247W	0.0371216	0.0541434	2.94943e+12	1.50985e+08	1	1.43011	0.0378595	1.4341
YER093C	0.0374072	0.0655518	1.86674e+11	1.49183e+08	0.403193	1.4733	0.0444933	1.41747
YMR026C	0.0374072	0.116163	1.39057e+12	7.28396e+07	1	1.60407	0.0724181	1.11617
YCL047C	0.0374072	0.141282	7.63828e+11	4.00102e+07	1	1.68697	0.083749	0.914109
YGR100W	0.0374072	0.158813	4.66414e+11	2.44313e+07	1	1.73238	0.0916733	0.775515
YJR099W	0.0376927	0.106273	1.52279e+12	9.48701e+07	0.951035	1.59574	0.0665975	1.20972
YNR002C	0.0382638	0.104035	4.54077e+11	1.02942e+08	0.627671	1.58606	0.0655936	1.22455
YPL235W	0.0385494	0.0447668	2.98458e+12	1.71091e+08	1	1.39977	0.0319816	1.43977
YIL035C	0.0385494	0.0511315	2.96406e+12	1.69915e+08	1	1.41445	0.0361494	1.43647
YNL059C	0.0385494	0.075041	788367	1.53074e+08	0.00660866	1.49059	0.050343	1.38735
YMR052W	0.0385494	0.393355	1.60363e+08	37175	0.627671	2.15329	0.182676	0.0865531
YGR237C	0.0385494	0.223534	6.59133e+10	4.39266e+06	0.951035	1.90119	0.117576	0.424743
YIL002C	0.0385494	0.108233	4.37439e+06	9.79654e+07	0.0136549	1.60284	0.0675256	1.19557
YDR142C	0.0391205	0.10399	1.59349e+12	1.10983e+08	0.951035	1.5913	0.0653491	1.22815
YLR144C	0.0396916	0.0545632	2.94537e+12	1.84294e+08	1	1.42538	0.0382796	1.43344
YPL064C	0.0396916	0.149608	1.50345e+11	3.80421e+07	0.627671	1.70914	0.0875346	0.847157
YPR131C	0.0399772	0.0398351	1.96107e+11	1.91275e+08	0.403193	1.37975	0.0288713	1.44096
YOR087W	0.0399772	0.0690722	6.90128e+11	1.78418e+08	0.627671	1.47893	0.0467041	1.40792
YMR039C	0.0402627	0.105005	1.24359e+09	1.16747e+08	0.0886035	1.58316	0.0663261	1.21364
YIL143C	0.0408338	0.0664354	2.826e+12	1.92527e+08	1	1.46293	0.0454125	1.41381
YJR104C	0.0411194	0.0520544	2.95993e+12	2.05909e+08	1	1.41857	0.036695	1.4358
YBR199W	0.0414049	0.0663482	7.00989e+11	2.01336e+08	0.627671	1.47218	0.045068	1.41526
YIL113W	0.0414049	0.227237	5.40844e+10	4.46571e+06	0.951035	1.8876	0.120384	0.397643
YNL258C	0.0414049	0.0687341	4.42923e+10	1.97752e+08	0.251499	1.4643	0.0469399	1.40682
YKR009C	0.0416905	0.099752	1.90495e+12	1.38115e+08	1	1.54564	0.0645379	1.23964
YBR142W	0.0416905	0.11784	8.37298e+10	9.26188e+07	0.403193	1.58742	0.0742334	1.08504
YCR004C	0.041976	0.147995	2.25061e+09	4.74914e+07	0.151928	1.70765	0.0866657	0.862558
YKL159C	0.041976	0.136293	7.88492e+11	5.83508e+07	1	1.63818	0.083198	0.923844
YER053C	0.041976	0.172812	4.78124e+09	2.2242e+07	0.251499	1.76009	0.0981842	0.669845
YFR002W	0.0431182	0.0566487	2.52389e+12	2.3534e+08	0.951035	1.44039	0.0393288	1.43162
YGR222W	0.0434038	0.101835	1.91821e+12	1.56931e+08	1	1.58299	0.0643306	1.24251
YIR007W	0.0434038	0.126956	1.10409e+12	9.03269e+07	1	1.64585	0.0771366	1.03356
YML008C	0.0436893	0.0529496	2.95624e+12	2.46656e+08	1	1.42624	0.0371254	1.4352
YNL260C	0.0436893	0.104363	1.82449e+12	1.52228e+08	1	1.58678	0.0657703	1.22193
YLL056C	0.0439749	0.181375	3.80145e+10	1.30795e+07	0.627671	1.6834	0.107743	0.535694
YOR197W	0.0439749	0.0608979	2.89291e+12	2.46135e+08	1	1.44365	0.0421831	1.42488
YGR277C	0.0442604	0.108506	1.10536e+11	1.46296e+08	0.403193	1.5988	0.0678673	1.1903
YPL100W	0.0442604	0.103463	1.83265e+12	1.58982e+08	1	1.57601	0.0656487	1.22375
YGR092W	0.044546	0.435756	4.70116e+06	26135.6	0.251499	2.26204	0.192639	0.0666035
YDR311W	0.0451171	0.090769	2.22724e+12	2.04646e+08	1	1.52851	0.0593839	1.30594
YPR047W	0.0454026	0.352327	2.68676e+09	251583	1	2.15074	0.163816	0.139017
YMR031C	0.0454026	0.642923	38797.3	228.37	0.251499	2.60792	0.246527	0.0134357
YKL047W	0.0456882	0.110309	1.58444e+12	1.5118e+08	1	1.58884	0.0694274	1.1658
YDL124W	0.0456882	0.585236	751103	1093.4	0.403193	2.52493	0.231783	0.0225304
YOR347C	0.0456882	0.209628	9.0116e+10	8.59847e+06	1	1.81827	0.11529	0.448332
YDL149W	0.0462593	0.49441	8.36691e+07	8286.37	1	2.3664	0.208929	0.04373
YOL048C	0.0465448	0.322639	3.87878e+08	596993	0.403193	2.10497	0.153275	0.180876
YGR169C	0.0465448	0.090473	1.48481e+11	2.28532e+08	0.403193	1.54041	0.0587331	1.31334
YDR372C	0.0465448	0.054168	2.53665e+12	2.97499e+08	0.951035	1.42922	0.0379003	1.43402
YLL015W	0.0468304	0.117058	4.86605e+09	1.42568e+08	0.151928	1.61547	0.0724609	1.11536
YHR037W	0.0468304	0.119899	1.31095e+12	1.347e+08	1	1.6272	0.073684	1.09445
YGR233C	0.0468304	0.137034	7.14342e+11	7.33984e+07	1	1.61413	0.0848967	0.893926
YAL043C	0.0471159	0.104836	1.49629e+12	1.82022e+08	0.951035	1.56323	0.067064	1.20266
YKR087C	0.0471159	0.0872039	8.26408e+09	2.46581e+08	0.151928	1.52731	0.0570963	1.33072
YJR089W	0.0479726	0.105469	1.51247e+12	1.94207e+08	0.951035	1.5794	0.0667779	1.20698
YOL025W	0.0485437	0.0978976	4.8912e+11	2.2636e+08	0.627671	1.54371	0.0634173	1.25528
YPR091C	0.0485437	0.147968	6.13131e+11	7.01674e+07	1	1.6929	0.0874051	0.84954
YBR149W	0.0485437	0.421608	3.43201e+08	39276.3	1	2.2108	0.190704	0.0700089
YEL062W	0.0485437	0.182784	2.13498e+11	2.4433e+07	1	1.77288	0.1031	0.597674
YGL201C	0.0488292	0.149838	5.19253e+11	7.0309e+07	0.951035	1.70964	0.0876429	0.845141
YMR176W	0.0488292	0.0815734	6.41034e+06	2.91685e+08	0.0136549	1.50429	0.054227	1.35799
YOR127W	0.0491148	0.213796	9.35493e+10	1.10881e+07	1	1.8631	0.114753	0.453955
YDR051C	0.0491148	0.122141	1.18195e+12	1.40092e+08	1	1.6113	0.0758029	1.0573
YJL126W	0.0494003	0.124809	1.13725e+12	1.37158e+08	1	1.63009	0.0765655	1.0438
YDR070C	0.0494003	1.84854	7.20917	0.000869467	1	3.16958	0.583212	7.20879e-06
YOR221C	0.0496859	0.220588	6.78949e+10	8.33128e+06	1	1.8494	0.119275	0.407954
YER138W-A	0.0496859	0.0702522	2.75828e+12	3.38465e+08	1	1.46882	0.047829	1.40242
YPR127W	0.0496859	0.207815	2.65904e+10	1.31948e+07	0.627671	1.84251	0.112789	0.475527
YIL009C-A	0.0499714	0.182832	1.59544e+11	2.31542e+07	0.951035	1.73933	0.105116	0.57029
YML046W	0.0499714	0.101232	1.90192e+12	2.37428e+08	1	1.56746	0.0645839	1.23898
YDR198C	0.0499714	0.185047	1.34202e+10	2.55598e+07	0.403193	1.78436	0.103705	0.589394
YDR423C	0.050257	0.103615	1.82143e+12	2.31298e+08	1	1.57427	0.0658178	1.22125
YPL070W	0.050257	0.149798	5.71702e+11	7.2599e+07	1	1.69239	0.0885127	0.829958
YHR162W	0.0505425	0.0372286	2.99384e+12	3.86696e+08	1	1.36327	0.0273084	1.44126
YIR024C	0.0508281	0.175131	2.58036e+11	3.38969e+07	1	1.74455	0.100388	0.636639
YPR193C	0.0508281	0.36467	1.17784e+09	154727	1	2.08473	0.174924	0.105604
YLR055C	0.0508281	0.0799727	2.54642e+12	3.3451e+08	1	1.50012	0.0533108	1.36556
YEL005C	0.0508281	0.104694	1.78135e+12	2.34007e+08	1	1.57621	0.0664216	1.21222
YJL157C	0.0511136	0.556215	1.989e+07	2657.11	1	2.45934	0.226164	0.027082
YLR258W	0.0511136	0.161725	4.18711e+11	5.5936e+07	1	1.73328	0.0933059	0.74812
YPR109W	0.0511136	0.0345075	2.99512e+12	4.00121e+08	1	1.3493	0.0255743	1.44147
YLR351C	0.0511136	0.040434	2.57281e+12	3.99571e+08	0.951035	1.37306	0.0294482	1.44081
YML050W	0.0513992	0.17304	2.53794e+11	4.00797e+07	0.951035	1.75759	0.0984532	0.665728
YHR028C	0.0513992	0.103159	1.84425e+12	2.50526e+08	1	1.5756	0.0654724	1.22633
YKL207W	0.0513992	0.0421388	2.98884e+12	4.06009e+08	1	1.3787	0.0305642	1.44046
YGL168W	0.0513992	0.159833	1.48301e+09	5.74439e+07	0.151928	1.71581	0.0931533	0.750591
YER013W	0.0516848	0.0861154	2.37912e+12	3.28599e+08	1	1.51943	0.0566763	1.33497
YMR099C	0.0516848	0.0649115	1.86604e+11	3.93215e+08	0.403193	1.45745	0.0445377	1.41729
YDL078C	0.0522559	0.180187	2.4345e+11	3.47515e+07	1	1.78006	0.101225	0.62441
YAL010C	0.0522559	0.0921568	2.20548e+12	3.14823e+08	1	1.54262	0.0597404	1.30167
YBR111C	0.0522559	0.208244	1.60006e+09	1.43576e+07	0.251499	1.83129	0.113714	0.465056
YMR201C	0.0522559	0.184641	1.9611e+11	2.79939e+07	1	1.76998	0.104318	0.580987
YPL234C	0.0522559	0.0336649	2.99545e+12	4.27588e+08	1	1.34545	0.0250214	1.44152
YBR060C	0.0525414	0.0316136	2.996e+12	4.34714e+08	1	1.33807	0.0236264	1.44161
YOL032W	0.0531125	0.332333	9.54482e+08	578514	0.627671	2.0902	0.158995	0.156862
YPL055C	0.0539692	0.0761205	2.62961e+12	4.13502e+08	1	1.4816	0.0513773	1.38027
YGR024C	0.0542547	0.0589264	2.91237e+12	4.65271e+08	1	1.43752	0.0409917	1.42807
YML111W	0.0542547	0.0576146	2.9234e+12	4.67034e+08	1	1.43392	0.0401798	1.42987
YGR125W	0.0542547	0.0589736	1.90812e+11	4.65077e+08	0.403193	1.43572	0.041076	1.42787
YOL064C	0.0545403	0.0682859	2.79503e+12	4.53612e+08	1	1.46641	0.0465667	1.40863
YNL239W	0.0545403	0.100892	1.78304e+12	2.89374e+08	1	1.51958	0.0663951	1.21261
YPR148C	0.0548258	0.140809	2.58363e+09	1.21449e+08	0.151928	1.66893	0.0843711	0.903161
YPL095C	0.0548258	0.179162	1.98628e+11	3.27446e+07	1	1.72048	0.104135	0.583462
YBR157C	0.0551114	0.436361	3.0081e+08	50368.5	1	2.26777	0.192418	0.0669985
YCR037C	0.0551114	0.131768	1.51488e+10	1.59451e+08	0.251499	1.64916	0.0799001	0.98383
YKL005C	0.0551114	0.101878	1.88192e+12	3.15114e+08	1	1.56986	0.0648961	1.23462
YER051W	0.0551114	0.138841	6.6653e+11	1.29747e+08	0.951035	1.66272	0.0835028	0.918494
YBR175W	0.0551114	0.122717	1.14351e+12	1.91472e+08	1	1.6051	0.0764545	1.04571
YCR007C	0.0553969	0.209976	9.28913e+10	1.57969e+07	1	1.82819	0.114854	0.452888
YNL029C	0.0553969	0.119795	1.23954e+12	2.10794e+08	1	1.60038	0.0748544	1.0742
YGL221C	0.0556825	0.0605918	2.8888e+12	4.98898e+08	1	1.42776	0.0424383	1.4242
YLR368W	0.055968	0.113383	1.27608e+12	2.60163e+08	0.951035	1.59752	0.0709748	1.1405
YLR309C	0.055968	0.0709072	6.81291e+11	4.83162e+08	0.627671	1.47932	0.0479321	1.40188
YNL080C	0.0562536	0.0853996	2.38467e+12	4.24634e+08	1	1.50955	0.0565728	1.33601
YDR292C	0.0568247	0.0392878	2.99203e+12	5.49176e+08	1	1.36481	0.0287864	1.44097
YCR015C	0.0568247	0.141203	6.84188e+11	1.2558e+08	1	1.64918	0.08562	0.881167
YLR371W	0.0571102	0.0495387	1.94618e+11	5.53243e+08	0.403193	1.40091	0.0353617	1.4373
YER007C-A	0.0573958	0.0576533	2.92015e+12	5.52302e+08	1	1.42604	0.0404289	1.42934
YMR137C	0.0573958	0.199538	1.00493e+11	1.90067e+07	1	1.75455	0.113726	0.464919
YPL247C	0.0573958	0.311734	6.3556e+09	1.20206e+06	1	2.04637	0.152335	0.185231
YDR001C	0.0576813	0.420089	1.69801e+06	92948.2	0.151928	2.25321	0.18644	0.0785196
YDR436W	0.0576813	0.171319	2.98832e+11	5.7367e+07	1	1.74338	0.0982682	0.668562
YDL200C	0.0576813	0.28058	1.2113e+10	2.32535e+06	1	1.95555	0.143479	0.229658
YDR037W	0.0576813	0.0396231	2.57355e+12	5.74353e+08	0.951035	1.37018	0.0289181	1.44095
YDL165W	0.0582524	0.0543238	2.94005e+12	5.81332e+08	1	1.39975	0.0388096	1.43258
YAL041W	0.058538	0.0815559	2.5015e+12	5.01927e+08	1	1.50234	0.0542857	1.35748
YPL152W	0.0593946	0.131751	9.41603e+11	1.97348e+08	1	1.64469	0.0801072	0.980142
YCR099C	0.0596802	0.218397	7.40321e+10	1.5741e+07	1	1.84999	0.118053	0.419893
YMR035W	0.0599657	0.153151	1.30898e+11	1.14174e+08	0.627671	1.70704	0.0897172	0.808932
YLL023C	0.0599657	0.0902726	2.24497e+12	4.84216e+08	1	1.5278	0.0590868	1.30939
YDR353W	0.0599657	0.0667088	4.47125e+10	6.06238e+08	0.251499	1.45037	0.0459943	1.41125
YDR129C	0.0602513	0.08911	2.26835e+12	4.96283e+08	1	1.51867	0.0586762	1.31392
YJL177W	0.0605368	0.0216753	2.9969e+12	6.65044e+08	1	1.30174	0.016651	1.44175
YDR512C	0.0608224	0.277823	1.24802e+10	3.26542e+06	0.951035	1.97064	0.140981	0.243898
YLR071C	0.0608224	0.0435573	2.98527e+12	6.71878e+08	1	1.37174	0.0317532	1.43988
YOR147W	0.0608224	0.109552	1.59808e+12	3.59671e+08	1	1.58261	0.0692221	1.16914
YML118W	0.0608224	0.482111	5.61899e+07	12646.4	1	2.25119	0.214159	0.0382931
YMR024W	0.0608224	0.0498017	2.96789e+12	6.67966e+08	1	1.39927	0.0355912	1.43708
YMR152W	0.0611079	0.211209	8.98633e+10	2.05112e+07	1	1.83132	0.115332	0.447913
YLR089C	0.0611079	0.0857501	2.3561e+12	5.37778e+08	1	1.5017	0.0571021	1.33065
YOR043W	0.0611079	0.0360674	2.99442e+12	6.83474e+08	1	1.3528	0.0266614	1.44135
YLR109W	0.0619646	0.0663391	2.43006e+12	6.7231e+08	0.951035	1.45968	0.0454477	1.41365
YAL049C	0.0622501	0.115425	1.42791e+12	3.44536e+08	1	1.60676	0.0718371	1.12607
YPR118W	0.0622501	0.0693154	2.7569e+12	6.65202e+08	1	1.44788	0.0478737	1.40219
YKR019C	0.0625357	0.202349	1.06968e+11	2.61666e+07	1	1.79288	0.112863	0.474698
YKR020W	0.0625357	0.166017	3.50003e+11	8.56184e+07	1	1.72999	0.0959646	0.704731
YKR027W	0.0628212	0.120691	1.22975e+12	3.04963e+08	1	1.60891	0.0750144	1.07137
YDR196C	0.0628212	0.115965	1.40431e+12	3.48251e+08	1	1.60617	0.0721996	1.11984
YNR038W	0.0631068	0.112219	1.44072e+12	3.62174e+08	1	1.56652	0.0716362	1.12943
YLR422W	0.0633923	0.0800972	2.5314e+12	6.45029e+08	1	1.49297	0.0536497	1.36287
YBL092W	0.0636779	0.00928841	7.41098e+11	7.74018e+08	0.627671	1.25461	0.00740344	1.44176
YOR142W	0.0636779	0.0471414	2.97549e+12	7.68477e+08	1	1.38014	0.0341569	1.43831
YFL030W	0.0636779	0.404068	2.57922e+08	66613.4	1	2.07864	0.194391	0.0636493
YDR257C	0.0639634	0.115745	1.20244e+12	3.65911e+08	0.951035	1.60082	0.0723035	1.11813
YOR018W	0.064249	0.651529	1.3281e+06	352.319	1	2.58154	0.25238	0.0109617
YDR301W	0.064249	0.103494	1.56478e+12	4.82578e+08	0.951035	1.57147	0.0658582	1.22073
YDR471W	0.0645346	0.013741	2.99694e+12	8.05673e+08	1	1.27198	0.0108029	1.44176
YJL167W	0.0653912	0.0616937	2.88353e+12	8.06463e+08	1	1.44384	0.0427289	1.42334
YBR131W	0.0653912	0.0888586	1.9558e+12	6.35906e+08	0.951035	1.51689	0.0585794	1.31496
YGL215W	0.0653912	0.0432083	2.56884e+12	8.35229e+08	0.951035	1.37358	0.0314567	1.44006
YPR088C	0.0653912	0.0376434	2.99359e+12	8.37242e+08	1	1.36396	0.0275987	1.44122
YGR200C	0.0659623	0.0646972	2.82706e+12	8.11561e+08	1	1.4259	0.0453729	1.41398
YOR174W	0.0662479	0.0861296	2.33684e+12	6.79584e+08	1	1.49885	0.0574637	1.32702
YKL129C	0.0665334	0.413386	4.53335e+08	133548	1	2.2073	0.187281	0.0768154
YPL001W	0.066819	0.0911606	2.20942e+12	6.59286e+08	1	1.52759	0.0596762	1.30244
YMR021C	0.066819	0.0752552	2.64147e+12	7.8821e+08	1	1.47282	0.0510958	1.38234
YKR039W	0.0671045	0.553295	1.7197e+07	5197.61	1	2.43016	0.227679	0.0257988
YER053C-A	0.0671045	0.157967	2.83172e+10	1.30575e+08	0.403193	1.7018	0.0928233	0.755967
YGR127W	0.0671045	0.274758	9.04237e+09	2.73296e+06	1	1.86269	0.147506	0.208333
YHR029C	0.0673901	0.152964	4.26751e+11	1.30634e+08	1	1.64458	0.0930112	0.752878
YCL035C	0.0676756	0.0984554	1.87867e+12	5.82428e+08	1	1.51594	0.0649469	1.23391
YER048W-A	0.0679612	0.0468429	1.04436e+10	9.34954e+08	0.151928	1.39129	0.0336687	1.4387
YPL066W	0.0679612	0.148099	5.70422e+11	1.7909e+08	1	1.67257	0.0885453	0.829338
YBL102W	0.0679612	0.033328	2.99557e+12	9.40494e+08	1	1.34316	0.024813	1.44154
YLR028C	0.0679612	0.118195	3.26662e+11	4.14741e+08	0.627671	1.60762	0.0735218	1.09724
YJR072C	0.0679612	0.103323	1.71039e+12	5.36997e+08	1	1.53062	0.0675042	1.19591
YML075C	0.0682467	0.0934581	2.06816e+12	6.5754e+08	1	1.50779	0.0619833	1.27407
YHL022C	0.0682467	0.202774	2.41519e+10	3.10522e+07	0.627671	1.77689	0.114117	0.460522
YFL041W-A	0.0685323	0.164235	3.63071e+11	1.16888e+08	1	1.72089	0.0954365	0.713395
AF298789-1	0.0688178	0.0894786	2.22724e+12	7.2604e+08	1	1.50677	0.0593842	1.30594
YGR091W	0.0688178	0.152218	4.91142e+11	1.60104e+08	1	1.67476	0.0908891	0.788985
YHR039C	0.0696745	0.187278	1.72647e+11	5.84077e+07	1	1.76485	0.106116	0.556826
YLR266C	0.0696745	0.10578	1.70545e+12	5.76964e+08	1	1.56524	0.0675805	1.19476
YNL092W	0.06996	0.319236	7.56478e+07	1.62861e+06	0.251499	2.0434	0.156228	0.168159
YDL045W-A	0.06996	0.0727164	2.69771e+12	9.23919e+08	1	1.4657	0.0496122	1.39208
YOR193W	0.0702456	0.115224	1.20401e+12	4.85269e+08	0.951035	1.59422	0.0722758	1.11861
YHR195W	0.0705311	0.15843	4.20916e+11	1.47715e+08	1	1.6994	0.0932269	0.74943
YMR092C	0.0705311	0.173933	2.32838e+11	9.49931e+07	0.951035	1.74468	0.0996935	0.646875
YPR094W	0.0708167	0.0974115	1.93413e+12	6.87033e+08	1	1.5201	0.0640824	1.24593
YKL064W	0.0708167	0.054472	1.92843e+11	1.04509e+09	0.403193	1.41163	0.0385879	1.43292
YPL222W	0.0708167	0.516777	2.79479e+07	9927.54	1	2.32284	0.222476	0.030336
YOR185C	0.0713878	1.73252	55.5738	0.0817766	0.627671	3.44327	0.503162	0.000214822
YML095C	0.0713878	0.0740835	2.65887e+12	9.67504e+08	1	1.46271	0.050648	1.38537
YHR201C	0.0716733	0.0966336	2.00164e+12	7.37129e+08	1	1.53271	0.0630474	1.26027
YLR096W	0.0716733	0.0802005	2.52054e+12	9.28218e+08	1	1.48863	0.0538754	1.36091
YML041C	0.0719589	0.0744034	9.35693e+09	9.94342e+08	0.151928	1.47617	0.050403	1.38697
YGR143W	0.0722444	0.318586	4.25705e+09	1.60548e+06	1	2.0206	0.157669	0.162068
YDR059C	0.07253	0.123957	1.10758e+12	4.22678e+08	1	1.60825	0.0770756	1.03464
YJR096W	0.07253	0.351889	1.30415e+09	497693	1	2.02725	0.173579	0.109252
YAL030W	0.07253	0.293552	9.61753e+09	3.67027e+06	1	2.00158	0.14666	0.212659
YGR215W	0.0728155	0.0764885	1.71803e+11	1.01215e+09	0.403193	1.48263	0.0515896	1.37879
YJL041W	0.0731011	0.0380072	2.99323e+12	1.16948e+09	1	1.36108	0.0279243	1.44116
YLR176C	0.0731011	0.106344	1.68515e+12	6.58401e+08	1	1.56651	0.0678858	1.19
YBR001C	0.0731011	0.165129	8.24627e+10	1.3029e+08	0.627671	1.70817	0.0966706	0.693457
YDR202C	0.0731011	0.235207	4.26875e+10	1.66783e+07	1	1.86874	0.125863	0.349488
YDL143W	0.0733866	0.058171	2.91529e+12	1.15243e+09	1	1.4262	0.0407875	1.42854
YGR196C	0.0733866	0.0684872	2.78092e+12	1.09931e+09	1	1.45536	0.0470587	1.40625
YBR194W	0.0736722	0.103072	1.7284e+12	6.91247e+08	1	1.53299	0.0672358	1.20009
YGR187C	0.0739577	0.0649418	2.83483e+12	1.14698e+09	1	1.44116	0.0450623	1.41528
YDR490C	0.0739577	0.294203	8.97776e+09	3.63243e+06	1	1.99313	0.147609	0.207835
YKL034W	0.0742433	0.1258	9.33238e+11	4.44071e+08	0.951035	1.62366	0.0774792	1.02754
YDL191W	0.0742433	0.0144777	2.99694e+12	1.22667e+09	1	1.27252	0.0113772	1.44176
YGL062W	0.0745288	0.219	6.68914e+10	2.76963e+07	1	1.8328	0.119489	0.405934
YKL010C	0.0745288	0.105925	1.62237e+12	6.71739e+08	1	1.5384	0.0688541	1.17503
YML054C	0.0750999	0.672719	323360	136.988	1	2.51633	0.267341	0.00681519
YIR005W	0.075671	0.363333	1.25566e+09	544173	1	2.08715	0.174081	0.107881
YPL160W	0.0759566	0.0280715	2.9966e+12	1.31341e+09	1	1.32242	0.0212274	1.4417
YFR032C-B	0.0759566	0.442189	7.00454e+07	35691.2	0.951035	2.11299	0.209272	0.0433364
YPL236C	0.0762421	0.0988362	1.91766e+12	8.50022e+08	1	1.53618	0.064339	1.24239
YPR085C	0.0765277	0.1671	2.74216e+11	1.2292e+08	1	1.67928	0.0995067	0.649677
YKL065C	0.0765277	0.0793749	2.54411e+12	1.14042e+09	1	1.48724	0.0533706	1.36514
YPL038W-A	0.0765277	0.137026	1.24702e+10	3.51388e+08	0.251499	1.64494	0.0833016	0.922045
YOR163W	0.0765277	0.0807902	2.15621e+12	1.12365e+09	0.951035	1.49137	0.0541717	1.35842
YJL145W	0.0768132	0.0563148	2.93002e+12	1.32817e+09	1	1.41922	0.0396801	1.43095
YOR160W	0.0773844	0.0584111	2.90936e+12	1.34843e+09	1	1.41825	0.0411853	1.42757
YIL150C	0.0773844	0.364225	7.74652e+08	359036	1	2.01933	0.180369	0.0918371
YJR101W	0.0773844	0.0544758	2.94073e+12	1.36297e+09	1	1.40651	0.0387312	1.43269
YGR130C	0.0776699	0.347416	2.29725e+09	1.07656e+06	1	2.0937	0.165934	0.131945
YNL222W	0.0785266	0.109166	3.85671e+11	7.55335e+08	0.627671	1.56398	0.0697998	1.15968
YJR095W	0.0788121	0.148276	5.50169e+11	2.69367e+08	1	1.6638	0.0891188	0.819405
YGL238W	0.0788121	0.0498249	875841	1.45245e+09	0.00660866	1.39191	0.0357959	1.43687
YAR002W	0.0793832	0.0657248	4.49192e+10	1.41277e+09	0.251499	1.44447	0.0455009	1.41342
YLR328W	0.0793832	0.0364611	2.57549e+12	1.49804e+09	0.951035	1.35231	0.0269622	1.44131
YJR131W	0.0799543	0.084885	2.3825e+12	1.21794e+09	1	1.49942	0.0566121	1.3356
YFL034W	0.0802399	0.081575	2.46421e+12	1.27326e+09	1	1.4821	0.0550401	1.3507
YGR043C	0.0802399	2.32081	7.20917	0.00372497	1	3.58413	0.647525	7.20879e-06
YER157W	0.0802399	0.0522677	1.0366e+10	1.52727e+09	0.151928	1.40598	0.0371751	1.43513
YHR111W	0.080811	0.0780431	2.55991e+12	1.35115e+09	1	1.47201	0.0530179	1.36796
YHR122W	0.0810965	0.058294	2.91128e+12	1.55294e+09	1	1.41946	0.0410676	1.42789
YHL039W	0.0810965	0.13922	8.64378e+07	3.75438e+08	0.0496997	1.63498	0.0851505	0.889519
YBR269C	0.0810965	0.0806612	2.50192e+12	1.33458e+09	1	1.48608	0.0542778	1.35756
YOR019W	0.0813821	0.217609	4.53575e+10	2.44512e+07	1	1.74085	0.125002	0.356628
YNL186W	0.0813821	0.0805683	2.45949e+12	1.32586e+09	1	1.46121	0.0551379	1.34984
YDR032C	0.0816676	0.245144	2.71269e+10	1.4778e+07	1	1.85345	0.132263	0.300468
YJL036W	0.0816676	0.404611	4.86261e+08	264901	1	2.17095	0.186375	0.0786321
YFR043C	0.0822387	0.160706	3.82821e+11	2.12955e+08	1	1.6979	0.0946496	0.726103
YOR365C	0.0825243	0.170928	2.54607e+11	1.43113e+08	1	1.69942	0.10058	0.633806
YIL145C	0.0828098	0.101811	1.7705e+12	1.00555e+09	1	1.52883	0.0665942	1.20976
YOL121C	0.0828098	0.0309673	1.05075e+10	1.70166e+09	0.151928	1.33034	0.0232777	1.44163
YGL079W	0.0830954	0.0634655	7.3038e+06	1.63739e+09	0.0136549	1.43407	0.0442555	1.41836
YHL044W	0.0842376	0.230358	1.59417e+08	2.71757e+07	0.151928	1.84325	0.124974	0.356889
YNR074C	0.0845231	0.123505	7.22803e+10	6.65988e+08	0.403193	1.60063	0.0771603	1.03314
YGL232W	0.0845231	0.0503158	2.96505e+12	1.79068e+09	1	1.39668	0.0360252	1.43663
YJR008W	0.0845231	0.220068	6.13911e+10	3.70759e+07	1	1.82297	0.120719	0.394488
YPR098C	0.0848087	0.218119	6.12848e+10	3.73881e+07	1	1.80646	0.120744	0.39426
YMR253C	0.0850942	0.38833	7.73558e+08	476709	1	2.15277	0.180386	0.0917939
YDR131C	0.086522	0.186336	1.52455e+11	9.87596e+07	1	1.72765	0.107855	0.534212
YDR432W	0.0870931	0.144261	6.09249e+11	4.02534e+08	1	1.64864	0.0875029	0.847744
YDR069C	0.0873786	0.1562	4.4151e+11	2.94587e+08	1	1.68856	0.092505	0.761459
YDL092W	0.0873786	0.0459702	2.97937e+12	1.98791e+09	1	1.38011	0.033309	1.43894
YGR227W	0.0876642	0.0950447	2.04542e+12	1.37818e+09	1	1.52414	0.0623595	1.26939
YNL009W	0.0879497	0.28174	7.2485e+09	4.93182e+06	1	1.87166	0.150529	0.193529
YKL188C	0.0879497	0.261093	1.99238e+10	1.3556e+07	1	1.91186	0.136565	0.271095
YJL151C	0.0879497	0.0854365	2.33135e+12	1.58623e+09	1	1.48411	0.0575677	1.32598
YFR008W	0.0885208	0.277376	1.163e+10	8.0681e+06	1	1.92587	0.144026	0.226564
YBR053C	0.0885208	0.809741	769.721	33.5667	0.251499	2.74933	0.294523	0.00355249
YMR165C	0.0885208	0.101653	1.81674e+12	1.26033e+09	1	1.54267	0.0658943	1.2202
YIL111W	0.0888064	0.569817	833932	584.141	1	2.21641	0.257091	0.0093772
YOR348C	0.0888064	0.621161	24264.4	1068.42	0.251499	2.47385	0.251091	0.0114822
YFR045W	0.0890919	0.197876	1.14881e+11	8.12492e+07	1	1.76895	0.111861	0.486126
YDR500C	0.0899486	0.018795	2.99694e+12	2.1813e+09	1	1.28649	0.0146095	1.44176
YBR251W	0.0905197	0.07245	2.68977e+12	1.99525e+09	1	1.45423	0.04982	1.39072
YDR003W-A	0.0908053	0.136394	1.91388e+11	5.79564e+08	0.627671	1.63298	0.0835246	0.918132
YNL211C	0.0908053	0.170266	4.15072e+09	1.95386e+08	0.251499	1.69885	0.100224	0.639002
YFL042C	0.0919475	0.271151	1.4738e+10	1.1458e+07	1	1.92632	0.140761	0.245175
YBR272C	0.0919475	0.116371	1.31307e+12	1.02084e+09	1	1.58005	0.0736499	1.09504
YGR019W	0.092233	0.289627	8.47281e+09	6.64871e+06	1	1.95164	0.148402	0.203863
YGL206C	0.092233	0.0587057	2.90597e+12	2.28035e+09	1	1.41766	0.0414103	1.42702
YLR015W	0.0925186	0.114719	1.35334e+12	1.07188e+09	1	1.57146	0.0730013	1.10612
YNL071W	0.0925186	0.0688663	2.7677e+12	2.19208e+09	1	1.44923	0.0475194	1.40402
YMR316W	0.0925186	0.0892488	1.46274e+11	1.76752e+09	0.403193	1.50481	0.059309	1.3068
YKL150W	0.0925186	0.18739	1.47949e+11	1.17179e+08	1	1.73069	0.108274	0.528896
YPR026W	0.0925186	0.294175	8.15842e+09	6.46164e+06	1	1.97532	0.148926	0.20131
YDL176W	0.0928041	0.282097	1.65514e+08	8.31709e+06	0.251499	1.93787	0.145571	0.218308
YLR345W	0.0928041	0.43911	1.78722e+08	142866	1	2.20493	0.199149	0.0563223
YPL213W	0.0928041	0.111676	1.39686e+12	1.11662e+09	1	1.54422	0.0723188	1.11785
YDR375C	0.0928041	0.102648	1.77996e+12	1.42286e+09	1	1.5449	0.0664435	1.21191
YLR117C	0.0930897	0.111482	1.46719e+12	1.18369e+09	1	1.56513	0.0712287	1.1363
YBR273C	0.0930897	0.203989	1.01381e+11	8.17919e+07	1	1.79561	0.113604	0.466285
YLL058W	0.0930897	0.117478	1.09048e+12	1.02278e+09	0.951035	1.57927	0.0743878	1.08229
YGL188C-A	0.0933752	0.265901	3.94539e+09	1.29908e+07	0.627671	1.9036	0.139683	0.251745
YLL036C	0.0933752	0.0634063	2.8487e+12	2.31948e+09	1	1.42603	0.0444635	1.41758
YNL208W	0.0933752	0.429241	1.9605e+08	159628	1	2.16855	0.197939	0.058087
YKL221W	0.0942319	0.0942301	2.05764e+12	1.72191e+09	1	1.51596	0.0621586	1.27191
YIL155C	0.0942319	0.0769708	2.59174e+12	2.16887e+09	1	1.47201	0.0522894	1.37361
YBR167C	0.0942319	0.100492	1.82412e+12	1.52649e+09	1	1.52781	0.0657751	1.22185
YLR016C	0.094803	0.0914202	2.15937e+12	1.8401e+09	1	1.51097	0.0605044	1.29253
YER048C	0.0950885	0.0389881	2.99199e+12	2.57272e+09	1	1.35332	0.0288093	1.44096
YGL141W	0.0956596	0.294408	7.32719e+09	6.41461e+06	1	1.95783	0.150375	0.194226
YCR054C	0.0956596	0.250084	2.30795e+10	2.0205e+07	1	1.8588	0.134541	0.284713
YKL116C	0.0962307	0.294916	7.34907e+09	6.54968e+06	1	1.96172	0.150335	0.19442
YDR088C	0.0962307	0.198857	1.06168e+11	9.46194e+07	1	1.76032	0.112967	0.473511
YBL024W	0.0965163	0.111937	1.34506e+12	1.20946e+09	1	1.53058	0.0731335	1.10386
YKR035W-A	0.0965163	0.0574586	2.91723e+12	2.62313e+09	1	1.41401	0.0406351	1.42886
YMR208W	0.0965163	0.103687	1.72375e+12	1.54996e+09	1	1.54057	0.0673047	1.19901
YJR052W	0.0965163	0.22654	4.52541e+10	4.06917e+07	1	1.81178	0.125037	0.356357
YHR209W	0.0965163	0.249616	2.53861e+10	2.28267e+07	1	1.87404	0.133197	0.293898
YOR357C	0.0968018	0.0847687	2.37773e+12	2.15704e+09	1	1.49498	0.0567024	1.33471
YOL140W	0.0970874	0.162279	3.15269e+11	2.88546e+08	1	1.66467	0.0974839	0.680602
YER090W	0.0970874	0.0249212	2.99684e+12	2.74282e+09	1	1.30611	0.0190805	1.44174
YGR240C-A	0.0970874	0.281708	1.01794e+10	9.31653e+06	1	1.93118	0.145873	0.216722
YIR030C	0.0976585	0.231003	4.25698e+10	3.96531e+07	1	1.83479	0.125901	0.349166
YOR308C	0.0976585	0.247752	2.62608e+10	2.44615e+07	1	1.86668	0.132723	0.297236
YJL154C	0.0976585	0.13886	6.09778e+11	6.60323e+08	0.951035	1.63319	0.0850236	0.891648
YKR014C	0.097944	0.0871804	2.29376e+12	2.1554e+09	1	1.49707	0.0582342	1.31881
YER163C	0.0985151	0.0857901	2.31968e+12	2.2181e+09	1	1.48492	0.0577741	1.32376
YGL003C	0.0990862	0.0584946	2.90766e+12	2.82897e+09	1	1.41633	0.0413002	1.4273
YER101C	0.0993718	0.111044	1.47425e+12	1.44679e+09	1	1.56139	0.0711189	1.13813
YKL151C	0.0996573	0.350698	1.45096e+09	1.66969e+06	0.951035	2.06174	0.170098	0.119036
YMR173W	0.100514	0.518843	1.56015e+07	15844.9	1	2.2686	0.228706	0.0249741
YPR162C	0.100514	0.125996	9.41167e+11	9.55848e+08	1	1.57268	0.0801154	0.979991
YIL068C	0.101085	0.0983582	2.98063e+10	1.93551e+09	0.251499	1.51276	0.0650193	1.23281
YNL325C	0.101085	0.258797	1.31015e+07	1.94543e+07	0.0886035	1.88406	0.137361	0.266053
YIL161W	0.101085	0.189913	1.33264e+11	1.37662e+08	1	1.73035	0.109754	0.510783
YBL055C	0.101371	0.178652	1.91684e+11	1.99694e+08	1	1.70723	0.104644	0.576582
YBR198C	0.101942	0.0528001	2.94941e+12	3.12487e+09	1	1.39454	0.037862	1.4341
YML119W	0.101942	0.802625	4.59657	39.6546	0.0496997	2.67548	0.299993	0.0032454
YOL108C	0.102227	0.12872	6.18993e+10	1.00899e+09	0.403193	1.60799	0.0800502	0.981104
YMR102C	0.102227	0.0778776	2.56227e+12	2.73758e+09	1	1.47023	0.0529695	1.36838
YCL012C	0.102227	0.135359	7.81421e+11	8.34886e+08	1	1.62383	0.0833582	0.921075
YBR183W	0.102798	0.278747	1.12916e+10	1.22675e+07	1	1.92987	0.144438	0.224345
YMR075W	0.102798	0.185875	1.53617e+11	1.66894e+08	1	1.72504	0.107751	0.535566
YAR018C	0.102798	1.68762	43.8718	0.727186	0.403193	3.59532	0.469392	0.0005248
YNR045W	0.10337	0.059168	2.89926e+12	3.20261e+09	1	1.4149	0.0418179	1.42592
YPR133C	0.10337	0.0715796	2.70626e+12	2.98942e+09	1	1.44969	0.0493759	1.39355
YJL071W	0.10337	0.0792751	6.2361e+11	2.78569e+09	0.627671	1.47211	0.0538512	1.36115
YHR075C	0.103655	0.136476	7.35179e+11	8.1885e+08	1	1.61688	0.084407	0.902535
YMR258C	0.103655	0.0898193	2.22086e+12	2.47362e+09	1	1.50981	0.0594905	1.30469
YPL154C	0.103941	0.402577	3.73836e+08	419833	1	2.12286	0.189639	0.0720331
YCR036W	0.104226	0.180009	1.94456e+11	2.20187e+08	1	1.72347	0.104445	0.579349
YJL141C	0.104226	0.349227	1.73669e+09	1.96649e+06	1	2.05788	0.169703	0.120198
YKL007W	0.104512	0.15691	4.02875e+11	4.59944e+08	1	1.67133	0.0938834	0.738567
YDR540C	0.104797	0.162062	3.3041e+11	3.80313e+08	1	1.67404	0.0968089	0.691327
YEL040W	0.104797	0.143402	1.47141e+11	6.84895e+08	0.627671	1.6319	0.0878741	0.841094
YFR006W	0.105368	0.0488173	2.06605e+09	3.47458e+09	0.0886035	1.38497	0.0352478	1.4374
YNL027W	0.105939	0.0832484	2.35391e+12	2.79899e+09	1	1.45686	0.0571423	1.33024
YOL081W	0.105939	0.0473688	2.97383e+12	3.53613e+09	1	1.37322	0.0344947	1.43804
YAL016W	0.107082	0.0486992	2.97007e+12	3.64711e+09	1	1.38333	0.0352043	1.43744
YLL040C	0.107367	0.197873	2.7066e+10	1.35481e+08	0.627671	1.75827	0.112538	0.478345
YGL161C	0.107938	0.0767948	2.59488e+12	3.26348e+09	1	1.47072	0.0522159	1.37416
YBR173C	0.108509	0.135281	7.73723e+11	9.88608e+08	1	1.61954	0.0835303	0.91804
YDL190C	0.108795	0.07645	2.23079e+12	3.33988e+09	0.951035	1.46314	0.0522508	1.3739
YNR018W	0.109652	0.0541452	2.94041e+12	3.87693e+09	1	1.39644	0.0387737	1.43263
YBR234C	0.109652	0.112579	3.46019e+11	1.84494e+09	0.627671	1.55747	0.0722829	1.11849
YOR275C	0.110223	0.166135	2.93073e+11	3.92486e+08	1	1.68581	0.0985491	0.66424
YOR258W	0.110794	0.191814	3.19496e+10	1.75731e+08	0.627671	1.7407	0.110194	0.50554
YNL265C	0.110794	0.0846187	2.3536e+12	3.20121e+09	1	1.48068	0.0571487	1.33018
YLL050C	0.111365	0.0429382	2.98604e+12	4.12454e+09	1	1.36201	0.0315257	1.44001
YIL034C	0.111365	0.1184	1.21081e+12	1.67246e+09	1	1.57185	0.0753254	1.06584
YBL049W	0.11165	0.270527	1.23564e+10	1.71992e+07	1	1.88923	0.143194	0.231186
YBL107C	0.111936	0.0939233	2.046e+12	2.86979e+09	1	1.50642	0.0623486	1.26951
YKL023W	0.112507	0.109044	1.51037e+12	2.15109e+09	1	1.54535	0.0705626	1.14735
YBR143C	0.112507	0.0318101	2.99585e+12	4.26672e+09	1	1.3265	0.0239805	1.44158
YLR270W	0.113078	0.41278	2.89707e+08	418919	1	2.13994	0.192893	0.0661637
YDR305C	0.113649	0.119242	1.1714e+12	1.71965e+09	1	1.56945	0.0759772	1.05415
YJL180C	0.113649	0.142983	1.47647e+11	8.76517e+08	0.627671	1.62818	0.0878178	0.842058
YOL042W	0.113649	0.113697	1.36879e+12	2.00943e+09	1	1.56272	0.0727558	1.11031
YKL142W	0.113935	0.196149	1.1071e+11	1.63754e+08	1	1.74543	0.112378	0.48017
YOL029C	0.113935	0.107949	1.53045e+12	2.26372e+09	1	1.53661	0.0702517	1.15241
YMR235C	0.11422	0.0458185	2.97874e+12	4.43913e+09	1	1.36971	0.0334513	1.43883
YOL105C	0.114506	0.0565456	2.9212e+12	4.3861e+09	1	1.40161	0.0403433	1.42951
YDR266C	0.114506	0.0460808	2.97826e+12	4.47178e+09	1	1.37261	0.0335718	1.43876
YLR456W	0.114506	0.153458	4.24118e+11	6.36802e+08	1	1.64817	0.0931083	0.751326
YFR005C	0.115077	0.0709082	2.71169e+12	4.13275e+09	1	1.4407	0.0492179	1.39448
YIL027C	0.115077	0.135614	6.25556e+11	9.53379e+08	1	1.55743	0.0870757	0.855241
YOR094W	0.115363	0.124812	1.00875e+12	1.54886e+09	1	1.58287	0.0788518	1.00291
YNL237W	0.115363	0.586153	643713	988.371	1	2.25714	0.259688	0.00859576
YGR124W	0.115648	0.0614903	2.87106e+12	4.4411e+09	1	1.41689	0.0433981	1.42128
YDL231C	0.116219	0.133415	7.18876e+11	1.12855e+09	1	1.57349	0.0847894	0.895813
YLR163C	0.116219	0.0917463	2.13892e+12	3.35784e+09	1	1.508	0.0608399	1.28844
YJR080C	0.116219	0.0984052	1.63008e+12	2.97499e+09	0.951035	1.52118	0.06469	1.23748
YLR431C	0.116505	0.275825	9.72429e+09	1.78785e+07	0.951035	1.90987	0.144421	0.224433
YKR086W	0.116505	0.15372	4.05824e+11	6.41803e+08	1	1.63926	0.0937739	0.740365
YLR423C	0.116505	0.229859	3.80421e+10	6.01627e+07	1	1.80305	0.127484	0.33632
YPL034W	0.117076	0.0568881	2.91731e+12	4.68184e+09	1	1.40019	0.0406287	1.42887
YMR111C	0.118789	0.136425	6.10704e+11	1.19015e+09	0.951035	1.60502	0.084999	0.8921
YOR031W	0.118789	0.165311	2.57143e+11	4.31059e+08	1	1.64592	0.100437	0.635903
YJR130C	0.119075	0.180158	1.56406e+11	2.64084e+08	1	1.67601	0.107492	0.538787
YPL004C	0.11936	0.41546	2.88762e+08	491077	1	2.1534	0.192932	0.0660916
YPL011C	0.119646	0.0565839	2.92095e+12	5.0032e+09	1	1.40198	0.0403601	1.42947
YML086C	0.119646	0.0465891	1.95106e+11	5.09865e+09	0.403193	1.37424	0.0339017	1.4385
YMR237W	0.119931	0.124514	1.03782e+12	1.7904e+09	1	1.58995	0.0783132	1.01245
YOL100W	0.119931	0.138549	5.83364e+11	1.16998e+09	0.951035	1.61543	0.0857663	0.878583
YIR028W	0.120217	0.175285	4.9014e+10	3.44389e+08	0.627671	1.68279	0.104163	0.583051
YMR311C	0.120788	0.0712229	2.70241e+12	4.7627e+09	1	1.43928	0.049485	1.39289
YGL166W	0.120788	0.13222	8.24666e+11	1.45338e+09	1	1.60394	0.0824346	0.937761
YBR211C	0.121359	0.131215	8.30874e+11	1.48519e+09	1	1.59426	0.0823045	0.940109
YKL170W	0.121359	0.0670391	2.78794e+12	4.98346e+09	1	1.4321	0.0468118	1.40743
YGL039W	0.121359	0.119793	1.16229e+12	2.0776e+09	1	1.57344	0.0761346	1.05141
YBR045C	0.12193	0.144742	5.47319e+11	9.92213e+08	1	1.6226	0.0892033	0.817987
YOR194C	0.12193	0.0982964	1.87621e+12	3.4013e+09	1	1.51268	0.0649818	1.23337
YHR103W	0.122216	0.118271	1.19494e+12	2.18151e+09	1	1.56484	0.0755804	1.06116
YMR222C	0.122501	0.103614	1.6939e+12	3.11416e+09	1	1.52927	0.0677539	1.19205
YBL026W	0.122501	0.0455225	5.67515e+07	5.47748e+09	0.026694	1.36693	0.0333028	1.43894
YDL024C	0.122787	0.636636	539502	998.799	1	2.43352	0.261611	0.0080998
YKL128C	0.123073	0.0798885	2.49164e+12	4.64512e+09	1	1.46622	0.0544861	1.35569
YGL128C	0.123073	0.0714064	2.7019e+12	5.0371e+09	1	1.44255	0.0495	1.3928
YOR265W	0.123073	0.109038	3.61396e+11	2.72457e+09	0.627671	1.52894	0.0713162	1.13482
YKL210W	0.123644	0.254105	1.9301e+10	3.64857e+07	1	1.85456	0.137016	0.268241
YIL078W	0.123929	0.0189485	2.99694e+12	5.70462e+09	1	1.28257	0.0147738	1.44176
YOR220W	0.123929	0.270231	1.2967e+10	2.46825e+07	1	1.89598	0.142528	0.234933
YMR196W	0.123929	0.250135	2.10516e+10	4.00713e+07	1	1.84189	0.135804	0.276117
YGL092W	0.124786	0.0285447	2.99655e+12	5.82298e+09	1	1.31198	0.021757	1.4417
YBL078C	0.125357	0.557459	7.83624e+06	15437.6	1	2.36642	0.235571	0.0198458
YDR332W	0.125357	0.155332	3.63251e+11	7.15615e+08	1	1.62772	0.0954292	0.713513
YJR046W	0.125642	0.0735484	2.6531e+12	5.26248e+09	1	1.44799	0.0507934	1.38437
YMR121C	0.125642	0.0523425	2.95105e+12	5.85348e+09	1	1.38799	0.037711	1.43436
YOL038C-A	0.126499	0.660359	353172	714.949	1	2.48019	0.266254	0.00702136
YDR475C	0.126785	0.151063	4.53407e+11	9.24093e+08	1	1.64006	0.0921082	0.768238
YKL160W	0.12707	0.0464779	2.9762e+12	6.10689e+09	1	1.36657	0.0340105	1.43843
YER074W-A	0.127356	0.0806787	2.42536e+12	5.01024e+09	1	1.44541	0.0558171	1.34356
YDR347W	0.127356	0.0673187	2.77936e+12	5.74152e+09	1	1.42873	0.0471177	1.40599
YOL062C	0.127641	0.0507971	2.96012e+12	6.15616e+09	1	1.38501	0.0366765	1.43583
YLL039C	0.127927	0.213611	6.39188e+10	1.33826e+08	1	1.77794	0.120146	0.39983
YDL085C-A	0.128498	0.17484	1.80864e+11	3.83766e+08	1	1.65779	0.105466	0.565523
YMR223W	0.12964	0.0730854	2.6583e+12	5.79227e+09	1	1.44264	0.0506609	1.38527
YGL067W	0.12964	0.136581	6.34987e+11	1.3836e+09	1	1.57284	0.0868373	0.859517
YDR006C	0.130497	0.145416	5.05867e+11	1.12425e+09	1	1.60809	0.0904283	0.796792
YGL050W	0.130497	0.0846095	2.34408e+12	5.20953e+09	1	1.47594	0.0573257	1.32839
YLR299W	0.130497	0.12046	9.44458e+11	2.44016e+09	0.951035	1.55936	0.0772492	1.03165
YDL119C	0.130497	0.899461	11743.9	26.0999	1	2.74533	0.327633	0.00212659
YDL168W	0.131639	0.264049	1.48527e+10	3.38831e+07	1	1.87723	0.140658	0.24581
YDL117W	0.13221	0.564748	4.74691e+06	10970.6	1	2.34876	0.240445	0.0167864
YNR039C	0.132496	0.090682	2.12952e+12	4.9535e+09	1	1.48671	0.0609953	1.28655
YEL058W	0.132496	0.11381	1.2756e+12	2.96718e+09	1	1.53255	0.0742616	1.08452
YLR133W	0.133067	0.190437	1.23983e+11	2.92143e+08	1	1.71908	0.110778	0.498639
YBR189W	0.133067	0.011508	2.99694e+12	7.06174e+09	1	1.25633	0.00916005	1.44176
YMR197C	0.133352	0.0889439	5.44748e+11	5.22425e+09	0.627671	1.48781	0.0597816	1.30117
YPL176C	0.133352	0.0565785	1.02334e+10	6.92011e+09	0.151928	1.39436	0.0405766	1.42899
YMR240C	0.134495	0.0946821	1.99266e+12	4.84809e+09	1	1.49849	0.0631848	1.25838
YML099C	0.13478	0.262101	1.35465e+10	3.31687e+07	1	1.84697	0.141908	0.238382
YOR168W	0.135066	0.0450568	2.98045e+12	7.34412e+09	1	1.3642	0.0330281	1.43911
YKL185W	0.135066	1.60675	695.999	1.71501	1	3.44124	0.46691	0.000539218
YGL077C	0.136493	0.0839626	2.34921e+12	5.9742e+09	1	1.4671	0.0572301	1.32935
YCL008C	0.136779	0.0851157	2.30275e+12	5.89288e+09	1	1.46561	0.0580754	1.32053
YBR177C	0.136779	0.0899673	2.15679e+12	5.51935e+09	1	1.48599	0.0605438	1.29202
YGR163W	0.13735	0.0429502	2.98555e+12	7.7363e+09	1	1.3564	0.0316649	1.43993
YER150W	0.138207	1.04903	2581.51	6.81528	1	2.71586	0.386261	0.00113178
YHR138C	0.138207	0.767392	43468.4	114.758	1	2.58757	0.296568	0.00342129
YJL076W	0.138207	0.0485217	2.96953e+12	7.83967e+09	1	1.37389	0.035317	1.43735
YOR051C	0.138207	0.0443027	1.04594e+10	7.87374e+09	0.151928	1.36118	0.0325472	1.43943
YHR053C	0.138492	0.094274	2.0133e+12	5.34821e+09	1	1.49964	0.0628645	1.26271
YPR171W	0.138778	0.0688265	2.36876e+12	7.36061e+09	0.951035	1.43486	0.0479676	1.40166
YLR147C	0.139349	0.172344	2.06778e+11	5.59548e+08	1	1.66415	0.103563	0.591336
YBR163W	0.139634	0.0741635	2.62809e+12	7.1555e+09	1	1.44246	0.0514147	1.38
YGR258C	0.139634	0.320621	2.88084e+09	7.84366e+06	1	1.96825	0.162896	0.142287
YPL069C	0.13992	0.0748889	2.62029e+12	7.17812e+09	1	1.4511	0.0516085	1.37864
YHR193C	0.13992	0.0176066	2.99694e+12	8.20993e+09	1	1.27575	0.013801	1.44176
YIL055C	0.140206	0.224771	4.56878e+10	1.25927e+08	1	1.79962	0.124899	0.357491
YMR033W	0.140491	0.0575374	2.91076e+12	8.07188e+09	1	1.39994	0.0410998	1.4278
YOR012W	0.140491	0.134658	6.81789e+11	1.89068e+09	1	1.57168	0.0856782	0.880136
YDL089W	0.140491	0.130232	8.51183e+11	2.36043e+09	1	1.59048	0.0818822	0.947707
YBR237W	0.140777	0.109997	1.44365e+12	4.02787e+09	1	1.53645	0.0715919	1.1302
YPL060W	0.140777	0.275345	9.83808e+09	2.74488e+07	1	1.88136	0.146354	0.214273
YNL005C	0.141062	0.0815953	2.4246e+12	6.80604e+09	1	1.46148	0.0558305	1.34342
YPL125W	0.14249	0.0436433	2.98404e+12	8.63334e+09	1	1.35717	0.0321576	1.43969
YAL016C-B	0.142776	0.753879	50604.7	147.29	1	2.56736	0.293639	0.00360872
YNL011C	0.142776	0.200975	9.09786e+10	2.64802e+08	1	1.74519	0.11516	0.449758
YIL077C	0.142776	0.127229	8.95007e+11	2.60501e+09	1	1.57082	0.0809954	0.9637
YOR264W	0.143061	1.38611	1438.91	4.21326	1	3.24469	0.427194	0.000841987
YPR157W	0.143347	0.797494	24188.3	71.2507	1	2.57952	0.309163	0.00277683
YIL033C	0.143632	0.203567	7.98576e+10	2.36642e+08	1	1.73997	0.116995	0.43063
YMR071C	0.143918	0.0913523	1.8186e+12	6.30249e+09	0.951035	1.49145	0.0612508	1.28346
YBL039W-A	0.144203	0.211286	6.4402e+10	1.93128e+08	1	1.76011	0.120041	0.400835
YMR193W	0.144203	0.0953252	1.94972e+12	5.84682e+09	1	1.49311	0.0638434	1.24927
YPR097W	0.144203	0.0615449	2.86474e+12	8.59074e+09	1	1.40808	0.0437083	1.42024
YFR007W	0.14506	0.10815	1.52504e+12	4.65526e+09	1	1.53764	0.070335	1.15105
YBR097W	0.14506	0.113783	1.30585e+12	3.98618e+09	1	1.5424	0.0737697	1.09303
YER067W	0.14506	0.969927	7748.94	23.654	1	2.81372	0.344713	0.00181085
YOR374W	0.145346	0.278685	2.29679e+09	2.852e+07	0.627671	1.89406	0.147137	0.210203
YLR240W	0.145346	0.065891	2.80152e+12	8.60238e+09	1	1.42177	0.0463445	1.40971
YHR030C	0.145346	0.235748	2.21058e+10	6.78784e+07	1	1.74459	0.135131	0.280651
YHR139C	0.145631	0.262996	1.06934e+10	3.30293e+07	1	1.81138	0.145191	0.220311
YDR334W	0.145631	0.12035	2.74782e+11	3.4322e+09	0.627671	1.56277	0.0770112	1.03577
YPL037C	0.145917	0.0189919	2.99694e+12	9.31134e+09	1	1.28034	0.0148335	1.44176
YGL144C	0.145917	0.170637	2.22128e+11	6.90141e+08	1	1.66428	0.102529	0.605621
YER180C-A	0.145917	0.209163	6.64916e+10	2.06586e+08	1	1.74913	0.119581	0.405124
YLR098C	0.146202	0.14055	5.79267e+11	1.81034e+09	1	1.59167	0.0883035	0.833603
YML105C	0.146202	0.0299937	2.99625e+12	9.36395e+09	1	1.31544	0.0228013	1.44165
YHR023W	0.146202	0.931254	0.18129	29.7445	0.026694	2.76982	0.336215	0.00196223
YCR053W	0.146488	0.0313367	2.99594e+12	9.41796e+09	1	1.32059	0.0237293	1.4416
YDR523C	0.147344	0.224203	2.75373e+09	1.34401e+08	0.403193	1.77806	0.126095	0.347637
YNL106C	0.14763	0.0643121	2.82632e+12	9.09419e+09	1	1.41649	0.0454024	1.41386
YPL249C	0.14763	0.497609	2.90532e+07	93483.8	1	2.24151	0.221998	0.0307311
YPL210C	0.147915	0.035096	2.99465e+12	9.69184e+09	1	1.33209	0.0263465	1.44139
YDR452W	0.147915	0.0814903	2.38441e+12	7.71688e+09	1	1.44035	0.0565769	1.33596
YDR141C	0.148487	0.0622686	2.854e+12	9.34405e+09	1	1.40811	0.0442213	1.41846
YAL031C	0.148487	0.136411	6.46725e+11	2.11739e+09	1	1.57631	0.0865379	0.864781
YDR074W	0.148772	0.44297	1.02064e+08	336092	1	2.14681	0.206338	0.0467259
YJL077C	0.148772	0.28869	6.03094e+09	1.98595e+07	1	1.88655	0.153025	0.182022
YDR528W	0.149343	0.745683	171.859	163.235	0.151928	2.53478	0.29418	0.00356835
YGL119W	0.149343	0.117968	2.25244e+07	3.93894e+09	0.026694	1.55642	0.075794	1.05747
YLR006C	0.149629	0.20468	7.72375e+10	2.58757e+08	1	1.74252	0.117462	0.425868
YGR173W	0.150485	0.0557482	2.92248e+12	9.95988e+09	1	1.38489	0.0402546	1.42972
YDL027C	0.151057	0.181275	1.5918e+11	5.48689e+08	1	1.69031	0.107243	0.541954
YPR122W	0.151628	0.140122	5.86444e+11	2.04447e+09	1	1.59043	0.0881033	0.837032
YKL214C	0.151913	0.0637401	2.8319e+12	9.92849e+09	1	1.41078	0.0451806	1.41479
YNL086W	0.152199	0.247347	1.7248e+10	7.06967e+07	0.951035	1.81239	0.136475	0.271673
YDR169C	0.152484	0.106979	1.53043e+12	5.42635e+09	1	1.52279	0.0702521	1.1524
YDL137W	0.15277	0.207987	1.14357e+09	2.56318e+08	0.251499	1.75539	0.118485	0.415797
YBR137W	0.15277	0.0671156	2.77048e+12	9.87837e+09	1	1.4151	0.0474283	1.40449
YHL009W-B	0.15277	0.346411	1.23359e+09	4.39848e+06	1	1.98728	0.174314	0.107245
YDR235W	0.153055	0.0859738	2.28603e+12	8.19683e+09	1	1.47291	0.05837	1.31733
YMR172W	0.153055	0.141502	5.65525e+11	2.02775e+09	1	1.5956	0.0886823	0.826958
YER180C	0.153626	0.0906828	2.10253e+12	7.62356e+09	1	1.47585	0.0614444	1.28109
YOR361C	0.154198	0.0439598	2.98214e+12	1.0934e+10	1	1.34721	0.0326302	1.43938
YNL229C	0.154483	0.0591388	2.88989e+12	1.06547e+10	1	1.39575	0.0423707	1.42438
YNL004W	0.154483	0.0661893	2.79047e+12	1.02882e+10	1	1.41676	0.0467187	1.40786
YNL215W	0.154769	0.171518	1.99567e+11	7.39872e+08	1	1.64814	0.104068	0.584381
YNL252C	0.155054	0.107662	1.50043e+12	5.59352e+09	1	1.5225	0.0707143	1.14482
YOR124C	0.15534	0.253398	1.84961e+10	6.93341e+07	1	1.84132	0.137618	0.264459
YGL005C	0.155625	0.113277	1.29319e+12	4.8744e+09	1	1.53137	0.0739707	1.08948
YLR388W.2	0.155625	0.0123871	2.99694e+12	1.12963e+10	1	1.25815	0.00984543	1.44176
YPR173C	0.155911	0.0888011	2.18596e+12	8.28495e+09	1	1.47841	0.0600654	1.29782
YHR008C	0.156196	0.162933	2.42633e+11	9.24659e+08	1	1.60887	0.101272	0.62371
YGL245W	0.156482	0.0321918	2.99568e+12	1.14791e+10	1	1.31855	0.0244145	1.44156
YGR274C	0.157053	0.0768387	2.19978e+12	9.90711e+09	0.951035	1.44765	0.0530781	1.36751
YPL046C	0.157053	0.0651195	2.81299e+12	1.08975e+10	1	1.41855	0.0459055	1.41164
YKR070W	0.157339	0.0657601	6.92333e+11	1.09054e+10	0.627671	1.41701	0.0464077	1.40942
YNL244C	0.15791	0.0313124	2.99594e+12	1.17972e+10	1	1.31776	0.0237618	1.4416
YDL131W	0.158195	0.111226	1.36353e+12	5.39838e+09	1	1.52706	0.0728364	1.10889
YNL100W	0.158481	0.0889149	2.18096e+12	8.68152e+09	1	1.47827	0.0601479	1.29683
YFR021W	0.158766	0.0721974	2.66809e+12	1.06781e+10	1	1.43241	0.0504028	1.38697
YPR187W	0.158766	0.0616228	2.8604e+12	1.14477e+10	1	1.40324	0.0439147	1.41952
YHR003C	0.158766	0.091184	2.09255e+12	8.37467e+09	1	1.48025	0.0616005	1.27906
YDR204W	0.159623	0.4596	6.68211e+07	271780	1	2.16898	0.211896	0.0405711
YDL161W	0.160194	0.135503	6.08138e+11	2.90649e+09	0.951035	1.59283	0.0850706	0.890848
YMR250W	0.160765	0.797517	12517.3	52.0121	1	2.45241	0.325197	0.0021785
YHR018C	0.160765	0.136897	6.70954e+11	2.78796e+09	1	1.59298	0.0859375	0.875449
YKL013C	0.161051	0.0600345	2.88209e+12	1.20396e+10	1	1.40238	0.0428089	1.4231
YPL150W	0.161051	0.0560175	1.91432e+11	1.22005e+10	0.403193	1.38691	0.04039	1.42941
YBR139W	0.161051	0.810432	25463.4	106.371	1	2.63278	0.307824	0.00282873
YDR430C	0.161336	0.140067	6.03254e+11	2.53346e+09	1	1.59797	0.0876534	0.844954
YJR123W	0.161622	0.00827776	2.99694e+12	1.2653e+10	1	1.24423	0.00665293	1.44176
YER105C	0.161907	0.0538739	2.9348e+12	1.24565e+10	1	1.37202	0.039266	1.43172
YPL180W	0.162479	0.0529973	2.94374e+12	1.26271e+10	1	1.37878	0.0384379	1.43318
YGL185C	0.162479	0.139008	1.17791e+07	2.65258e+09	0.026694	1.59288	0.0872681	0.851964
YLR241W	0.162479	0.0981198	1.84434e+12	7.91127e+09	1	1.49867	0.0654712	1.22635
YLR010C	0.162764	0.365716	4.05246e+08	1.74747e+06	1	1.93864	0.188645	0.0739968
YBR152W	0.16305	0.247406	1.6367e+10	7.09489e+07	1	1.77572	0.139327	0.253895
YJR136C	0.16305	0.141171	5.75701e+11	2.49559e+09	1	1.59689	0.0884035	0.831889
YDR137W	0.163335	0.074768	1.70534e+11	1.13377e+10	0.403193	1.43666	0.0520431	1.37538
YPR001W	0.163335	0.17406	1.9383e+11	8.44649e+08	1	1.66578	0.104491	0.578726
YPR151C	0.164192	0.343195	1.08297e+09	4.79388e+06	1	1.94989	0.176007	0.102689
YMR110C	0.164477	0.0673123	2.77209e+12	1.23351e+10	1	1.42104	0.0473681	1.40476
YMR231W	0.164477	0.151661	4.06814e+11	1.81022e+09	1	1.61795	0.0937364	0.740966
YDR379C-A	0.165049	0.795224	26859	120.765	1	2.59349	0.306623	0.00288352
YPL074W	0.16562	0.0936346	1.98625e+12	9.02369e+09	1	1.47951	0.0632877	1.25703
YGL195W	0.166191	0.115866	1.17638e+12	5.39987e+09	1	1.52669	0.0758934	1.05564
YMR287C	0.166476	0.124823	9.53051e+11	4.39733e+09	1	1.56249	0.0798868	0.984098
YNL134C	0.166476	0.635242	423048	1951.92	1	2.40323	0.264328	0.00746254
YGL053W	0.166762	0.235538	2.90113e+10	1.34547e+08	1	1.79353	0.131327	0.30727
NM_131175-1	0.166762	0.241542	2.19027e+10	1.01579e+08	1	1.78575	0.13526	0.279789
YBR092C	0.166762	0.363229	1.8858e+08	3.53675e+06	0.627671	2.01157	0.18057	0.0913585
YGR083C	0.166762	0.048083	2.96984e+12	1.37733e+10	1	1.36395	0.0352529	1.4374
YHR038W	0.167047	0.107709	1.48189e+12	6.90796e+09	1	1.51709	0.0709969	1.14009
YLR215C	0.167333	0.144001	5.00817e+11	2.3466e+09	1	1.5896	0.0905894	0.794132
YHR074W	0.167619	0.0637723	2.83064e+12	1.33311e+10	1	1.40987	0.0452328	1.41458
YGL143C	0.167619	0.0741308	2.62303e+12	1.23534e+10	1	1.43825	0.0515424	1.37912
YOR211C	0.167904	0.068422	1.7992e+11	1.29938e+10	0.403193	1.41809	0.0482494	1.40017
YDR260C	0.168761	0.115211	1.21717e+12	5.85034e+09	1	1.53165	0.0752202	1.0677
YGL006W	0.169046	0.275388	9.21543e+09	4.45191e+07	1	1.87027	0.147245	0.209653
YJL003W	0.169332	0.0838726	2.34267e+12	1.13747e+10	1	1.46243	0.0573514	1.32812
YJL010C	0.169617	0.15409	3.52916e+11	1.72225e+09	1	1.60769	0.0958454	0.706681
YMR109W	0.169617	0.101342	1.72252e+12	8.40599e+09	1	1.50529	0.0673241	1.19873
YJL179W	0.170474	0.108633	1.43457e+12	7.1074e+09	1	1.51436	0.0717356	1.12782
YJR133W	0.171045	0.036607	2.99361e+12	1.49811e+10	1	1.32862	0.0275526	1.44122
YMR211W	0.172187	0.119053	1.74729e+10	5.60747e+09	0.251499	1.54131	0.0772415	1.03177
YPL158C	0.173901	1.47332	757.044	3.98143	1	3.24111	0.454572	0.000570936
YPL183W-A	0.173901	0.0499882	2.96032e+12	1.55688e+10	1	1.36362	0.0366585	1.43586
YNL094W	0.174472	0.0778267	2.51542e+12	1.33598e+10	1	1.44153	0.0539891	1.35999
YBR280C	0.174472	0.370918	6.34979e+08	3.37247e+06	1	2.02718	0.182972	0.0859475
YBR085C-A	0.174757	0.259022	1.31438e+10	7.0152e+07	1	1.8197	0.142344	0.235996
YLR306W	0.174757	0.238426	2.25548e+10	1.20381e+08	1	1.76799	0.134857	0.282539
YER168C	0.174757	0.0589909	2.88741e+12	1.54109e+10	1	1.38751	0.0425156	1.42398
YMR093W	0.174757	0.0884985	2.16601e+12	1.15606e+10	1	1.46534	0.0603945	1.29386
YML107C	0.175328	0.0578655	2.9032e+12	1.56476e+10	1	1.39154	0.0415836	1.42657
YPL022W	0.175614	0.0692746	9.55468e+09	1.47561e+10	0.151928	1.41798	0.0488544	1.39667
YBL101C	0.175614	0.168499	2.28131e+11	1.23559e+09	1	1.64947	0.102153	0.611027
YGL207W	0.175899	0.0972088	1.87686e+12	1.0215e+10	1	1.49616	0.0649724	1.23351
YPR081C	0.175899	0.0680584	2.75115e+12	1.49735e+10	1	1.41649	0.0480473	1.40121
YER179W	0.175899	0.250948	1.19343e+10	6.4954e+07	1	1.7467	0.14367	0.228523
YMR068W	0.177042	0.0835624	2.34192e+12	1.29961e+10	1	1.45671	0.0573636	1.32798
YPL079W	0.177042	0.0129447	2.99694e+12	1.6631e+10	1	1.25798	0.0102901	1.44176
YPR176C	0.177327	0.0637695	6.99379e+11	1.57708e+10	0.627671	1.40683	0.0453287	1.41418
YDR368W	0.177327	0.312689	2.91663e+09	1.62637e+07	1	1.92149	0.162733	0.142874
YNL305C	0.177898	0.173827	1.90863e+11	1.07461e+09	1	1.66015	0.104706	0.575758
YMR284W	0.178184	0.359861	7.38211e+08	4.17637e+06	1	1.98853	0.180969	0.0903737
YGL235W	0.178184	0.099376	1.77466e+12	1.004e+10	1	1.49374	0.0665283	1.21071
YDL130W-A	0.178184	0.199163	8.15978e+10	4.61633e+08	1	1.70676	0.116691	0.433736
YGR135W	0.178469	0.124657	9.45293e+11	5.37368e+09	1	1.55763	0.0800295	0.981421
YBR169C	0.178755	0.255436	1.52761e+10	8.7257e+07	1	1.82104	0.140269	0.248124
YGR041W	0.179041	0.307277	3.17594e+09	1.8228e+07	1	1.90113	0.161629	0.146989
YDL183C	0.179041	0.137926	5.84966e+11	3.35736e+09	1	1.56475	0.0881458	0.836328
YLL055W	0.179612	0.0989464	1.79095e+12	1.03777e+10	1	1.49301	0.0662733	1.2144
YDR504C	0.179897	0.0329948	2.99545e+12	1.74401e+10	1	1.32038	0.0249889	1.44152
YJL127C-B	0.179897	0.250213	4.38039e+09	1.03134e+08	0.627671	1.81019	0.138224	0.260677
YMR281W	0.180183	0.0227546	2.99688e+12	1.75316e+10	1	1.28753	0.0176731	1.44175
YGR001C	0.180468	0.0964078	1.62407e+12	1.10977e+10	0.951035	1.48781	0.0647987	1.23596
YFR010W	0.180754	0.186992	1.24694e+11	7.36413e+08	1	1.68918	0.1107	0.499591
YOR159C	0.180754	0.0611283	2.85602e+12	1.6867e+10	1	1.38529	0.0441268	1.4188
YMR087W	0.181039	0.0970502	1.85684e+12	1.10181e+10	1	1.48666	0.0652807	1.22911
YDR104C	0.181039	0.176826	1.74282e+11	1.03415e+09	1	1.66844	0.105983	0.558578
YDL238C	0.181611	0.126328	8.72507e+11	5.22642e+09	1	1.5512	0.0814387	0.955556
YNL149C	0.181611	0.089851	4.06309e+07	1.27774e+10	0.026694	1.47451	0.0609362	1.28727
YIL062C	0.182467	0.0934153	1.9842e+12	1.20546e+10	1	1.47524	0.063322	1.25659
YLR099C	0.182753	0.084311	2.31086e+12	1.41051e+10	1	1.45542	0.0579291	1.32208
YJR088C	0.182753	0.0671303	2.76693e+12	1.68889e+10	1	1.41198	0.0475433	1.40389
YDR030C	0.18418	0.560103	1.82232e+06	11385.9	1	2.2469	0.249278	0.0121872
YPR200C	0.18418	0.403033	2.1513e+08	1.34414e+06	1	2.04844	0.196751	0.0599137
YNL016W	0.184466	0.0303114	2.99616e+12	1.88073e+10	1	1.30904	0.0231554	1.44163
YOR312C.2	0.184466	0.0171053	2.99694e+12	1.88122e+10	1	1.27097	0.0134585	1.44176
YER026C	0.184466	0.0827301	2.36476e+12	1.48439e+10	1	1.45282	0.0569446	1.33228
YLR251W	0.184752	0.393746	3.11318e+08	1.96328e+06	1	2.05119	0.191959	0.0677699
YNL085W	0.185037	0.0476473	2.971e+12	1.88231e+10	1	1.3589	0.0350631	1.43759
YNL058C	0.185323	1.35208	18.63	7.4541	0.251499	3.12096	0.433225	0.000749714
YHR068W	0.186465	0.0361603	2.99388e+12	1.94105e+10	1	1.32545	0.0272816	1.44127
YPL196W	0.18675	0.193066	1.00119e+11	6.52102e+08	1	1.69688	0.113777	0.464343
YIL010W	0.18675	0.169079	2.18722e+11	1.42459e+09	1	1.64551	0.102752	0.602509
YLR108C	0.187036	0.11865	9.4983e+11	7.22509e+09	0.951035	1.53823	0.0771344	1.0336
YMR315W	0.187036	0.256693	1.35129e+10	8.84168e+07	1	1.80842	0.141943	0.238184
YMR081C	0.187607	0.326025	1.85168e+09	1.22272e+07	1	1.93115	0.168824	0.122795
YOR273C	0.187893	0.345096	1.22496e+09	8.12572e+06	1	1.97868	0.174407	0.106994
YLR194C	0.188464	1.45747	751.355	5.02968	1	3.19184	0.456624	0.000568053
YIR036C	0.188464	0.35708	7.74215e+08	5.1827e+06	1	1.9796	0.18038	0.0918198
YDR388W	0.188464	0.13018	6.8099e+11	5.29963e+09	0.951035	1.56598	0.08313	0.925088
YPR033C	0.188749	0.0233757	2.99688e+12	2.01529e+10	1	1.29027	0.0181169	1.44175
YDR188W	0.18932	0.0389258	2.9915e+12	2.02998e+10	1	1.33582	0.0291401	1.44088
YPL206C	0.189606	0.0758663	2.57357e+12	1.7543e+10	1	1.43926	0.0527121	1.37039
YGR035W-A	0.189891	0.167139	2.34705e+11	1.60713e+09	1	1.64264	0.10175	0.616842
YKL168C	0.189891	0.311588	2.97574e+09	2.03762e+07	1	1.91784	0.162469	0.143833
YPL138C	0.190177	0.169969	2.01248e+11	1.38426e+09	1	1.63513	0.103948	0.586017
YGL244W	0.190463	0.06994	2.70678e+12	1.87022e+10	1	1.41685	0.049363	1.39364
YDL044C	0.190463	0.110503	1.3514e+12	9.33737e+09	1	1.51303	0.0730337	1.10559
YOR270C	0.190463	0.0205902	2.99691e+12	2.07069e+10	1	1.28036	0.0160816	1.44175
YNL295W	0.19189	0.0501462	2.9593e+12	2.09103e+10	1	1.36344	0.0367791	1.4357
YPR116W	0.192461	0.184818	1.28405e+11	9.15429e+08	1	1.67596	0.110276	0.504499
YFL024C	0.192461	0.188063	1.12247e+11	8.00236e+08	1	1.67641	0.112182	0.482382
YLR410W	0.193604	0.0742942	2.59569e+12	1.88367e+10	1	1.4235	0.0521914	1.37431
YOR244W	0.193889	0.0745961	2.59569e+12	1.89202e+10	1	1.42926	0.0521919	1.37431
YLR298C	0.193889	0.176161	1.68568e+11	1.2287e+09	1	1.6549	0.106449	0.552405
YML067C	0.194175	0.0443179	2.98106e+12	2.18253e+10	1	1.34718	0.0328967	1.43921
YMR034C	0.194175	0.12686	2.11628e+11	6.26563e+09	0.627671	1.55112	0.0817859	0.94942
YBR150C	0.194746	0.0635592	2.82019e+12	2.08302e+10	1	1.39255	0.0456423	1.41284
YBR056W	0.195031	1.10503	2767.87	20.5338	1	2.90239	0.380732	0.00116927
YFL017W-A	0.195031	0.148335	3.94125e+11	2.92387e+09	1	1.57449	0.0942117	0.73318
YDL194W	0.195317	0.0973325	1.83036e+12	1.36385e+10	1	1.48189	0.0656815	1.22324
YDR462W	0.195317	0.105501	1.53488e+12	1.14368e+10	1	1.5032	0.0701847	1.15352
YGR134W	0.195888	0.0631043	2.8265e+12	2.12463e+10	1	1.3901	0.0453955	1.41389
YHR199C	0.196174	0.0843741	2.30359e+12	1.73915e+10	1	1.45323	0.0580596	1.32069
YOR032W-A	0.196745	0.315405	2.21423e+09	1.68633e+07	1	1.89483	0.166456	0.130336
YNL097C	0.197887	0.0798908	2.44331e+12	1.89339e+10	1	1.44037	0.0554654	1.34687
YMR304W	0.198744	0.322963	1.96675e+09	1.54397e+07	1	1.92189	0.168045	0.125287
YBR208C	0.198744	0.227775	3.24935e+10	2.55086e+08	1	1.75595	0.129716	0.319103
YKR026C	0.199315	0.0371348	2.99319e+12	2.37008e+10	1	1.32781	0.0279669	1.44116
YHR104W	0.1996	0.394996	2.75425e+08	2.19027e+06	1	2.0407	0.193559	0.0650579
YNL046W	0.200171	0.856717	12104.8	97.0898	1	2.62451	0.326429	0.0021511
YDL223C	0.200457	0.511218	1.7293e+06	13929.8	1	2.04623	0.249834	0.0119752
YKL079W	0.200742	0.10175	1.66006e+12	1.34293e+10	1	1.49035	0.0682726	1.18406
YMR023C	0.200742	0.3461	7.92147e+08	6.40817e+06	1	1.92195	0.180077	0.0925234
YDR190C	0.201028	0.0739813	2.60548e+12	2.11674e+10	1	1.42379	0.0519608	1.37603
YJL131C	0.201028	0.207159	5.72403e+10	4.65031e+08	1	1.7021	0.121708	0.385389
YFL036W	0.201028	0.0979009	1.80282e+12	1.46464e+10	1	1.48115	0.0660979	1.21707
YKL186C	0.201599	0.0743893	2.59287e+12	2.1245e+10	1	1.42337	0.0522629	1.37381
YLR079W	0.201599	1.20375	2199.7	18.0236	1	2.95643	0.407165	0.00104816
YJL053W	0.201885	0.112905	1.26512e+12	1.04101e+10	1	1.51692	0.0744306	1.08154
YMR025W	0.203312	0.124374	9.06448e+11	7.61806e+09	1	1.53978	0.0807736	0.967789
YLR164W	0.203883	0.18905	1.089e+11	9.22966e+08	1	1.67885	0.112607	0.477539
YKL174C	0.203883	0.0765878	2.53262e+12	2.14648e+10	1	1.42824	0.0536239	1.36309
YOR278W	0.203883	0.103073	1.61391e+12	1.36784e+10	1	1.49422	0.0689812	1.17299
YPL199C	0.205026	0.0709166	2.68002e+12	2.30979e+10	1	1.41595	0.0500839	1.38903
YFR057W	0.205311	0.144267	4.91395e+11	4.25284e+09	1	1.58743	0.0908811	0.78912
YIL074C	0.205597	0.069134	2.72101e+12	2.36477e+10	1	1.41223	0.0489539	1.39608
YLL011W	0.205597	0.153789	3.33416e+11	2.89765e+09	1	1.59082	0.0966728	0.693418
YDL126C	0.205597	0.194321	9.14624e+10	7.9488e+08	1	1.68852	0.115084	0.450554
YJL164C	0.205597	0.894206	9195.77	79.9184	1	2.64787	0.337708	0.00193628
YGR157W	0.206168	0.0506957	2.95559e+12	2.5901e+10	1	1.36253	0.0372069	1.4351
YGL121C	0.206453	0.96285	2702.26	23.7795	1	2.51753	0.382458	0.00115629
YFL029C	0.206739	0.122697	9.61289e+11	8.49436e+09	1	1.53885	0.0797329	0.986925
YDR174W	0.207025	0.0877373	2.17816e+12	1.9327e+10	1	1.45752	0.0601964	1.29627
YDL206W	0.20731	0.105249	1.52954e+12	1.3628e+10	1	1.49785	0.0702666	1.15218
YJL096W	0.207596	0.0723311	2.6471e+12	2.36829e+10	1	1.41961	0.0509514	1.38332
YKR063C	0.207596	0.165224	2.34495e+11	2.09796e+09	1	1.62363	0.101762	0.616657
YKR066C	0.207881	0.0831853	2.00431e+12	2.0933e+10	0.951035	1.44452	0.057587	1.32574
YBR259W	0.207881	0.0823812	2.3629e+12	2.12275e+10	1	1.4458	0.0569794	1.33193
AFFX-SC-25SrRNA.1	0.208452	0.533076	4.90482e+06	44427.6	1	2.22003	0.240121	0.0169709
YPR172W	0.208738	0.212738	4.87983e+10	4.43831e+08	1	1.71625	0.123955	0.365427
YEL020C	0.208738	0.0664424	2.7757e+12	2.52456e+10	1	1.40647	0.0472406	1.40537
YDR159W	0.209023	0.0968181	1.85095e+12	1.6904e+10	1	1.48105	0.065371	1.22781
YBL067C	0.209023	0.103161	1.60372e+12	1.46461e+10	1	1.49205	0.0691408	1.17051
YGR080W	0.209023	0.176196	1.64654e+11	1.50372e+09	1	1.65012	0.106778	0.548096
YDR156W	0.209309	0.0228151	2.99688e+12	2.74816e+10	1	1.28715	0.0177252	1.44175
YDR324C	0.209309	0.102235	1.63118e+12	1.49581e+10	1	1.48773	0.0687189	1.17716
YPR095C	0.209595	0.0988287	1.1479e+11	1.61256e+10	0.403193	1.47753	0.0668876	1.20537
YBL015W	0.210166	0.0982764	6.26791e+09	1.65914e+10	0.151928	1.48161	0.0663307	1.21356
YMR125W	0.210737	0.0609556	2.8621e+12	2.67865e+10	1	1.39036	0.0438416	1.4198
YLR012C	0.211022	0.166144	2.2142e+11	2.08071e+09	1	1.61976	0.102573	0.604976
YMR100W	0.211879	0.058798	2.88873e+12	2.74777e+10	1	1.38529	0.0424447	1.42419
YKR067W	0.212164	0.2175	4.14865e+10	3.96218e+08	1	1.72251	0.126269	0.346179
YDR085C	0.212736	0.207401	6.06509e+10	5.83939e+08	1	1.71565	0.120888	0.392896
YDR132C	0.212736	0.135546	6.2236e+11	5.99199e+09	1	1.55513	0.0871601	0.853782
YNL026W	0.213021	0.0575734	2.89955e+12	2.8029e+10	1	1.37724	0.0418034	1.42597
YJR073C	0.213307	0.647406	154292	1497.5	1	2.34062	0.276596	0.00530135
YLR170C	0.213307	0.0631428	2.43067e+12	2.74257e+10	0.951035	1.39016	0.0454214	1.41377
YDL090C	0.213592	0.125076	8.53306e+11	8.31515e+09	1	1.52832	0.0818391	0.948494
YCR066W	0.213878	0.117415	1.11591e+12	1.09178e+10	1	1.52619	0.0769332	1.03723
YDR291W	0.213878	0.0637078	2.81812e+12	2.75718e+10	1	1.39353	0.0457169	1.41249
YGL017W	0.214163	0.129269	7.69313e+11	7.55696e+09	1	1.54581	0.0836257	0.916292
YML062C	0.214734	0.102068	1.63501e+12	1.61896e+10	1	1.48658	0.0686593	1.17808
YPL031C	0.215306	0.09684	1.84051e+12	1.83701e+10	1	1.47779	0.0655303	1.2255
YKR084C	0.215591	0.051101	2.95374e+12	2.95988e+10	1	1.36532	0.0374279	1.4348
YBR011C	0.216162	0.0241269	2.99686e+12	3.02701e+10	1	1.28851	0.0187247	1.44175
YPR180W	0.216162	0.0389803	2.99123e+12	3.02132e+10	1	1.32987	0.0293114	1.44084
YML009C	0.216448	0.0490893	2.96418e+12	3.00589e+10	1	1.35857	0.0361332	1.43649
YJL155C	0.216733	0.212335	4.87526e+10	4.96345e+08	1	1.71282	0.123968	0.365313
YOR137C	0.217304	0.127331	8.26352e+11	8.47968e+09	1	1.54534	0.0823967	0.9384
YBL079W	0.217304	0.0806432	1.67574e+09	2.4718e+10	0.0886035	1.43659	0.0561351	1.3405
YHR151C	0.21759	0.149104	1.0168e+11	4.23606e+09	0.627671	1.59347	0.0935715	0.74361
YNR024W	0.217875	0.379967	3.29439e+08	3.40729e+06	1	1.98695	0.191232	0.0690602
YIL119C	0.218447	0.145674	4.48858e+11	4.67901e+09	1	1.579	0.092257	0.76566
YDR280W	0.218732	0.0551091	2.92232e+12	3.05825e+10	1	1.36859	0.0402672	1.42969
YNR043W	0.218732	0.0824423	8.19041e+09	2.44409e+10	0.151928	1.43405	0.0574893	1.32675
YGR263C	0.219018	0.129158	7.57467e+11	7.95811e+09	1	1.53962	0.08389	0.911565
YBR191W.1	0.219303	0.0132469	7.41098e+11	3.16098e+10	0.627671	1.25699	0.0105385	1.44176
YDR288W	0.221588	0.168923	2.06069e+11	2.24212e+09	1	1.63036	0.103611	0.59066
YBR083W	0.222444	0.330582	1.36102e+09	1.49809e+07	1	1.91049	0.173035	0.110818
YDR415C	0.22273	0.0594416	2.88001e+12	3.18228e+10	1	1.38504	0.042917	1.42276
YER174C	0.223015	0.1021	1.06745e+11	1.80643e+10	0.403193	1.48487	0.0687605	1.17653
YHL033C.1	0.223301	0.017443	2.99694e+12	3.33702e+10	1	1.26801	0.0137562	1.44176
YOR293W.2	0.223587	0.0275661	2.9966e+12	3.34945e+10	1	1.29887	0.0212232	1.4417
YDR472W	0.223872	0.0697234	9.48588e+09	3.03495e+10	0.151928	1.41093	0.0494166	1.39331
YNR006W	0.224158	0.111403	1.27818e+12	1.43966e+10	1	1.50095	0.0742216	1.08525
YLR425W	0.224729	0.0451528	2.97836e+12	3.38034e+10	1	1.34639	0.0335362	1.43877
YBR231C	0.224729	0.172282	1.84821e+11	2.09766e+09	1	1.63816	0.105168	0.569617
YKR074W	0.2253	0.124949	5.84338e+10	1.01956e+10	0.403193	1.54138	0.0810627	0.962441
YAL011W	0.2253	0.135745	6.14636e+11	7.02925e+09	1	1.55377	0.0873651	0.850235
YFL028C	0.225871	0.0561425	2.91344e+12	3.35734e+10	1	1.37248	0.0409059	1.42824
YDR242W	0.226156	0.326253	1.3737e+09	1.58902e+07	1	1.88679	0.172914	0.111161
YDL073W	0.226442	0.114019	1.17868e+12	1.36859e+10	1	1.5031	0.075856	1.05633
YNL330C	0.227013	0.0696954	2.7022e+12	3.16139e+10	1	1.40819	0.0494929	1.39285
YBR282W	0.227299	0.0515089	2.94915e+12	3.46334e+10	1	1.35968	0.037883	1.43405
YNL021W	0.227299	0.0734132	2.61059e+12	3.06576e+10	1	1.41623	0.0518371	1.37693
YJL087C	0.227299	0.123663	5.87882e+10	1.05329e+10	0.403193	1.52748	0.0809588	0.964384
YJR035W	0.227584	0.212253	4.89532e+10	5.77053e+08	1	1.71294	0.123911	0.365813
YCL045C	0.228441	0.0240405	2.99686e+12	3.57269e+10	1	1.28703	0.018679	1.44175
YOL138C	0.228726	0.111828	1.25476e+12	1.50147e+10	1	1.49903	0.0746005	1.07858
YMR227C	0.228726	0.145887	4.42097e+11	5.29023e+09	1	1.57743	0.0924843	0.761796
YMR264W	0.228726	0.0583789	2.88838e+12	3.4563e+10	1	1.3749	0.0424606	1.42414
YJR040W	0.229012	0.0734966	2.61122e+12	3.13636e+10	1	1.41825	0.0518221	1.37704
YPR137W	0.229298	0.0458735	2.97599e+12	3.58787e+10	1	1.34752	0.034043	1.43839
YGL041C-B	0.231011	0.215321	4.22023e+10	5.20284e+08	1	1.70846	0.126033	0.348159
YNL115C	0.231011	0.331418	1.30219e+09	1.60538e+07	1	1.90907	0.173602	0.109197
YCL052C	0.231582	0.138061	5.79523e+11	7.19768e+09	1	1.56359	0.0882971	0.833726
YGR070W	0.232153	0.116154	1.12109e+12	1.40273e+10	1	1.51166	0.0768389	1.03884
YOR332W	0.232153	0.0616256	2.84625e+12	3.56126e+10	1	1.38264	0.044571	1.41718
YLR291C	0.23301	0.0419882	7.38537e+11	3.77837e+10	0.627671	1.33728	0.0313982	1.4401
YGL001C	0.23301	0.193953	8.7783e+10	1.11056e+09	1	1.67686	0.115665	0.444429
YNR007C	0.233581	0.133215	6.6822e+11	8.51606e+09	1	1.54892	0.0860052	0.874258
YJR139C	0.233581	0.0322839	2.99559e+12	3.8177e+10	1	1.3098	0.024648	1.44154
YFL014W	0.233866	2.3144	7.20917	0.0922139	1	3.66191	0.632019	7.20879e-06
YJR062C	0.234437	0.0784497	2.47534e+12	3.18951e+10	1	1.43093	0.0548245	1.35273
YNR029C	0.23558	0.0760333	2.52322e+12	3.29895e+10	1	1.4127	0.0538213	1.3614
YML131W	0.23558	0.349473	7.90482e+08	1.03351e+07	1	1.94044	0.1801	0.0924585
YBR262C	0.236151	0.0672462	2.75342e+12	3.62617e+10	1	1.4015	0.0479816	1.4016
YCR105W	0.236722	0.203099	6.46003e+10	8.56952e+08	1	1.69252	0.119998	0.401246
YMR297W	0.237293	0.252909	1.25068e+10	1.67113e+08	1	1.76829	0.143024	0.23212
YHR001W	0.237293	0.099762	1.70756e+12	2.28159e+10	1	1.47687	0.0675495	1.19525
YOR062C	0.237293	0.113189	1.17991e+12	1.57656e+10	1	1.49257	0.0758352	1.05669
YDR381C-A	0.237864	0.180175	1.3282e+11	1.78754e+09	1	1.64091	0.109802	0.510215
YOR138C	0.238435	0.0555249	2.91821e+12	3.9558e+10	1	1.36895	0.0405603	1.42902
YDR398W	0.238721	0.0556939	2.91686e+12	3.9682e+10	1	1.36977	0.0406591	1.4288
YGR052W	0.239006	0.167112	2.12121e+11	2.89614e+09	1	1.6195	0.103188	0.596386
YOL122C	0.239006	0.0871844	2.18537e+12	2.98374e+10	1	1.45122	0.0600765	1.2977
YDR520C	0.239292	0.161052	2.41198e+11	3.30494e+09	1	1.58895	0.101357	0.622478
YFL026W	0.239577	0.162312	2.5721e+11	3.53697e+09	1	1.61611	0.100434	0.635958
YGL154C	0.239863	0.08944	2.06928e+12	2.85571e+10	1	1.44338	0.0619655	1.2743
YOR006C	0.239863	0.117246	1.08706e+12	1.5002e+10	1	1.51396	0.077443	1.02821
YMR115W	0.240148	0.122113	8.14476e+11	1.3114e+10	0.951035	1.52637	0.080002	0.981964
YMR032W	0.240148	1.88779	0.183509	0.159767	0.251499	3.48394	0.541853	1.15341e-05
YHL014C	0.240434	0.141254	5.06587e+11	7.04123e+09	1	1.56247	0.0904042	0.79717
YPR011C	0.24072	0.103792	1.53483e+12	2.14092e+10	1	1.47882	0.0701858	1.1535
YDL185W	0.24072	0.0485793	2.96519e+12	4.13613e+10	1	1.34916	0.0360071	1.43665
YGR234W	0.241005	0.0371603	2.993e+12	4.18979e+10	1	1.32158	0.0281182	1.44113
YML076C	0.241005	0.108358	1.39909e+12	1.95854e+10	1	1.49902	0.0722856	1.11845
YIL040W	0.241005	0.0722625	2.63652e+12	3.69078e+10	1	1.41108	0.0512108	1.38148
YLR043C	0.241291	0.0495425	2.9606e+12	4.15919e+10	1	1.35283	0.0366214	1.43591
YPR008W	0.241291	0.135984	5.93686e+11	8.34037e+09	1	1.54688	0.0879086	0.840463
YPL243W	0.241862	0.029228	2.99636e+12	4.23938e+10	1	1.30053	0.0224739	1.44166
YHL043W	0.242147	0.321495	1.68393e+09	2.39094e+07	1	1.88985	0.170116	0.118968
YDL058W	0.242147	0.103535	1.52463e+12	2.16476e+10	1	1.4719	0.0703414	1.15094
YOR177C	0.242718	0.153392	3.25776e+11	4.65838e+09	1	1.5811	0.0970159	0.688081
YJL148W	0.242718	0.108518	1.3755e+12	1.96687e+10	1	1.49369	0.072651	1.11212
YGR109W-B	0.242718	0.139404	5.43649e+11	7.77381e+09	1	1.56093	0.0893082	0.816155
YPL228W	0.243004	0.0765529	2.16047e+12	3.60418e+10	0.951035	1.41598	0.0540636	1.35931
YHR168W	0.245003	0.136242	5.98499e+11	8.80204e+09	1	1.55213	0.0877776	0.842728
YLR253W	0.245003	0.0889293	2.10278e+12	3.09253e+10	1	1.44739	0.0614414	1.28114
YKR006C	0.245288	0.0856114	2.22402e+12	3.28228e+10	1	1.44034	0.0594383	1.30531
YOL043C	0.245574	0.135633	5.97799e+11	8.85337e+09	1	1.54483	0.0877979	0.842399
YMR162C	0.24586	0.0879661	2.13422e+12	3.17181e+10	1	1.44402	0.0609174	1.2875
YCR083W	0.24586	0.20708	3.47656e+09	7.88274e+08	0.403193	1.68679	0.122766	0.375724
YIL075C	0.24586	0.218519	3.86534e+10	5.74455e+08	1	1.71716	0.127256	0.338113
YDR033W	0.246431	0.0969853	1.81429e+12	2.71518e+10	1	1.47099	0.0659319	1.21965
YBR165W	0.246431	0.0638382	2.81069e+12	4.20634e+10	1	1.38793	0.0459952	1.41125
YMR020W	0.247002	0.126817	7.71417e+11	1.16251e+10	1	1.51731	0.0835801	0.917127
YGR149W	0.247287	0.313255	1.97042e+09	2.97969e+07	1	1.8644	0.168019	0.125365
YNL256W	0.247287	0.0806811	2.36915e+12	3.58266e+10	1	1.41896	0.0568594	1.3331
YMR269W	0.248144	0.367804	3.1911e+08	4.87594e+06	1	1.91922	0.191643	0.0683307
YDR335W	0.248144	0.0866676	2.18411e+12	3.33728e+10	1	1.44216	0.0600955	1.29745
YDR419W	0.249286	0.0961722	1.82199e+12	2.82259e+10	1	1.46136	0.06581	1.22137
YMR182W-A	0.249857	0.174415	1.59107e+11	2.48182e+09	1	1.62625	0.10725	0.54187
YLR197W	0.250143	0.059284	2.87559e+12	4.50089e+10	1	1.37345	0.0431643	1.42203
YGL114W	0.250714	0.0677828	2.73752e+12	4.31419e+10	1	1.39806	0.0484835	1.3989
YKL006C-A	0.251571	0.0850369	2.24891e+12	3.58062e+10	1	1.44084	0.0590189	1.31016
YPR032W	0.252713	0.147639	4.88178e+07	6.41547e+09	0.0496997	1.56923	0.0940838	0.735269
YPL059W	0.252713	0.0723489	2.62673e+12	4.23939e+10	1	1.40626	0.0514478	1.37976
YDL110C	0.252713	0.13037	7.05102e+11	1.13799e+10	1	1.53161	0.0851194	0.890055
YHR009C	0.252998	0.0580753	2.89126e+12	4.68216e+10	1	1.37331	0.0422887	1.42461
YIL036W	0.253284	0.148312	3.8911e+11	6.32268e+09	1	1.57101	0.0944055	0.730057
YBL004W	0.253284	0.173292	1.67563e+11	2.72275e+09	1	1.62664	0.106534	0.551305
YBR006W	0.253569	0.313186	1.99171e+09	3.2473e+07	1	1.86551	0.167883	0.125815
YFL044C	0.253855	0.278715	5.6292e+09	9.20895e+07	1	1.81032	0.153959	0.177887
YDR066C	0.25414	0.265613	8.00497e+09	1.31398e+08	1	1.78052	0.149177	0.20004
YPL268W	0.25414	0.0892978	2.08921e+12	3.42933e+10	1	1.44844	0.0616511	1.27838
YDR333C	0.25414	0.0461423	2.97404e+12	4.88173e+10	1	1.33933	0.0344519	1.43808
YDL179W	0.254712	2.33608	7.20917	0.119135	1	3.78236	0.617625	7.20879e-06
YBL047C	0.255283	0.119133	9.91809e+11	1.65005e+10	1	1.5049	0.0791632	0.997261
YML011C	0.256425	0.166954	1.94804e+11	3.28461e+09	1	1.59886	0.104421	0.579694
YJR044C	0.25671	0.0818657	2.34781e+12	3.97192e+10	1	1.4298	0.0572567	1.32909
YLR369W	0.257282	0.107385	1.4014e+12	2.38668e+10	1	1.48635	0.072247	1.11906
YKL201C	0.257567	0.270749	6.4038e+09	1.09425e+08	1	1.7786	0.152226	0.185698
YDR122W	0.257853	0.294666	3.56743e+09	6.11613e+07	1	1.8408	0.160075	0.152796
YKR021W	0.257853	0.145276	2.84935e+10	7.45293e+09	0.403193	1.56666	0.0927297	0.757533
YHR049W	0.258138	0.0686717	2.71433e+12	4.66903e+10	1	1.3973	0.0491459	1.39494
YOR313C	0.258424	0.397042	23428.7	3.29241e+06	0.0496997	2.00226	0.198297	0.0575608
YER030W	0.258424	0.072526	4.99719e+07	4.52773e+10	0.026694	1.40743	0.0515309	1.37919
YLR039C	0.258709	0.0744468	2.57324e+12	4.45576e+10	1	1.41212	0.05272	1.37033
YLR426W	0.25928	0.0929013	1.94356e+12	3.38777e+10	1	1.45294	0.0639403	1.24796
YPL157W	0.259566	0.217412	3.61828e+10	6.32778e+08	1	1.69604	0.128188	0.330749
YLR275W	0.259566	0.0743586	2.56819e+12	4.49134e+10	1	1.40739	0.0528344	1.36944
YJR005C-A	0.259566	0.690848	24891.1	435.305	1	2.24059	0.308333	0.00280566
YPL084W	0.260137	0.125828	8.29235e+11	1.45979e+10	1	1.52817	0.0823388	0.93949
YLR337C	0.260423	0.278411	5.56729e+09	9.833e+07	1	1.80659	0.154108	0.177232
YBR221W-A	0.260423	0.334144	9.14524e+08	1.61524e+07	1	1.87461	0.178247	0.0970621
YFL009W	0.260708	0.0584494	2.88727e+12	5.11631e+10	1	1.37445	0.0425256	1.42395
YGR232W	0.260994	0.192316	8.50724e+10	1.51246e+09	1	1.65632	0.11611	0.439807
YLR408C	0.261279	0.35937	4.87332e+08	8.69252e+06	1	1.92856	0.186341	0.0786897
YPL137C	0.261565	0.0941175	1.87678e+12	3.3586e+10	1	1.44855	0.0649737	1.2335
YGL224C	0.261565	0.109082	1.28514e+12	2.29982e+10	1	1.47202	0.0741035	1.08722
YLR132C	0.263564	0.239009	1.76558e+10	3.23259e+08	1	1.72854	0.138273	0.260392
YOR171C	0.264135	0.0914653	1.9893e+12	3.66593e+10	1	1.44635	0.0632388	1.25767
YOL127W	0.26442	0.00838838	2.99694e+12	5.54075e+10	1	1.24032	0.00676306	1.44176
YER062C	0.26442	0.377953	2.83709e+08	5.24521e+06	1	1.95666	0.193162	0.0657038
YPL260W	0.264706	0.109676	1.30898e+12	2.42789e+10	1	1.48783	0.0737158	1.0939
YML029W	0.265277	0.0757738	2.52984e+12	4.72278e+10	1	1.41148	0.0536838	1.36259
YDR429C	0.265848	0.0295724	2.99628e+12	5.62975e+10	1	1.29842	0.0227757	1.44165
YLR301W	0.265848	0.0703382	2.67302e+12	5.02237e+10	1	1.39915	0.0502723	1.38782
YMR318C	0.266134	0.0551383	2.91976e+12	5.50367e+10	1	1.36305	0.0404521	1.42927
YGL156W	0.266134	0.127502	7.62798e+11	1.43785e+10	1	1.52202	0.0837713	0.913699
YMR030W-A	0.266705	1.61315	1.1656	6.3054	0.151928	3.25236	0.495993	0.000304211
YOR388C	0.26699	0.460234	2.90001e+07	551939	1	2.07284	0.22203	0.0307123
YER039C	0.267847	0.235316	2.01747e+10	3.87679e+08	1	1.72538	0.136385	0.272228
YBR062C	0.268132	0.170815	1.68646e+11	3.2511e+09	1	1.6048	0.10644	0.55249
YBR016W	0.268418	0.134832	6.21141e+11	1.20124e+10	1	1.54641	0.0871904	0.853224
YLR449W	0.268418	0.065513	2.77495e+12	5.36656e+10	1	1.386	0.0472677	1.40524
YML092C	0.268418	0.154521	3.06673e+11	5.93084e+09	1	1.57854	0.0978889	0.674359
YNL078W	0.268418	1.6809	104.925	2.02918	1	3.28909	0.511054	0.000103807
YMR060C	0.268989	0.0447115	2.97885e+12	5.79774e+10	1	1.33749	0.0334295	1.43885
YPL167C	0.269275	0.174212	1.5109e+11	2.95005e+09	1	1.61338	0.107979	0.532613
YMR009W	0.269275	0.105283	1.45721e+12	2.84521e+10	1	1.47496	0.0713802	1.13372
YBR230C	0.26956	0.123006	8.80056e+11	1.72379e+10	1	1.51321	0.0812881	0.958304
YGL116W	0.26956	0.772423	287.431	353.908	0.251499	2.44162	0.316356	0.00249713
YGR254W	0.269846	0.197907	6.7174e+10	1.31994e+09	1	1.65715	0.119426	0.406505
YGL202W	0.270131	0.0339429	2.99494e+12	5.90363e+10	1	1.31069	0.025897	1.44144
YMR097C	0.270988	0.109069	1.31657e+12	2.61998e+10	1	1.48207	0.0735923	1.09601
YNL199C	0.271274	0.0721684	2.62639e+12	5.24309e+10	1	1.40253	0.051456	1.37971
YMR061W	0.271274	0.121497	9.30276e+11	1.85712e+10	1	1.51265	0.0803204	0.976196
YOR207C	0.272416	0.0879598	2.12541e+12	4.2968e+10	1	1.44036	0.061068	1.28572
YER037W	0.272987	0.519709	3.44886e+06	70162.6	1	2.1351	0.243412	0.0150866
YLR057W	0.273272	0.204117	5.43712e+10	1.10959e+09	1	1.66743	0.122414	0.378839
YIR008C	0.273272	0.141496	1.70186e+09	9.90336e+09	0.151928	1.55356	0.0910784	0.785832
YHL030W	0.273558	0.770357	19739	404.09	1	2.44791	0.3147	0.00257931
YAR009C	0.273558	0.254404	1.10835e+10	2.26898e+08	1	1.75816	0.144699	0.222958
YER147C	0.274129	0.16422	2.0956e+11	4.31696e+09	1	1.58867	0.10337	0.593976
YJL149W	0.274129	0.113827	1.1513e+12	2.3717e+10	1	1.49148	0.0763179	1.04808
YGL145W	0.274415	0.0682151	2.7218e+12	5.62449e+10	1	1.39416	0.0489292	1.39621
YLR208W	0.274986	0.0394303	2.99039e+12	6.21819e+10	1	1.3232	0.0297992	1.44071
YKR091W	0.276128	0.209241	4.47872e+10	9.42953e+08	1	1.67155	0.125178	0.355127
YIR003W	0.276128	0.0577995	2.89198e+12	6.0888e+10	1	1.36826	0.0422431	1.42473
YAL026C	0.276128	0.0640824	2.80087e+12	5.89696e+10	1	1.382	0.0463694	1.4096
YLR320W	0.276413	0.21306	3.9816e+10	8.40893e+08	1	1.67985	0.126833	0.341469
YPL119C	0.276413	0.193898	1.82496e+10	1.55861e+09	0.627671	1.64187	0.118096	0.419454
YHL021C	0.276699	0.59484	334824	7093.25	1	2.22844	0.266931	0.00689593
YMR224C	0.276699	0.0866325	2.16757e+12	4.59199e+10	1	1.43508	0.0603676	1.29417
YKL027W	0.276985	0.0886699	2.08768e+12	4.43646e+10	1	1.43768	0.0616755	1.27807
YER059W	0.27727	0.155182	3.053e+11	6.50791e+09	1	1.58421	0.0979555	0.673352
YML126C	0.277556	0.0547632	2.92107e+12	6.24593e+10	1	1.3572	0.0403502	1.42949
YGR150C	0.277556	0.173363	1.50756e+11	3.22351e+09	1	1.60507	0.10801	0.532219
YDR262W	0.277841	0.0950145	1.84789e+12	3.96342e+10	1	1.45241	0.0654183	1.22713
YDR055W	0.277841	1.86916	7.20917	0.154625	1	3.41423	0.547463	7.20879e-06
YBR270C	0.278127	0.160464	2.35308e+11	5.06257e+09	1	1.57758	0.101715	0.61737
YLR173W	0.278127	0.21136	4.21294e+10	9.06399e+08	1	1.67675	0.126053	0.347958
YOR086C	0.278412	0.117657	1.0495e+12	2.26492e+10	1	1.50628	0.0781107	1.01623
YER061C	0.279555	0.338269	9.71835e+08	2.12323e+07	1	1.90639	0.177439	0.0990488
YDR478W	0.280126	0.302183	2.40592e+09	5.28866e+07	1	1.82792	0.165315	0.133994
YNL123W	0.280982	0.0578768	2.88873e+12	6.40838e+10	1	1.36357	0.0424452	1.42419
YGL047W	0.281268	0.401808	1.27435e+08	2.83566e+06	1	1.97474	0.203473	0.0503159
YKL040C	0.281553	0.0575193	2.48847e+12	6.45698e+10	0.951035	1.36365	0.0421804	1.42489
YFL004W	0.281839	0.076423	2.50732e+12	5.61329e+10	1	1.41114	0.054157	1.35853
YGR044C	0.282125	1.65279	131.943	2.96288	1	3.25151	0.508314	0.000129758
YAL036C	0.28241	0.0597684	2.86839e+12	6.46077e+10	1	1.37314	0.0435267	1.42084
YLR421C	0.282696	0.0888382	2.07298e+12	4.68335e+10	1	1.43511	0.0619032	1.27506
YIR038C	0.282981	0.710076	29807	675.454	1	2.33272	0.304398	0.00299309
YNL298W	0.283552	0.210217	4.29904e+10	9.80112e+08	1	1.67152	0.125764	0.350313
YNL180C	0.283552	0.236432	1.8745e+10	4.27356e+08	1	1.72033	0.137434	0.26564
YMR301C	0.283838	0.0662564	2.75617e+12	6.30264e+10	1	1.38326	0.0478988	1.40207
YNL192W	0.283838	0.806242	12255.7	280.254	1	2.47308	0.326007	0.0021612
YLR218C	0.284409	0.557292	967657	22261.6	1	2.18075	0.25555	0.0098573
YML110C	0.28498	0.180489	1.15968e+11	2.68403e+09	1	1.61549	0.111723	0.487655
YBR079C	0.285266	0.0532292	2.93429e+12	6.81172e+10	1	1.3542	0.0393068	1.43164
YER172C	0.285266	0.129663	7.10471e+11	1.6493e+10	1	1.52569	0.0849869	0.892309
YMR178W	0.285266	0.10822	1.34191e+12	3.11513e+10	1	1.47872	0.0731846	1.103
YOR210W	0.285551	0.0530863	2.93539e+12	6.83475e+10	1	1.35393	0.0392091	1.43182
YPR140W	0.286122	0.159191	2.39369e+11	5.60696e+09	1	1.56888	0.101468	0.6209
YCL004W	0.287264	0.0994928	1.68766e+12	4.0007e+10	1	1.46641	0.0678478	1.19059
YLR387C	0.287264	0.0725062	2.6144e+12	6.19758e+10	1	1.40113	0.0517484	1.3776
YBL104C	0.288121	0.0763932	2.49935e+12	5.97802e+10	1	1.40616	0.0543274	1.35709
YNL008C	0.288121	0.0818314	2.3185e+12	5.54546e+10	1	1.4159	0.0577946	1.32354
YML079W	0.288121	0.0893528	2.03907e+12	4.8771e+10	1	1.43054	0.0624611	1.26807
YKR003W	0.288407	0.214768	3.83614e+10	9.2027e+08	1	1.68623	0.127366	0.337259
YBR228W	0.288407	0.218539	3.07312e+10	7.37225e+08	1	1.67452	0.130509	0.313226
YBR058C-A	0.288692	0.0704511	2.66575e+12	6.41401e+10	1	1.39589	0.0504703	1.38656
YDR351W	0.288978	0.0842554	2.25099e+12	5.43213e+10	1	1.42848	0.0589826	1.31056
YER171W	0.289549	0.0630785	2.81648e+12	6.83717e+10	1	1.37772	0.0457846	1.41222
YLR166C	0.289549	0.110222	1.28161e+12	3.11118e+10	1	1.48622	0.0741628	1.08622
YGR195W	0.29012	0.0479269	2.96691e+12	7.24506e+10	1	1.34086	0.0357433	1.43693
YBR035C	0.29012	0.0834084	2.27839e+12	5.56372e+10	1	1.42574	0.058502	1.31586
YLL033W	0.291262	0.197855	6.61239e+10	1.63386e+09	1	1.65342	0.119664	0.404376
YOR173W	0.292404	0.345383	1.61729e+08	1.63511e+07	0.627671	1.89174	0.182574	0.0867982
YPL237W	0.29269	0.0228332	2.99688e+12	7.51444e+10	1	1.27874	0.017856	1.44175
YHR022C-A	0.292975	0.0940642	1.86161e+12	4.68152e+10	1	1.44253	0.0652077	1.23016
YBR261C	0.293261	0.0787474	2.42998e+12	6.12872e+10	1	1.41317	0.055724	1.34442
YDL127W	0.293261	0.403006	2.96287e+07	3.02192e+06	0.627671	1.97331	0.204229	0.0492923
YDL235C	0.294974	0.0539611	2.92666e+12	7.51154e+10	1	1.35157	0.0399247	1.4304
YOR346W	0.294974	0.297653	809.132	7.03404e+07	0.00660866	1.81994	0.163551	0.13994
YPR168W	0.29526	0.238866	1.67308e+10	4.30659e+08	1	1.71819	0.139022	0.255762
YGR101W	0.29526	0.115983	1.07102e+12	2.75686e+10	1	1.49215	0.0777288	1.02313
YCR106W	0.295545	0.29238	2.86589e+09	7.39838e+07	1	1.79414	0.162963	0.142041
YKL104C	0.295831	0.142216	4.57761e+11	1.18515e+10	1	1.54649	0.0919601	0.770689
YPR067W	0.29783	0.106355	1.41186e+12	3.72994e+10	1	1.47554	0.0720785	1.12184
YPL091W	0.29783	0.0639438	2.79931e+12	7.39537e+10	1	1.37753	0.0464191	1.40934
YLR318W	0.29783	0.210568	4.20865e+10	1.11186e+09	1	1.67024	0.126071	0.34784
YGR060W	0.298115	0.0946282	1.84723e+12	4.89417e+10	1	1.44626	0.0654298	1.22699
YOL063C	0.298115	0.0704382	2.66493e+12	7.06063e+10	1	1.39491	0.0504966	1.38642
YPL254W	0.298972	0.0892331	2.04777e+12	5.47238e+10	1	1.43192	0.0623171	1.26987
YNL148C	0.298972	0.12842	7.35313e+11	1.96503e+10	1	1.52149	0.0844037	0.90259
YPL107W	0.299258	0.215149	3.69053e+10	9.89074e+08	1	1.68203	0.12791	0.332937
YOL022C	0.299258	0.104512	1.444e+12	3.86997e+10	1	1.45996	0.0715858	1.13029
YMR139W	0.299829	0.251662	1.05286e+10	2.83789e+08	1	1.73079	0.145404	0.219173
YMR130W	0.3004	0.0575634	2.89481e+12	7.84735e+10	1	1.36785	0.0420831	1.42519
YPL085W	0.300685	0.104113	1.47251e+12	4.00312e+10	1	1.46339	0.0711451	1.13768
YEL037C	0.300685	0.102231	1.56264e+12	4.24816e+10	1	1.46559	0.0697537	1.16043
YJL194W	0.301256	0.275478	4.97637e+09	1.36059e+08	1	1.77033	0.155608	0.170726
YBR230W-A	0.301542	0.246123	1.2582e+10	3.44983e+08	1	1.72191	0.142937	0.232584
YOR262W	0.301542	0.0921112	1.93354e+12	5.30151e+10	1	1.43715	0.0640929	1.24581
YMR308C	0.302113	0.0664597	2.36458e+12	7.58015e+10	0.951035	1.38126	0.0481153	1.40084
YPL061W	0.302113	0.444135	3.5563e+07	980644	1	2.02256	0.219591	0.032875
YKR077W	0.302399	0.89253	6149.59	170.055	1	2.53579	0.351973	0.00165081
YOR023C	0.302399	0.198916	6.43471e+10	1.7794e+09	1	1.65691	0.120052	0.400721
YBR059C	0.30297	0.275576	5.2707e+09	1.46578e+08	1	1.77959	0.154854	0.174027
YJL116C	0.303255	2.01836	0.472526	0.201055	0.403193	3.46395	0.582675	7.20879e-06
YOL109W	0.303255	0.0310163	2.99589e+12	8.35517e+10	1	1.29958	0.0238664	1.44159
YGR003W	0.303541	0.0824018	2.3031e+12	6.44121e+10	1	1.41902	0.0580695	1.3206
YGR230W	0.304397	0.392031	2.39895e+06	4.25336e+06	0.251499	1.9472	0.201331	0.0532211
YMR077C	0.304397	0.0898709	2.02148e+12	5.7016e+10	1	1.43255	0.062735	1.26441
YGR086C	0.304397	0.419145	7.42057e+07	2.09298e+06	1	1.99151	0.210466	0.0420143
YOR236W	0.304683	0.0586068	2.87791e+12	8.14004e+10	1	1.36149	0.0430462	1.42241
YDR229W	0.304969	0.20759	4.28377e+10	1.21505e+09	1	1.64998	0.125814	0.349897
YMR170C	0.305254	0.195883	6.58259e+10	1.87234e+09	1	1.63607	0.119728	0.403767
YDL236W	0.30554	0.0687719	2.69845e+12	7.697e+10	1	1.38673	0.0495929	1.39221
YAL029C	0.305825	0.0702388	2.66599e+12	7.62574e+10	1	1.39187	0.0504635	1.3866
YJR082C	0.306111	0.139514	4.89287e+11	1.40347e+10	1	1.53398	0.0909493	0.78799
YDR240C	0.306111	0.0802791	2.37168e+12	6.80292e+10	1	1.41308	0.0568116	1.33358
YPR169W	0.306396	0.131385	6.37354e+11	1.83331e+10	1	1.51404	0.0867778	0.860584
YPL063W	0.306967	0.0904778	2.01035e+12	5.81505e+10	1	1.43832	0.0629052	1.26209
YKL176C	0.306967	0.0519359	2.94367e+12	8.51473e+10	1	1.35092	0.0384449	1.43317
YPL217C	0.307253	0.140934	4.71017e+11	1.36625e+10	1	1.53982	0.0915263	0.778058
YBR286W	0.30811	0.0735407	2.5761e+12	7.535e+10	1	1.39661	0.0526566	1.37084
YIL002W-A	0.30811	0.0899766	2.02132e+12	5.91229e+10	1	1.43417	0.0627376	1.26438
YDL045C	0.308395	0.0765479	2.48276e+12	7.28218e+10	1	1.40028	0.0546662	1.35408
YLR460C	0.308395	0.116081	1.05972e+12	3.10826e+10	1	1.4895	0.0779326	1.01952
YDL150W	0.308395	0.13468	5.80374e+11	1.7023e+10	1	1.52571	0.0882735	0.834134
YCR101C	0.309252	0.157916	2.51122e+11	7.4272e+09	1	1.56705	0.100773	0.6309
YKL080W	0.309252	0.0355515	2.99391e+12	8.85483e+10	1	1.30685	0.027204	1.44127
YJR065C	0.309537	0.0987229	1.68813e+12	5.00669e+10	1	1.45522	0.0678405	1.1907
YML121W	0.309537	0.0754076	2.52303e+12	7.48283e+10	1	1.40099	0.0538245	1.36136
YIL042C	0.309823	0.111148	1.21927e+12	3.62614e+10	1	1.47833	0.0751849	1.06832
YKL091C	0.310394	0.198578	5.98288e+10	1.78918e+09	1	1.64004	0.121082	0.391113
YOL057W	0.310965	0.100631	1.61043e+12	4.84263e+10	1	1.45762	0.0690376	1.17214
YAR020C	0.311822	0.208005	4.28425e+10	1.29897e+09	1	1.6533	0.125812	0.34991
YDR056C	0.312393	0.0361792	2.99353e+12	9.12624e+10	1	1.30803	0.0276593	1.44121
YFR044C	0.313535	0.0397804	2.98968e+12	9.21483e+10	1	1.31948	0.0301486	1.44059
YMR089C	0.314106	0.159531	2.38085e+11	7.37847e+09	1	1.57099	0.101548	0.619789
YER015W	0.314392	0.13043	6.68147e+11	2.0763e+10	1	1.5165	0.0860073	0.874226
YHR054C	0.315534	0.111521	1.19193e+12	3.74448e+10	1	1.47452	0.0756324	1.06027
YKR017C	0.316391	0.1881	8.63589e+10	2.73516e+09	1	1.62307	0.115891	0.442013
YCL010C	0.316676	0.11992	9.32557e+11	2.96159e+10	1	1.49386	0.0802752	0.976993
YHR083W	0.316676	0.0786358	2.41145e+12	7.65823e+10	1	1.40217	0.0560814	1.34099
YNL137C	0.316676	0.100071	1.62963e+12	5.17536e+10	1	1.4557	0.0687441	1.17678
YGR095C	0.317247	0.104921	1.45006e+12	4.63004e+10	1	1.46762	0.0714907	1.13187
YAL055W	0.317247	0.141599	4.41994e+11	1.41128e+10	1	1.531	0.0924881	0.761737
YLR287C	0.317818	0.0683787	2.70299e+12	8.67731e+10	1	1.38227	0.0494683	1.39299
YGL064C	0.318104	0.10746	1.33262e+12	4.28962e+10	1	1.46543	0.0733302	1.10045
YOL010W	0.318104	0.0601252	2.85938e+12	9.20414e+10	1	1.36768	0.0439614	1.41935
YIL106W	0.318675	0.456641	77946.6	719302	0.151928	2.02942	0.225011	0.0281042
YGL057C	0.319246	0.172491	1.44578e+11	4.70416e+09	1	1.5882	0.108608	0.524848
YDR529C	0.319532	0.12268	8.44159e+11	2.75404e+10	1	1.49572	0.0820209	0.945093
YDL025C	0.319817	0.149807	3.22732e+11	1.05573e+10	1	1.54207	0.0971469	0.685931
YBR188C	0.319817	0.190764	7.26272e+10	2.37579e+09	1	1.61215	0.118329	0.41722
YLR244C	0.320388	0.0251944	2.99681e+12	9.85584e+10	1	1.28168	0.0196573	1.44174
YOR054C	0.320674	0.157372	2.52683e+11	8.33241e+09	1	1.56306	0.100682	0.632205
YOR261C	0.320674	0.143375	4.18017e+11	1.37844e+10	1	1.53621	0.0933304	0.747706
YNL297C	0.321245	0.0723098	2.60981e+12	8.65211e+10	1	1.39441	0.051857	1.3768
YMR323W	0.321531	0.203615	5.14953e+10	1.71174e+09	1	1.65291	0.123186	0.372039
YOR162C	0.321531	0.086775	3.39183e+10	7.08743e+10	0.251499	1.42363	0.0609535	1.28708
YAL022C	0.321816	0.0890186	2.04453e+12	6.8143e+10	1	1.42719	0.0623735	1.2692
YOR049C	0.321816	0.894824	5428.43	180.926	1	2.51506	0.355786	0.00156863
YJR011C	0.322387	0.0757849	2.50674e+12	8.39936e+10	1	1.39902	0.0541701	1.35843
YLR440C	0.322387	0.127689	7.22903e+11	2.42224e+10	1	1.50769	0.0846917	0.897483
YPL077C	0.322387	0.12441	7.85656e+11	2.63251e+10	1	1.49426	0.0832585	0.922735
YNL201C	0.322387	0.106374	1.38129e+12	4.62832e+10	1	1.46609	0.0725564	1.11368
YGL203C	0.323244	0.0576173	2.89088e+12	9.76394e+10	1	1.36166	0.042314	1.42455
YGR048W	0.323244	0.278839	4.26695e+09	1.44116e+08	1	1.7689	0.157635	0.162193
YBR128C	0.323244	0.200409	5.52869e+10	1.86731e+09	1	1.64017	0.122189	0.380954
YGL172W	0.323529	0.0501739	2.95303e+12	1.00003e+11	1	1.33792	0.0375015	1.43468
YJL077W-B	0.323529	0.599463	203292	6884.4	1	2.19696	0.27286	0.00582326
YGR186W	0.323529	0.0707752	2.64565e+12	8.95936e+10	1	1.38813	0.0509861	1.38307
YOR223W	0.323815	0.227846	2.22985e+10	7.57131e+08	1	1.68757	0.135014	0.281464
YFL003C	0.325528	0.157222	2.5082e+11	8.65232e+09	1	1.55989	0.10079	0.630648
YKL041W	0.325528	0.0783969	2.41441e+12	8.32876e+10	1	1.39925	0.0560276	1.34154
YJR014W	0.325814	0.0750128	2.52325e+12	8.72714e+10	1	1.39375	0.0538207	1.3614
YJL110C	0.325814	0.200014	5.1512e+10	1.78164e+09	1	1.62372	0.123183	0.372079
YGL223C	0.326099	0.0477572	2.9668e+12	1.02882e+11	1	1.33559	0.0357573	1.43691
YOR119C	0.326099	0.309111	1.60577e+09	5.56847e+07	1	1.81004	0.170776	0.117098
YLR287C-A	0.326099	0.0199734	2.99692e+12	1.03927e+11	1	1.26711	0.015763	1.44176
YHR157W	0.327242	0.296677	2.18614e+09	7.66102e+07	1	1.78042	0.166633	0.129783
YFR023W	0.327242	0.253389	9.99058e+09	3.50106e+08	1	1.73392	0.146136	0.215374
YMR001C-A	0.328098	1.32126	12.7364	28.2779	0.251499	2.94659	0.448402	0.000592563
YHR113W	0.328669	0.25221	1.00981e+10	3.58526e+08	1	1.72768	0.145982	0.216144
YBR038W	0.328955	1.23917	14.5619	32.5847	0.251499	2.81819	0.439703	0.000645908
YJL055W	0.32924	0.0941604	1.83423e+12	6.54633e+10	1	1.43482	0.0656251	1.2241
YOL001W	0.32924	0.0782266	2.44245e+12	8.71704e+10	1	1.40992	0.0554828	1.34671
YGL096W	0.329526	0.132392	5.90532e+11	2.11308e+10	1	1.50457	0.0879935	0.838972
YAL056W	0.329526	0.0652959	2.76806e+12	9.90486e+10	1	1.37432	0.0475114	1.40408
YBR151W	0.330668	0.126044	7.41858e+11	2.68226e+10	1	1.49606	0.0842509	0.90526
YLR248W	0.332096	0.070567	2.65542e+12	9.72586e+10	1	1.39103	0.0507302	1.38477
YMR188C	0.332096	0.0682573	2.70406e+12	9.90401e+10	1	1.38061	0.04944	1.39317
YNL163C	0.332667	0.0525451	2.93719e+12	1.08135e+11	1	1.34499	0.0390672	1.43211
YKL122C	0.332953	0.0839979	2.23031e+12	8.23222e+10	1	1.41574	0.0593314	1.30654
YPR049C	0.333524	0.157154	2.43425e+11	9.03127e+09	1	1.5525	0.101226	0.624388
YGR205W	0.333524	0.34466	4.99729e+08	1.85404e+07	1	1.85298	0.186003	0.0793515
YLR283W	0.334095	0.101052	1.5626e+12	5.82722e+10	1	1.44869	0.0697542	1.16042
YNL331C	0.334095	0.268758	5.5941e+09	2.08614e+08	1	1.74465	0.154047	0.177516
YJR019C	0.335523	0.075943	2.49779e+12	9.43463e+10	1	1.39702	0.0543605	1.35681
YCL051W	0.335523	0.04191	2.9853e+12	1.12761e+11	1	1.32061	0.0317353	1.43989
YPL097W	0.335808	0.0989969	1.65337e+12	6.26104e+10	1	1.44781	0.0683771	1.18247
YLR222C	0.336094	0.100007	1.61802e+12	6.14282e+10	1	1.45112	0.0689172	1.17398
YDL243C.1	0.336094	0.162465	1.97934e+11	7.51457e+09	1	1.55943	0.104182	0.582782
YGL098W	0.336379	0.058827	2.8708e+12	1.09268e+11	1	1.3551	0.0434114	1.42124
YGR096W	0.336665	0.0639258	2.79053e+12	1.06484e+11	1	1.36838	0.0467164	1.40787
YDL173W	0.336665	0.0943863	1.82362e+12	6.95874e+10	1	1.4348	0.0657837	1.22174
YOL089C	0.336665	0.0505643	2.95104e+12	1.12609e+11	1	1.34079	0.0377124	1.43436
YKL062W	0.33695	0.316803	1.01071e+09	4.49508e+07	0.951035	1.81077	0.174955	0.105519
YHR115C	0.337236	0.0727292	2.58581e+12	9.91749e+10	1	1.38716	0.0524304	1.37256
YBR302C	0.337807	0.0774557	2.44911e+12	9.44099e+10	1	1.39933	0.0553519	1.34794
YDR155C	0.33952	0.179942	1.10922e+11	4.34128e+09	1	1.60159	0.112353	0.480476
YER161C	0.339806	0.0597231	2.86139e+12	1.12272e+11	1	1.36142	0.0438682	1.41969
YJL039C	0.339806	0.0703446	2.6481e+12	1.03903e+11	1	1.38122	0.0509295	1.3835
YDL215C	0.339806	0.107677	1.2944e+12	5.07883e+10	1	1.45605	0.0739513	1.08982
YPL191C	0.340948	0.171738	1.43744e+11	5.69716e+09	1	1.58005	0.108692	0.523837
YJL144W	0.341519	0.203642	4.43148e+10	1.76522e+09	1	1.62476	0.125337	0.353874
YML063W	0.341519	0.0139769	2.99694e+12	1.19379e+11	1	1.25115	0.0111713	1.44176
YOR241W	0.341519	0.0380169	2.9917e+12	1.1917e+11	1	1.30947	0.0290323	1.44092
YDR206W	0.34209	0.0587646	2.87378e+12	1.15048e+11	1	1.3586	0.0432539	1.42173
YLR406C	0.342376	0.0313507	2.99578e+12	1.20233e+11	1	1.29391	0.0242294	1.44157
YKL021C	0.342947	0.130078	6.43518e+11	2.59564e+10	1	1.50172	0.0866194	0.863349
YGR272C	0.342947	0.294914	2.17182e+09	8.76005e+07	1	1.76885	0.166727	0.129499
YOL083W	0.343518	0.224207	2.40994e+10	9.76916e+08	1	1.67399	0.133935	0.288846
YKR022C	0.344375	0.0689131	2.68469e+12	1.09646e+11	1	1.37963	0.0499505	1.38984
YDR078C	0.345231	0.104698	1.4265e+12	5.86957e+10	1	1.45698	0.0718595	1.1257
YCR027C	0.345231	0.0924119	1.89047e+12	7.77865e+10	1	1.42694	0.0647621	1.23649
YOL004W	0.345231	0.0603619	2.85041e+12	1.17285e+11	1	1.3599	0.0443869	1.41787
YAL062W	0.345231	0.124073	7.99711e+11	3.29054e+10	1	1.49561	0.0829579	0.928205
YHL048W	0.345802	0.0533353	2.93068e+12	1.21187e+11	1	1.34605	0.0396236	1.43105
YAL014C	0.346945	0.082517	2.27901e+12	9.51766e+10	1	1.41076	0.058491	1.31598
YIR001C	0.34723	0.0694052	2.67378e+12	1.11939e+11	1	1.38114	0.0502521	1.38795
YGR218W	0.34723	0.0663558	2.74578e+12	1.14953e+11	1	1.37611	0.04822	1.4003
YDR295C	0.347516	0.0970531	1.71653e+12	7.20407e+10	1	1.43961	0.0674163	1.19734
YIL154C	0.347516	0.308212	1.61957e+09	6.79712e+07	1	1.80592	0.170668	0.117433
YBR288C	0.347801	0.0353921	2.99401e+12	1.25965e+11	1	1.30507	0.0271188	1.44129
YPR107C	0.348087	0.0637988	2.79376e+12	1.1783e+11	1	1.36893	0.0466048	1.40841
YPL178W	0.348372	0.0229829	2.99688e+12	1.26708e+11	1	1.27343	0.018048	1.44175
YIR014W	0.348372	0.448212	2.82757e+07	1.19549e+06	1	2.01597	0.222331	0.0304543
YJR084W	0.348658	0.0392467	2.9903e+12	1.26741e+11	1	1.31502	0.0298451	1.44069
YDR152W	0.348658	0.110534	1.19514e+12	5.06547e+10	1	1.46254	0.0755773	1.06122
YGL241W	0.350086	0.134021	5.55758e+11	2.38458e+10	1	1.5065	0.0889617	0.82217
YPL002C	0.350371	0.0641906	2.78557e+12	1.19813e+11	1	1.36885	0.046894	1.40703
YGR015C	0.350657	0.103218	1.25839e+12	6.30775e+10	0.951035	1.44777	0.0712942	1.13521
YPL089C	0.351228	0.0480094	2.96484e+12	1.28461e+11	1	1.33139	0.0360596	1.43659
YBR026C	0.351228	0.369549	1.97542e+08	8.55913e+06	1	1.86782	0.197851	0.0582341
YHR072W	0.351513	0.169097	1.5672e+11	6.80695e+09	1	1.57359	0.10746	0.539147
YER111C	0.352085	0.694894	469.709	1288.72	0.251499	2.28161	0.304563	0.002983
YBR225W	0.352085	0.0757854	2.49637e+12	1.08956e+11	1	1.39334	0.0543911	1.35655
YER078C	0.352941	0.153173	2.80083e+11	1.23139e+10	1	1.54403	0.099203	0.654277
YLR085C	0.352941	0.056164	2.90308e+12	1.27635e+11	1	1.35039	0.0415909	1.42655
YMR067C	0.353512	0.127311	6.97543e+11	3.08168e+10	1	1.49253	0.0852987	0.886863
YOR336W	0.353512	0.0787847	2.40039e+12	1.06047e+11	1	1.39969	0.0562872	1.33894
YNL157W	0.356082	0.0724492	2.58646e+12	1.16778e+11	1	1.38232	0.0524112	1.37268
YIR004W	0.358081	0.0490901	2.95944e+12	1.3588e+11	1	1.33565	0.0367537	1.43572
YFR052W	0.358938	0.226633	2.13488e+10	9.87265e+08	1	1.67115	0.135615	0.27741
YOR335C	0.358938	0.0340518	2.99473e+12	1.3849e+11	1	1.29901	0.0262137	1.4414
YPL242C	0.359223	0.649806	3735.06	2641.52	0.403193	2.22666	0.29183	0.00376155
YNL248C	0.359509	0.0576382	2.88389e+12	1.34002e+11	1	1.34955	0.0427093	1.4234
YPL215W	0.359509	0.114964	1.05648e+12	4.90898e+10	1	1.47407	0.0779908	1.01848
YJR093C	0.359509	0.0700624	2.65462e+12	1.23348e+11	1	1.38041	0.0507547	1.38463
YHR199C-A	0.360366	0.0580311	2.88144e+12	1.34847e+11	1	1.35445	0.0428447	1.42299
YDL133W	0.360651	0.0769713	2.10352e+12	1.14715e+11	0.951035	1.38874	0.0554251	1.34726
YHR010W	0.361793	0.011713	2.99694e+12	1.41926e+11	1	1.24507	0.00940754	1.44176
YML088W	0.361793	0.166816	1.66697e+11	7.89427e+09	1	1.56479	0.106606	0.550354
YDR248C	0.36265	0.196648	5.84214e+10	2.78636e+09	1	1.61967	0.121413	0.388022
YKL026C	0.362935	0.151713	2.8598e+11	1.36719e+10	1	1.5339	0.0989065	0.658837
YHR106W	0.364078	0.0945152	1.79709e+12	8.67272e+10	1	1.42818	0.0661786	1.21578
YGL037C	0.364934	1.13371	1813.17	88.1222	1	2.71656	0.417333	0.000951561
YPL096W	0.36522	0.0906811	1.95359e+12	9.51698e+10	1	1.42167	0.0637849	1.2501
YJR086W	0.367504	0.0874906	7.27129e+09	1.02912e+11	0.151928	1.41347	0.0618975	1.27514
YDR092W	0.36779	0.210134	3.78252e+10	1.88184e+09	1	1.64725	0.127567	0.33568
YOR274W	0.368075	0.226449	2.17049e+10	1.08236e+09	1	1.67258	0.135389	0.278944
YPL110C	0.368361	0.170391	9.37761e+09	7.15114e+09	0.403193	1.56674	0.108755	0.523018
YBL106C	0.369218	0.14032	4.33828e+11	2.18357e+10	1	1.51268	0.0927622	0.757017
YKL011C	0.369789	0.0897979	1.96749e+12	9.94893e+10	1	1.41242	0.0635771	1.25306
YMR140W	0.369789	0.206791	3.97475e+10	2.00989e+09	1	1.63011	0.126857	0.341273
YGR053C	0.371502	0.240663	1.308e+10	6.70649e+08	1	1.68988	0.142414	0.235614
YNL196C	0.372359	0.182793	9.24307e+10	4.77203e+09	1	1.59045	0.114931	0.452138
YOL086W-A	0.372359	0.136157	5.01322e+11	2.58824e+10	1	1.50325	0.0905748	0.794399
YDL088C	0.372644	0.0400801	2.98881e+12	1.54662e+11	1	1.31056	0.0305825	1.44045
YIL117C	0.372644	0.35317	3.48614e+08	1.80398e+07	1	1.85394	0.190497	0.0703751
YNL039W	0.373215	0.18771	7.59286e+10	3.94718e+09	1	1.59482	0.1177	0.423449
YDR146C	0.374072	1.45654	1.37947	20.5896	0.151928	2.98595	0.487799	0.000350347
YLR346C	0.374358	0.136266	5.13481e+11	2.69393e+10	1	1.51072	0.090199	0.80077
YBR052C	0.376927	0.348606	4.44713e+08	2.38153e+07	1	1.85895	0.187529	0.0763252
YBR138C	0.376927	1.00099	40.6242	136.756	0.251499	2.58316	0.387505	0.00112601
YCR030C	0.37807	0.223322	2.19336e+10	1.1853e+09	1	1.6513	0.13524	0.27992
YOR110W	0.378355	0.100853	1.52212e+12	8.24423e+10	1	1.43296	0.070381	1.15031
YKL164C	0.378355	1.24826	803.595	43.525	1	2.78891	0.447578	0.000594004
YOR259C	0.378641	0.207609	3.70806e+10	2.01294e+09	1	1.62393	0.127843	0.333463
YKL206C	0.378641	0.0674975	2.707e+12	1.46951e+11	1	1.36754	0.049357	1.39368
YOR353C	0.378926	0.0781268	5.96696e+11	1.31287e+11	0.627671	1.39384	0.0560516	1.34128
YPR068C	0.379212	0.180867	9.6826e+10	5.28008e+09	1	1.58316	0.114244	0.459194
YOL073C	0.379212	0.129711	6.1997e+11	3.3808e+10	1	1.48706	0.0872268	0.852688
YPR188C	0.379497	0.0977977	1.65722e+12	9.0575e+10	1	1.43154	0.0683166	1.18339
YNL327W	0.379497	1.69235	18.7495	1.02475	1	3.16547	0.53463	1.87429e-05
YMR259C	0.379783	0.149894	3.12662e+11	1.71271e+10	1	1.53573	0.0976045	0.678721
YPL146C	0.380354	0.206963	3.94851e+10	2.1727e+09	1	1.63018	0.126957	0.34052
YPL129W	0.38064	0.0271986	2.9966e+12	1.65262e+11	1	1.28374	0.021187	1.4417
YCL033C	0.38064	0.237296	1.38147e+10	7.61878e+08	1	1.67533	0.141641	0.239945
YDL048C	0.380925	0.124392	7.5857e+11	4.19293e+10	1	1.48324	0.0838648	0.912007
YGR285C	0.380925	0.0360026	2.99354e+12	1.65465e+11	1	1.30271	0.0276366	1.44121
YAL035W	0.381496	0.045691	2.97402e+12	1.65127e+11	1	1.32613	0.0344544	1.43807
YDR435C	0.382353	0.339313	5.3387e+08	2.98422e+07	1	1.83212	0.185203	0.0811191
YNR067C	0.382353	2.31817	7.20917	0.402978	1	3.62797	0.638971	7.20879e-06
YBR153W	0.382638	0.143708	3.80036e+11	2.12909e+10	1	1.51654	0.0947603	0.724338
YMR244C-A	0.384352	0.163525	1.83508e+11	1.04194e+10	1	1.55344	0.105266	0.568265
YOR186W	0.385208	0.409494	5.78361e+07	3.30589e+06	1	1.91579	0.213747	0.0386636
YML074C	0.386065	0.0622688	2.81375e+12	1.61909e+11	1	1.35718	0.0458809	1.41176
YDR296W	0.386636	0.0590898	2.86302e+12	1.65476e+11	1	1.34932	0.0437924	1.41995
YLR231C	0.386922	0.154919	2.20736e+11	1.48646e+10	0.951035	1.54198	0.100468	0.635468
YMR122W-A	0.387207	0.256934	7.58769e+09	4.40497e+08	1	1.71411	0.149893	0.196502
YNL188W	0.387493	0.177712	1.06836e+11	6.21602e+09	1	1.57437	0.112878	0.474503
YKR046C	0.387778	0.254379	8.74954e+09	5.10198e+08	1	1.71914	0.147968	0.206059
YJR007W	0.389492	0.0358778	2.9936e+12	1.76885e+11	1	1.30072	0.0275831	1.44122
YPL193W	0.389777	0.352635	3.24513e+08	1.92169e+07	1	1.8422	0.19142	0.0687142
YFL041W	0.389777	0.102061	1.48843e+12	8.81412e+10	1	1.43962	0.0708946	1.14176
YGL259W	0.389777	0.24029	1.25942e+10	7.458e+08	1	1.68124	0.142924	0.232659
YPL087W	0.389777	0.217808	2.40579e+10	1.42465e+09	1	1.62592	0.13396	0.28868
YJL090C	0.390348	0.122052	7.88894e+11	4.69222e+10	1	1.46714	0.0831904	0.924001
YNL257C	0.390348	0.0714722	2.60377e+12	1.54868e+11	1	1.37446	0.0520001	1.37573
YGR093W	0.390634	0.0882204	2.04485e+12	1.21891e+11	1	1.41449	0.0623688	1.26927
YOR196C	0.391776	0.0817882	2.2766e+12	1.369e+11	1	1.39732	0.0585322	1.31551
YHR060W	0.392062	0.173794	1.26899e+11	7.64761e+09	1	1.57351	0.11045	0.502519
YJL136C	0.392347	0.0112024	2.99694e+12	1.81006e+11	1	1.24341	0.00900937	1.44176
YJL011C	0.392633	0.066578	2.73065e+12	1.65283e+11	1	1.36752	0.0486851	1.39773
YMR280C	0.394061	0.174926	1.22255e+11	7.48098e+09	1	1.5762	0.110979	0.496312
YER142C	0.394632	0.636187	60305.8	3706.27	1	2.18629	0.290989	0.00383652
YGL219C	0.395488	0.14324	3.78239e+11	2.33975e+10	1	1.5104	0.0948358	0.723195
YOR329C	0.395774	0.10202	1.48326e+12	9.1952e+10	1	1.43735	0.070978	1.14044
YKL183W	0.395774	0.30106	5.74573e+06	1.01568e+08	0.151928	1.76578	0.170496	0.117885
YDR259C	0.396059	0.295012	1.99315e+09	1.23829e+08	1	1.75735	0.167873	0.125845
YBR158W	0.39663	1.16868	1230.26	76.7642	1	2.70587	0.431906	0.000771341
YER139C	0.397773	0.268492	4.73358e+09	2.97918e+08	1	1.71794	0.156287	0.167903
YOR257W	0.397773	0.0568995	2.88893e+12	1.81821e+11	1	1.34105	0.0424292	1.42423
YMR134W	0.398058	0.162682	1.80416e+11	1.13793e+10	1	1.54201	0.1055	0.565055
YKL059C	0.398629	0.0656602	1.80128e+11	1.74081e+11	0.403193	1.3638	0.0481449	1.4007
YPL181W	0.398915	0.0997528	1.56617e+12	9.94216e+10	1	1.43122	0.0696975	1.1613
YDL053C	0.399772	0.0523716	2.93412e+12	1.87463e+11	1	1.33158	0.0393305	1.43161
YOL011W	0.400343	0.148976	3.01796e+11	1.93647e+10	1	1.51819	0.0981273	0.670765
YOR090C	0.400343	0.165361	1.6136e+11	1.03537e+10	1	1.54467	0.107052	0.544417
YOR360C	0.40177	0.0561707	2.89843e+12	1.87975e+11	1	1.34163	0.0418674	1.42579
YOL052C-A	0.40177	0.307924	1.23688e+09	8.02164e+07	1	1.76686	0.174277	0.10734
YDL201W	0.403198	0.107875	1.25269e+12	8.21109e+10	1	1.44536	0.0746356	1.07799
YKL162C	0.403198	0.129073	6.27647e+11	4.11408e+10	1	1.48326	0.0870202	0.856193
YPL149W	0.403769	0.0564918	2.89381e+12	1.9049e+11	1	1.34072	0.0421354	1.42503
YOR134W	0.404911	0.18063	8.99084e+10	5.96874e+09	1	1.56629	0.115323	0.447987
YNL253W	0.405483	0.0984418	1.63579e+12	1.09055e+11	1	1.43401	0.068648	1.17826
YBR057C	0.405768	0.0682355	2.68826e+12	1.796e+11	1	1.36878	0.0498515	1.39045
YLR189C	0.405768	0.194873	8.94832e+08	3.75804e+09	0.251499	1.59787	0.121958	0.383154
YPL139C	0.406054	0.0533032	2.92748e+12	1.95996e+11	1	1.33709	0.039865	1.43053
YER178W	0.406625	0.0394773	2.98945e+12	2.0099e+11	1	1.30497	0.0302515	1.44056
YER140W	0.40691	0.102782	1.4362e+12	9.67638e+10	1	1.4333	0.0717099	1.12825
YER112W	0.407196	0.0502451	2.95019e+12	1.99188e+11	1	1.32942	0.0377949	1.43422
YPL122C	0.407481	0.0852029	2.15199e+12	1.45601e+11	1	1.40536	0.0606273	1.29106
YHR203C	0.407481	0.00580536	2.99694e+12	2.0277e+11	1	1.22942	0.00472203	1.44176
YDR438W	0.407767	0.108175	1.22318e+12	8.29334e+10	1	1.44006	0.0751186	1.06946
YGL228W	0.408338	0.0446848	2.97738e+12	2.0272e+11	1	1.32232	0.0337927	1.43862
YDR416W	0.408624	0.133444	5.33283e+11	3.63857e+10	1	1.48928	0.0896027	0.810934
YPL043W	0.409195	0.13863	4.49873e+11	3.08236e+10	1	1.50322	0.0922214	0.766237
YGR090W	0.40948	0.116086	9.59828e+11	6.59014e+10	1	1.45545	0.0797597	0.986425
YAL058W	0.409766	0.143786	3.15691e+11	2.52512e+10	0.951035	1.50915	0.0952763	0.715963
YNL041C	0.411194	0.0899859	1.94817e+12	1.35446e+11	1	1.40898	0.063866	1.24894
YFL053W	0.411479	0.169736	1.40162e+11	9.76505e+09	1	1.55656	0.109046	0.519448
YNL284C	0.41205	0.105051	1.34285e+12	9.39467e+10	1	1.43574	0.0731685	1.10326
YER066W	0.41205	0.140806	4.06481e+11	2.84376e+10	1	1.50195	0.093749	0.740764
YHR152W	0.412621	0.674325	31863.5	2238.47	1	2.2241	0.303191	0.00306518
YGR199W	0.413478	0.0596224	2.85412e+12	2.01759e+11	1	1.34849	0.0442142	1.41848
YPL192C	0.414049	0.0981541	1.60931e+12	1.14235e+11	1	1.42139	0.0690551	1.17187
YBR095C	0.414049	0.0655333	2.74912e+12	1.95143e+11	1	1.36223	0.0481073	1.40087
YER144C	0.41462	0.0416995	2.98489e+12	2.12756e+11	1	1.30734	0.0318964	1.43982
YJR142W	0.41462	0.151908	2.6786e+11	1.90924e+10	1	1.52144	0.0998448	0.644617
YER024W	0.414906	0.161308	1.93781e+11	1.38408e+10	1	1.5437	0.104494	0.578677
YLR399C	0.415477	0.117299	9.28842e+11	6.66169e+10	1	1.45992	0.0803463	0.975694
YOR025W	0.416048	1.20458	2.99894	61.5838	0.151928	2.72096	0.442706	0.000618514
YJL101C	0.416334	0.243489	1.00022e+10	7.2181e+08	1	1.66638	0.146119	0.215458
YLR361C-A	0.41719	0.116696	9.33115e+11	6.77547e+10	1	1.45389	0.0802645	0.977188
YKR061W	0.41719	0.174604	1.13459e+11	8.23843e+09	1	1.55856	0.112029	0.484112
YPL071C	0.417761	0.130097	5.95864e+11	4.34444e+10	1	1.48089	0.0878502	0.841489
YCL073C	0.417761	0.143548	3.63577e+11	2.65084e+10	1	1.50445	0.0954152	0.713727
YER137C	0.418047	0.537178	566465	41385.7	1	2.05714	0.261129	0.00823388
YIR037W	0.418047	0.241609	1.05752e+10	7.72622e+08	1	1.66233	0.145344	0.219496
YHR066W	0.418047	0.19615	5.41728e+10	3.95784e+09	1	1.60165	0.122467	0.378378
YKR064W	0.418618	0.0391491	2.98998e+12	2.19343e+11	1	1.3046	0.0300086	1.44064
YLR145W	0.418903	0.223739	2.05582e+10	1.51123e+09	1	1.64344	0.136141	0.273943
YHR057C	0.419475	0.109985	1.1576e+12	8.5443e+10	1	1.4431	0.076214	1.04999
YOL065C	0.41976	0.139708	4.19658e+11	3.10386e+10	1	1.49783	0.0932733	0.748683
YOL151W	0.420617	0.275474	3.5518e+09	2.64308e+08	1	1.72031	0.160131	0.152573
YOL055C	0.420617	0.146854	3.28874e+11	2.44732e+10	1	1.51592	0.0968745	0.690255
YMR282C	0.421473	0.0989828	1.57868e+12	1.18197e+11	1	1.42396	0.0695124	1.16439
YAL039C	0.422045	0.113495	1.03708e+12	7.79628e+10	1	1.449	0.0783263	1.01221
YDR312W	0.422616	0.0426668	2.98253e+12	2.25125e+11	1	1.31229	0.0325132	1.43944
YFR017C	0.423187	0.133422	5.2546e+11	3.98234e+10	1	1.48519	0.0898346	0.806949
YMR252C	0.424329	0.116554	9.4258e+11	7.20158e+10	1	1.45535	0.0800864	0.980481
YGL250W	0.424615	0.524593	837373	64107	1	2.04094	0.257035	0.00939017
YNL081C	0.425471	0.082839	2.21737e+12	1.70786e+11	1	1.39109	0.0595498	1.30401
YEL012W	0.426328	0.575135	186735	14469.7	1	2.09936	0.273957	0.00565746
YPR103W	0.426613	0.192346	5.68008e+10	4.41021e+09	1	1.57894	0.12182	0.3844
YBR170C	0.426613	0.186311	7.28156e+10	5.65366e+09	1	1.57502	0.118292	0.417581
YAL005C	0.426899	0.274049	3.51848e+09	2.73736e+08	1	1.70999	0.160264	0.152094
YNL234W	0.42747	0.396452	7.66763e+07	5.98935e+06	1	1.88741	0.210051	0.0424756
YOL066C	0.42747	0.0594545	2.85435e+12	2.2296e+11	1	1.34504	0.0442028	1.41852
YML100W	0.42747	0.61391	79451.5	6206.13	1	2.14172	0.286644	0.00422147
YER130C	0.428327	0.113332	1.05195e+12	8.26649e+10	1	1.45176	0.0780653	1.01702
YOR154W	0.428327	0.117323	9.24271e+11	7.26318e+10	1	1.45872	0.0804288	0.974091
YGR271C-A	0.429469	0.264907	4.63514e+09	3.67164e+08	1	1.69217	0.156549	0.166731
YOR001W	0.430611	0.0821401	2.24842e+12	1.79529e+11	1	1.39152	0.0590289	1.31006
YDL216C	0.430897	0.0937167	1.78533e+12	1.42837e+11	1	1.41222	0.0663615	1.21313
YHR046C	0.431182	0.105418	1.32472e+12	1.06196e+11	1	1.43505	0.0734599	1.09827
YMR260C	0.431182	0.0305891	2.99593e+12	2.40169e+11	1	1.28627	0.0237812	1.4416
YNR016C	0.431182	0.0885151	1.98869e+12	1.59423e+11	1	1.39945	0.0632498	1.25754
YDR223W	0.431468	0.32236	6.82647e+08	5.48331e+07	1	1.7713	0.18199	0.0880467
YDR456W	0.431468	0.105249	1.32992e+12	1.06825e+11	1	1.4344	0.0733748	1.0997
YIL149C	0.431753	0.109393	1.17158e+12	9.42934e+10	1	1.43987	0.0759741	1.0542
YGR108W	0.432039	1.31111	45.2663	55.6936	0.403193	2.80572	0.467299	0.000536334
YOL070C	0.432895	0.68101	24467.8	1984.93	1	2.20421	0.308959	0.00278836
YHR185C	0.433467	0.142798	3.72053e+11	3.03021e+10	1	1.50188	0.0950791	0.71923
YMR008C	0.433467	0.331193	3.42829e+07	4.25997e+07	0.403193	1.78579	0.185461	0.0805669
YBR074W	0.433752	0.107546	1.26004e+12	1.02828e+11	1	1.44329	0.0745147	1.08009
YLR321C	0.434038	0.0366445	2.99277e+12	2.44713e+11	1	1.29639	0.0282667	1.44109
YMR267W	0.434038	0.07175	2.58013e+12	2.10972e+11	1	1.36521	0.0525562	1.37156
YKL043W	0.434609	0.296766	1.5784e+09	1.29573e+08	1	1.73535	0.171013	0.116429
YGL029W	0.434894	0.375818	1.42233e+08	1.16991e+07	1	1.85967	0.202089	0.0521931
YDR047W	0.434894	0.0764808	2.4487e+12	2.01414e+11	1	1.38152	0.05536	1.34786
YLR162W	0.435751	0.212598	2.77482e+10	2.2959e+09	1	1.61116	0.131954	0.302745
YHL019C	0.436608	0.180927	8.96266e+10	7.45955e+09	1	1.56824	0.115369	0.447519
YKL098W	0.436893	0.173484	1.13782e+11	9.48858e+09	1	1.5491	0.11199	0.484571
YOL061W	0.437464	0.0216491	2.9969e+12	2.509e+11	1	1.26438	0.0171223	1.44175
YLR419W	0.43775	0.0814526	2.28094e+12	1.91335e+11	1	1.39332	0.0584593	1.31635
YOL097W-A	0.438607	0.285229	2.47254e+09	2.08627e+08	1	1.72921	0.164948	0.13522
YHR052W	0.438607	0.078075	2.38155e+12	2.0095e+11	1	1.37874	0.056628	1.33543
YHL015W	0.438892	0.00894386	2.57791e+12	2.53369e+11	0.951035	1.23657	0.00723281	1.44176
YNL012W	0.438892	0.347165	3.10385e+08	2.62408e+07	1	1.80809	0.192007	0.0677021
YMR268C	0.439178	0.159837	1.91464e+11	1.62185e+10	1	1.52721	0.10466	0.576362
YJR094C	0.439463	0.191762	6.17086e+10	5.23739e+09	1	1.58947	0.120645	0.395167
YBR003W	0.440034	0.160979	1.83147e+11	1.56049e+10	1	1.52884	0.105295	0.567893
YOL049W	0.440891	0.089317	1.95686e+12	1.67708e+11	1	1.40141	0.0637337	1.25079
YPL023C	0.440891	0.0654335	6.78923e+11	2.35298e+11	0.627671	1.3568	0.0482265	1.40026
YNL187W	0.441176	0.243309	9.53989e+09	8.19185e+08	1	1.65776	0.146769	0.212086
YDR171W	0.441462	0.49999	1.75241e+06	150771	1	2.00249	0.249684	0.0120286
YOL096C	0.441462	0.313079	9.19423e+08	7.91037e+07	1	1.75709	0.17818	0.0972351
YDR289C	0.441462	0.104693	1.33489e+12	1.14849e+11	1	1.42838	0.0732945	1.10107
YDR003W	0.442604	0.107512	8.20338e+10	1.08518e+11	0.403193	1.44011	0.0746554	1.07767
YDL210W	0.442604	0.219643	2.23318e+10	1.9363e+09	1	1.62707	0.134993	0.281604
YEL056W	0.44289	0.112153	1.05733e+12	9.18546e+10	1	1.43834	0.0779741	1.01876
YMR202W	0.443175	0.073204	2.54456e+12	2.21483e+11	1	1.37191	0.0533591	1.36522
YCR052W	0.443746	0.0470956	2.96677e+12	2.59233e+11	1	1.31696	0.0357607	1.4369
YMR213W	0.444318	0.17804	9.82843e+10	8.62117e+09	1	1.5613	0.114033	0.461488
YOR315W	0.444603	1.17403	220.001	78.1891	0.627671	2.66059	0.441267	0.000634374
YLR190W	0.444889	1.00387	37.73	208.846	0.251499	2.51674	0.398877	0.00108709
YBL075C	0.445745	0.163057	1.68062e+11	1.48844e+10	1	1.53115	0.106493	0.551852
YML114C	0.445745	0.0558234	2.90016e+12	2.56853e+11	1	1.33639	0.0417717	1.42607
YOR209C	0.446316	0.0647226	2.75833e+12	2.45231e+11	1	1.35329	0.047826	1.40243
YDL047W	0.446887	0.0495246	2.95454e+12	2.63686e+11	1	1.32676	0.0373276	1.43493
YDR304C	0.447744	0.0361729	2.99325e+12	2.68679e+11	1	1.29601	0.027911	1.44117
YBL091C	0.44803	0.0716564	2.58774e+12	2.32725e+11	1	1.3679	0.0523844	1.3729
YBR196C-A	0.448315	0.164069	1.63922e+11	1.47703e+10	1	1.53564	0.10684	0.547283
YLR014C	0.448886	0.219494	2.07258e+10	1.87466e+09	1	1.61358	0.13603	0.274685
YIR016W	0.450314	0.0499399	2.95155e+12	2.69525e+11	1	1.32618	0.037657	1.43444
YNL259C	0.450885	0.132283	5.43638e+11	4.98321e+10	1	1.48119	0.0893085	0.816149
YOL078W	0.451742	0.178562	9.67302e+10	8.91733e+09	1	1.56278	0.11426	0.459043
YKL125W	0.451742	0.100108	1.48799e+12	1.37174e+11	1	1.41193	0.0709013	1.14165
YDR539W	0.451742	0.159699	1.23385e+10	1.73539e+10	0.403193	1.52232	0.104905	0.573113
YNR019W	0.452599	0.412318	3.57691e+07	3.31627e+06	1	1.87831	0.219515	0.0329384
YKR042W	0.452884	0.0965728	1.64815e+12	1.53094e+11	1	1.41069	0.0684577	1.18122
YGR112W	0.454026	0.118707	8.42426e+11	7.88454e+10	1	1.44665	0.0820567	0.944445
YDR034W-B	0.454312	0.523373	518949	48661.9	1	1.99747	0.262018	0.00799455
YOR021C	0.454312	0.0404439	2.98761e+12	2.80148e+11	1	1.30319	0.0310346	1.44026
YNL232W	0.455168	0.0761139	2.44521e+12	2.30587e+11	1	1.37318	0.055429	1.34722
YPR036W	0.45574	0.0819327	2.24408e+12	2.12417e+11	1	1.38628	0.0591027	1.30922
YDL180W	0.456596	0.0791316	2.33634e+12	2.224e+11	1	1.37686	0.0574724	1.32692
YHR087W	0.456596	1.14059	1140.42	108.559	1	2.62524	0.434469	0.00073818
YOL098C	0.457453	0.0419848	2.98408e+12	2.85662e+11	1	1.30638	0.0321382	1.43969
YJR033C	0.457738	0.126768	6.36576e+11	6.10526e+10	1	1.46052	0.0867964	0.860234
YJL163C	0.458881	0.306943	1.05992e+09	1.02417e+08	1	1.74118	0.176285	0.101955
YLR227C	0.459166	0.205308	3.44945e+10	3.33934e+09	1	1.59326	0.12886	0.325523
YBR024W	0.459166	0.286296	2.07479e+09	2.00857e+08	1	1.71101	0.167326	0.127541
YEL055C	0.459737	0.0305185	2.99591e+12	2.91111e+11	1	1.2817	0.0238109	1.44159
YPL223C	0.460023	0.478782	3.30595e+06	321837	1	1.9644	0.24373	0.0148746
YGR004W	0.461451	0.0739656	2.51577e+12	2.472e+11	1	1.37021	0.0539812	1.36006
YDR161W	0.461451	0.0828682	2.20864e+12	2.17021e+11	1	1.38834	0.0596886	1.30229
YDR177W	0.461736	0.0611939	2.82213e+12	2.77818e+11	1	1.34298	0.0455658	1.41316
YNL309W	0.462593	0.466494	15.257	590035	0.0136549	1.95753	0.238307	0.0181128
YHR078W	0.463449	0.130458	5.81259e+11	5.786e+10	1	1.47832	0.0882476	0.834558
YMR209C	0.463449	0.0628316	2.79469e+12	2.78191e+11	1	1.34895	0.046578	1.40857
YBR121C	0.463735	0.0138765	2.99694e+12	2.98875e+11	1	1.24662	0.0111313	1.44176
YGL196W	0.464021	0.0991639	1.52258e+12	1.52122e+11	1	1.40912	0.0703729	1.15043
YOL077C	0.464306	0.0588935	2.86085e+12	2.86358e+11	1	1.34176	0.0438927	1.4196
YCL024W	0.464306	0.545694	5083.1	31983.6	0.251499	2.04054	0.267426	0.0067878
YGL233W	0.464592	0.0741026	2.50632e+12	2.51335e+11	1	1.36771	0.0541802	1.35835
YNL230C	0.464592	0.0425668	2.98209e+12	2.99045e+11	1	1.30428	0.0326363	1.43937
YNL155W	0.465163	0.355057	5.14815e+07	2.09542e+07	0.627671	1.80051	0.197198	0.059262
YIL021W	0.465734	0.0425675	2.98216e+12	3.01263e+11	1	1.3051	0.0326163	1.43938
YKL103C	0.465734	0.391037	7.13638e+07	7.2093e+06	1	1.85349	0.210974	0.0414707
YDL159W-A	0.466019	0.417874	3.06677e+07	3.1038e+06	1	1.88775	0.221361	0.0312905
YJL153C	0.466876	0.101019	1.48635e+12	1.51261e+11	1	1.4243	0.0709256	1.14123
YER025W	0.468018	0.0196394	2.99692e+12	3.07231e+11	1	1.2577	0.0156153	1.44176
YOR323C	0.468304	0.0457099	2.97243e+12	3.05278e+11	1	1.31435	0.0347776	1.43782
YIR029W	0.468304	0.281208	2.56307e+09	2.63236e+08	1	1.70991	0.164457	0.13685
YNL217W	0.468304	0.249514	6.87943e+09	7.06541e+08	1	1.64969	0.151249	0.190187
YHR016C	0.468589	0.340514	3.22536e+08	3.31861e+07	1	1.77818	0.191495	0.0685744
YMR321C	0.46916	0.0329789	2.99509e+12	3.09297e+11	1	1.2863	0.0256387	1.44146
YHR116W	0.470303	0.13429	4.84543e+11	5.04042e+10	1	1.47405	0.0911025	0.785435
YOL038W	0.470303	0.15589	2.10777e+11	2.19258e+10	1	1.50934	0.103284	0.595123
YDR117C	0.470588	0.0442837	2.97671e+12	3.10214e+11	1	1.30653	0.0338942	1.43851
YOR097C	0.470874	0.10208	4.96579e+09	1.47832e+11	0.151928	1.41745	0.0720169	1.12293
YMR098C	0.470874	0.13417	5.00414e+11	5.22449e+10	1	1.4809	0.0906007	0.793919
YOR155C	0.470874	0.220302	1.94937e+10	2.03521e+09	1	1.60959	0.136868	0.26913
YPR164W	0.470874	0.0468066	2.96759e+12	3.09827e+11	1	1.31339	0.035638	1.43704
YJR003C	0.471445	0.222256	6.74039e+07	2.01393e+09	0.151928	1.62144	0.137073	0.267864
YBL098W	0.471445	0.22926	9.55999e+08	1.52831e+09	0.403193	1.62699	0.140911	0.244326
YGL169W	0.472302	0.126442	6.74641e+11	7.10775e+10	1	1.47278	0.0858524	0.877049
YDR465C	0.473158	0.147904	2.89176e+11	3.06326e+10	1	1.49787	0.0987428	0.661283
YNL139C	0.475157	0.0458589	2.97192e+12	3.18823e+11	1	1.31486	0.0348775	1.43773
YJR109C	0.475443	0.207643	3.06939e+10	3.29874e+09	1	1.59079	0.130528	0.313099
YMR157C	0.475728	0.0940252	1.75516e+12	1.88971e+11	1	1.40701	0.0668262	1.20625
YOR007C	0.477156	0.0903378	1.89249e+12	2.05597e+11	1	1.39564	0.0647287	1.23693
YLR146C	0.477441	0.0626171	2.79638e+12	3.0434e+11	1	1.34597	0.046522	1.40885
YHL016C	0.478013	0.164843	1.47966e+11	1.61615e+10	1	1.52249	0.108272	0.528916
YBL042C	0.478013	0.154049	2.49037e+11	2.72009e+10	1	1.52685	0.100893	0.62915
YNL127W	0.478298	0.105889	3.1431e+11	1.39078e+11	0.627671	1.42445	0.0743366	1.08323
YDL107W	0.47944	0.15081	2.22565e+11	2.85149e+10	0.951035	1.50288	0.100348	0.637218
YDR063W	0.479726	0.08064	2.29012e+12	2.52836e+11	1	1.38321	0.0582993	1.31811
YOR070C	0.480011	0.0786326	2.35361e+12	2.6031e+11	1	1.37594	0.0571484	1.33018
YPL078C	0.481725	0.0943464	1.72038e+12	1.9232e+11	1	1.40067	0.0673582	1.19823
YFL048C	0.482581	0.0764367	2.42493e+12	2.72529e+11	1	1.36921	0.0558255	1.34349
YNR041C	0.482867	0.0455151	2.97264e+12	3.34677e+11	1	1.31012	0.034741	1.43785
YGR030C	0.483724	0.142755	3.54989e+11	4.01798e+10	1	1.49077	0.0957595	0.708062
YGL236C	0.48458	0.090927	1.85695e+12	2.113e+11	1	1.3929	0.065279	1.22914
YNL173C	0.48458	1.20698	757.044	86.143	1	2.65534	0.454548	0.000570936
YGL227W	0.484866	0.181196	7.74825e+10	8.83221e+09	1	1.54315	0.117419	0.426318
YKL012W	0.485437	0.142291	3.57979e+11	4.09503e+10	1	1.48779	0.0956394	0.710044
YDL019C	0.486008	0.231387	1.29764e+10	1.48965e+09	1	1.62356	0.142518	0.234989
YLR285C-A	0.486008	0.953012	2451.38	281.411	1	2.4254	0.39293	0.00110439
YDL031W	0.486294	0.143723	3.29817e+11	3.79288e+10	1	1.48418	0.0968364	0.690914
YMR184W	0.486579	0.113926	9.86133e+11	1.13605e+11	1	1.43726	0.0792658	0.995355
YLL042C	0.487721	0.230124	1.27673e+10	1.48121e+09	1	1.61226	0.142733	0.233721
YML116W	0.488578	0.0805083	2.28133e+12	2.66067e+11	1	1.37735	0.0584518	1.31642
YAL027W	0.488578	0.12453	6.93949e+11	8.0934e+10	1	1.45844	0.0853854	0.885338
YEL003W	0.489149	0.0616088	2.80888e+12	3.28745e+11	1	1.33778	0.046053	1.41095
YDR428C	0.491148	0.12765	6.1617e+11	7.30027e+10	1	1.46177	0.0873258	0.850942
YKL061W	0.491719	0.239829	5.97668e+08	1.08411e+09	0.403193	1.62717	0.14739	0.208915
YML094W	0.491719	0.0919662	1.81118e+12	2.15334e+11	1	1.39391	0.0659773	1.21895
YER124C	0.492005	2.41123	7.20917	0.858607	1	3.52821	0.683416	7.20879e-06
YFR037C	0.49229	0.0339469	2.99467e+12	3.57284e+11	1	1.28878	0.0263403	1.44139
YDL097C	0.492576	0.244891	7.54169e+09	9.01341e+08	1	1.6328	0.149983	0.196104
YOR316C	0.492576	0.106394	1.24014e+12	1.48215e+11	1	1.42153	0.074845	1.07438
YPL012W	0.492576	0.123316	7.05263e+11	8.4289e+10	1	1.44882	0.0851145	0.890123
YBL050W	0.493147	0.107067	1.19395e+12	1.43191e+11	1	1.4163	0.0755962	1.06087
YOR161C	0.49486	0.156274	3.31988e+09	2.52904e+10	0.251499	1.51095	0.103428	0.593155
YPL169C	0.497716	0.0469429	2.96663e+12	3.6577e+11	1	1.31203	0.035779	1.43688
YDR408C	0.497716	0.136863	4.26212e+11	5.25497e+10	1	1.47115	0.0930315	0.75256
YHR011W	0.497716	0.164113	1.51589e+11	1.86902e+10	1	1.52049	0.107934	0.533198
YJR092W	0.498001	1.19895	2.65494	93.5004	0.151928	2.63944	0.454243	0.000570936
YHL028W	0.498001	0.44474	8.83775e+06	1.09153e+06	1	1.8974	0.234395	0.020659
YPR051W	0.498858	0.0449225	2.97439e+12	3.69258e+11	1	1.30729	0.034363	1.43813
YDR108W	0.499714	0.049957	2.94793e+12	3.67862e+11	1	1.31451	0.0380042	1.43386
YBR080C	0.499714	0.0846838	2.11691e+12	2.64162e+11	1	1.38355	0.0612078	1.28401
YLR024C	0.5	0.145274	3.10505e+11	3.88132e+10	1	1.48689	0.0977027	0.677156
YOR285W	0.500857	0.149339	2.591e+11	3.25544e+10	1	1.48856	0.100325	0.637512
YDL036C	0.500857	0.115952	9.19269e+11	1.15501e+11	1	1.43997	0.0805238	0.97233
YDR447C.2	0.500857	0.0184513	2.99694e+12	3.76547e+11	1	1.25394	0.0147146	1.44176
YOL075C	0.501142	0.0848085	2.10185e+12	2.64537e+11	1	1.38002	0.0614545	1.28095
YGR261C	0.501428	0.0805879	2.26471e+12	2.85522e+11	1	1.37182	0.0587451	1.31322
YDR483W	0.502284	0.0592914	2.84802e+12	3.60905e+11	1	1.3326	0.044493	1.41747
YOL125W	0.503141	0.123953	6.94055e+11	8.84024e+10	1	1.45173	0.0853829	0.885382
YLR131C	0.503427	0.906898	9.91488	360.714	0.151928	2.38884	0.379639	0.0011808
YIL114C	0.503712	0.128309	5.87575e+11	7.50952e+10	1	1.45684	0.0880733	0.837569
YOR037W	0.503998	0.0743345	2.48711e+12	3.18406e+11	1	1.36197	0.0545787	1.35487
YKL117W	0.503998	0.134762	4.41656e+11	5.65419e+10	1	1.4569	0.0924996	0.761543
YJL206C	0.504569	0.308013	9.00053e+08	1.15619e+08	1	1.72602	0.178453	0.0965473
YGR268C	0.50514	0.160482	1.62747e+11	2.09773e+10	1	1.50069	0.106939	0.545972
YFL047W	0.50514	0.0438597	2.97797e+12	3.83846e+11	1	1.3032	0.0336553	1.43871
YPL266W	0.50514	0.0992208	1.52101e+12	1.96051e+11	1	1.40941	0.0703986	1.15003
YGL021W	0.505425	1.26587	2.37517	87.4445	0.151928	2.69942	0.468941	0.000529125
YBR126C	0.505997	0.354466	1.69672e+08	2.19813e+07	1	1.77407	0.199804	0.0553549
YEL051W	0.50771	0.0608363	2.82337e+12	3.69501e+11	1	1.33663	0.0455148	1.41337
YLR265C	0.509423	0.0778508	2.36359e+12	3.1247e+11	1	1.36657	0.0569681	1.33206
YGR059W	0.510565	0.0921083	1.80017e+12	2.3959e+11	1	1.39274	0.0661347	1.21648
YKL074C	0.510851	0.137781	4.22828e+11	5.63699e+10	1	1.47905	0.0931553	0.750564
YLR150W	0.511136	0.0141193	2.99694e+12	4.00212e+11	1	1.24489	0.0113418	1.44176
YFL021W	0.511422	0.369358	1.06957e+08	1.4307e+07	1	1.79549	0.205714	0.0474612
YKL039W	0.512564	0.0620682	2.79965e+12	3.77007e+11	1	1.33739	0.0464098	1.4094
YOR351C	0.51285	0.306771	8.33887e+08	1.12481e+08	1	1.70989	0.17941	0.0941209
YBR034C	0.513706	0.0567828	2.88501e+12	3.91105e+11	1	1.33131	0.0426517	1.42358
YPR163C	0.513706	0.0194877	2.99693e+12	4.06278e+11	1	1.25539	0.0155232	1.44176
YDL008W	0.516276	0.0504254	2.9443e+12	4.05164e+11	1	1.3142	0.0383695	1.43327
YDR054C	0.516562	0.0606952	2.82835e+12	3.89854e+11	1	1.3391	0.0453254	1.4142
YOR280C	0.516848	0.173069	1.01262e+11	1.39808e+10	1	1.52322	0.113621	0.466102
YBR213W	0.517419	0.126543	1.52352e+11	8.53452e+10	0.627671	1.44905	0.0873279	0.85091
YHR210C	0.517419	0.249967	6.07576e+09	8.41644e+08	1	1.63463	0.15292	0.182472
YLL029W	0.517704	0.0584334	2.86032e+12	3.96882e+11	1	1.33053	0.0439175	1.41951
YDL230W	0.51799	0.245083	7.36642e+09	1.02381e+09	1	1.63058	0.150304	0.194573
YNL274C	0.518275	0.375769	9.0629e+07	1.26168e+07	1	1.8076	0.207883	0.0449108
YLR293C	0.518561	0.014043	2.99694e+12	4.17906e+11	1	1.24564	0.0112737	1.44176
YPL086C	0.519132	0.0717486	2.56462e+12	3.58804e+11	1	1.35593	0.0529146	1.3688
YLR409C	0.519703	0.105643	1.27655e+12	1.79186e+11	1	1.42287	0.0742463	1.08479
YOR355W	0.519989	0.0568887	2.88033e+12	4.04972e+11	1	1.32601	0.0429022	1.42281
YKL086W	0.521416	0.216187	1.99881e+10	2.83352e+09	1	1.58359	0.136517	0.271387
YPL173W	0.521702	0.113603	9.81538e+11	1.39372e+11	1	1.43168	0.0793494	0.993807
YDR116C	0.521987	0.0912815	1.82624e+12	2.59741e+11	1	1.38844	0.065744	1.22232
YDR236C	0.522273	0.0745881	2.46215e+12	3.50758e+11	1	1.35411	0.0550826	1.35032
YOL095C	0.522559	0.122707	6.90264e+11	9.84966e+10	1	1.43565	0.0854714	0.883768
YLR281C	0.522559	0.529647	389340	55556.5	1	1.99742	0.265166	0.00725637
YCR035C	0.523415	0.0439042	2.97804e+12	4.27042e+11	1	1.3054	0.0336327	1.43872
YFL064C	0.523701	0.759416	29.6641	1214.92	0.151928	2.22447	0.341392	0.00187429
YFR049W	0.523701	0.0955209	1.63392e+12	2.34682e+11	1	1.39087	0.068677	1.17781
YPR147C	0.523986	0.0406007	2.98695e+12	4.29724e+11	1	1.29764	0.031288	1.44016
YMR053C	0.524272	0.150098	2.21726e+11	3.71447e+10	0.951035	1.49498	0.100401	0.636417
YPR073C	0.524843	0.0550311	2.90166e+12	4.19503e+11	1	1.3205	0.0416744	1.42631
YOL119C	0.525414	0.168355	1.28868e+11	1.86918e+10	1	1.52731	0.11023	0.505104
YOR172W	0.525985	0.08374	2.13147e+12	3.10171e+11	1	1.37355	0.060966	1.28694
YJL012C	0.525985	0.0568896	2.87933e+12	4.18999e+11	1	1.32425	0.0429598	1.42265
YOR394W	0.527127	0.516656	545226	79859.1	1	1.97556	0.261524	0.00812863
YLR192C	0.527413	0.0257848	2.99676e+12	4.39648e+11	1	1.26659	0.0203577	1.44173
[truncated: 3,720 more rows]

## Sheet: Scerevisiae_rnaseq
# Each column represents a metric used to rank genes. Key=column_name: Metric name in paper; p_per_norm: DL Per p-val, dl_PerReg: PerReg, dlxjtk_score: DLxJTK, dl_score: DL, jtk_per_pval_norm: JTK Per p-val, per_score: DL Per Score, reg_score: DL Reg Score, dl_reg_pval_norm: DL Reg p-val
	dl_reg_pval_norm	dl_PerReg	p_per_norm	jtk_per_pval_norm	dlxjtk_score	per_score	dl_score	reg_score
tH%28GUG%29M	1.06338e-06	8.562	0.0381654	1	1.06339	11.2351	5.91558e-05	0.762074
RDN58-1	1.06338e-06	7.77033	0.127888	1	1.06339	11.4306	0.00222434	0.679784
YPL192C	1.06338e-06	7.65725	0.0220957	1	1.06339	10.5186	1.14949e-05	0.72797
RDN58-2	1.06338e-06	7.77033	0.119183	1	1.06339	11.4306	0.00180038	0.679784
YOR343C	1.06338e-06	6.99575	0.0642785	1	1.06339	9.49964	0.000282484	0.736423
YGR043C	1.06338e-06	7.34368	0.0281219	1	1.06339	10.5658	2.36794e-05	0.695045
YBR040W	1.06338e-06	10.3377	0.196183	1	1.06339	11.2067	0.0080295	0.922455
YIL037C	1.06338e-06	5.65167	0.0863743	1	1.06339	8.57186	0.000685333	0.659329
tR%28UCU%29G3	1.06338e-06	11.4111	0.121861	1	1.06339	12.2467	0.0019245	0.93177
tH%28GUG%29E2	1.06338e-06	11.8798	0.0629394	1	1.06339	12.7878	0.000265196	0.92899
tH%28GUG%29E1	1.06338e-06	9.75474	0.117844	1	1.06339	11.4054	0.00174038	0.855275
YER081W	1.06338e-06	9.02047	0.855708	1	1.06339	9.97828	0.666297	0.90401
snR52	1.06338e-06	7.6103	0.0308001	1	1.06339	10.8733	3.11032e-05	0.699909
YBR056W-A	1.06338e-06	6.59473	0.0214262	1	1.06339	9.99679	1.04826e-05	0.659685
YCR089W	1.06338e-06	8.63031	0.120522	1	1.06339	10.3626	0.00186175	0.83283
YMR096W	1.06338e-06	7.0973	0.168062	0.0017536	7.5991e-09	9.93891	0.0050479	0.714092
YBR296C	1.06338e-06	10.2339	0.0120522	1	1.06339	13.2703	1.87444e-06	0.771191
YJL170C	1.06338e-06	10.1209	0.0522263	1	1.06339	11.8292	0.000151537	0.855591
YOR374W	1.06338e-06	7.3921	6.69568e-06	0.00147165	4.95419e-09	11.4806	7.1204e-12	0.643877
YDL037C	1.06338e-06	5.36504	1.15501	1	1.06339	7.88409	1.63848	0.68049
YML047C	1.06338e-06	8.68128	0.333445	1	1.06339	9.88645	0.0394245	0.8781
snR17a	1.06338e-06	5.74965	0.593907	1	1.06339	8.87325	0.222765	0.647976
YNL140C	1.06338e-06	9.12447	0.243053	1	1.06339	11.575	0.0152687	0.788294
snR190	1.06338e-06	5.20083	1.50251	1	1.06339	7.49644	3.60698	0.693773
YDR034W-B	1.06338e-06	8.4018	0.13994	1	1.06339	10.6936	0.00291431	0.785685
YNR044W	1.06338e-06	8.52733	0.0522263	0.695179	0.357257	10.6271	0.000151537	0.802412
YNL279W	1.06338e-06	7.3465	0.152662	0.65677	0.301253	9.46737	0.00378353	0.775981
YMR232W	1.06338e-06	7.25804	0.0796786	0.521552	0.150864	9.23044	0.000538002	0.786315
YGL053W	1.06338e-06	5.71077	0.00401741	0.304676	0.0300754	9.11588	7.32211e-08	0.626464
YMR032W	1.06338e-06	7.3667	0.180114	0.0659064	0.00030449	10.1413	0.00621362	0.726407
YER150W	1.06338e-06	8.79492	6.69568e-06	4.58537e-06	4.87611e-12	12.4703	7.1204e-12	0.705268
YCL027W	1.06338e-06	5.89892	0.000669568	0.209783	0.00981773	9.32398	1.03122e-09	0.632661
snR6	3.19015e-06	6.94375	0.0830264	1	3.19018	11.1261	0.00182611	0.624098
YPL156C	4.25353e-06	5.20127	0.00133914	0.162484	0.0182477	8.39012	1.5911e-08	0.619927
YNL327W	8.50706e-06	7.2291	0.00401741	0.000451553	4.62498e-09	11.9912	5.8581e-07	0.602865
snR34	8.50706e-06	6.16543	0.172749	1	8.50769	10.1881	0.04386	0.605161
YJL116C	8.50706e-06	6.23211	0.113157	1	8.50769	10.2393	0.0123279	0.608644
snR45	8.50706e-06	6.0695	0.23301	1	8.50769	9.98445	0.107632	0.607895
SCR1	8.50706e-06	5.21179	0.593237	1	8.50769	8.60165	1.77622	0.605906
YGL032C	9.57045e-06	7.21785	6.69568e-06	1.27006e-05	1.21581e-10	12.2482	6.40894e-11	0.589297
YMR095C	9.57045e-06	4.04232	0.642785	1	9.57133	6.85227	2.54197	0.589924
snR37	1.06338e-05	4.41569	1.07332	1	10.635	7.53381	13.1499	0.586116
YLR327C	1.16972e-05	5.51409	0.209575	1	11.6988	9.42965	0.107688	0.584761
YNL093W	1.80775e-05	5.66789	0.172749	1	18.0834	9.76479	0.0932263	0.580441
YDL039C	2.12677e-05	4.94125	0.565116	1	21.2773	8.53391	3.83998	0.579014
YGR109W-B	2.12677e-05	4.24544	0.289923	1	21.2773	7.34235	0.518524	0.578213
YNL036W	2.2331e-05	7.29812	6.69568e-06	0.0416797	0.00161864	12.6467	1.49603e-10	0.577075
YKL164C	2.33944e-05	7.27506	6.69568e-06	4.16297e-05	9.76126e-10	12.6559	1.56734e-10	0.574835
YMR120C	2.33944e-05	3.78476	0.667559	1	23.4073	6.59159	6.96339	0.574181
YDL227C	2.7648e-05	6.57116	0.0328088	0.00446366	2.58425e-06	11.5364	0.000978072	0.569602
YDR461W	3.08381e-05	5.60423	0.0107131	0.822855	17.1977	9.8844	3.82836e-05	0.566977
YIL082W-A	3.19015e-05	4.91565	0.282558	1	31.934	8.68125	0.72041	0.566238
YPR145C-A	3.29649e-05	4.48067	0.058922	1	33.0007	7.94428	0.00675275	0.564012
YBL071C-B	3.40283e-05	3.35436	1.04653	1	34.0677	5.94864	39.0485	0.563887
YLR286C	5.74227e-05	6.70882	0.0133914	0.00191302	5.13553e-07	12.0526	0.000139124	0.556631
YOL052C-A	5.84861e-05	4.4428	0.701038	1	58.6862	7.9831	20.219	0.556526
YLR415C	7.01833e-05	1.57353	5.42082	1	70.529	2.84379	11234.7	0.553321
YJR151W-A	7.231e-05	3.99599	0.37161	1	72.6882	7.24119	3.73018	0.551842
Q0130	8.82608e-05	2.70479	3.35989	1	88.9484	4.93072	3373.76	0.548557
YMR175W-A	0.000110592	3.19897	0.926682	1	111.945	5.87079	89.0831	0.544897
YNR067C	0.000113782	6.29385	0.00133914	0.000231682	2.81359e-08	11.5598	4.31122e-07	0.544462
YHR087W	0.000119099	4.70414	0.0582524	1	120.788	8.64764	0.0238833	0.543979
snR189	0.000145683	4.14983	0.812186	1	148.776	7.66684	79.7074	0.541271
Q0020	0.000241388	4.32649	0.554402	1	255.453	8.10582	43.5299	0.53375
YCL055W	0.000247768	4.46947	0.0020087	0.86988	173.101	8.38109	2.65966e-06	0.533281
YHR143W	0.000360487	6.38956	0.00803482	0.000786154	5.18137e-07	12.1003	0.000214562	0.528051
YNL042W	0.000404086	5.18424	0.0234349	0.34412	19.1556	9.86278	0.00606091	0.525637
YOR264W	0.000404086	6.57603	0.00133914	0.000654651	4.39613e-07	12.5118	1.75833e-06	0.525585
YJL136W-A	0.000409402	2.5789	3.02511	1	478.023	4.91122	13233.4	0.525104
YOR314W	0.000411529	6.51983	6.69568e-06	2.32059e-05	1.11733e-08	12.4181	3.22227e-09	0.525024
YBR027C	0.00043067	1.37213	4.52427	0.94527	431.226	2.62004	47280.7	0.523707
YER038W-A	0.000434924	2.18506	2.46066	1	517.194	4.17694	7705.65	0.523124
YDR055W	0.000497663	7.56242	6.69568e-06	5.14614e-06	3.19542e-09	14.532	4.15766e-09	0.520398
YOR134W	0.00050936	4.63731	0.000669568	0.00446366	5.99164e-05	8.92141	6.22107e-07	0.519796
YPL158C	0.000567846	5.83516	0.000669568	0.0052621	0.000113369	11.2904	7.28232e-07	0.516824
YER124C	0.000585924	6.4951	0.000669568	0.00123293	2.44556e-06	12.5975	7.63267e-07	0.515586
YIL017C	0.000639093	3.70135	0.0984265	1	900.125	7.22774	0.858388	0.512103
YGR052W	0.000662488	4.36637	6.69568e-06	0.10963	1.25612	8.55164	6.38292e-09	0.510589
YGL028C	0.000718847	6.73114	6.69568e-06	0.000280989	3.30552e-07	13.2607	7.30066e-09	0.507601
YNL208W	0.000735861	4.95714	0.00267827	0.00347674	5.16145e-05	9.78463	2.48302e-05	0.506625
YGL117W	0.000737988	4.54483	0.0140609	0.491951	135.718	8.97465	0.00318497	0.506407
YDR085C	0.000741178	4.63385	6.69568e-06	1.09884e-06	1.26185e-09	9.15973	7.68926e-09	0.505893
YMR230W-A	0.000745431	2.59616	2.94074	1	1159.65	5.13429	29491.4	0.505651
YDL179W	0.000767762	6.41792	0.00133914	0.00123293	3.79174e-06	12.7186	4.56474e-06	0.504607
YCR099C	0.000873037	2.58743	1.22196	1	1538.46	5.18157	2807.11	0.499353
YJL107C	0.000892178	3.58872	0.0602611	1	1602.34	7.19598	0.35074	0.498712
YJL144W	0.00093046	3.56658	0.0950787	1	1736.01	7.18142	1.49228	0.49664
YGR204C-A	0.000967678	3.95192	0.563776	1	1873.82	7.97657	335.775	0.495441
YDL222C	0.000998517	3.88364	0.0127218	0.142708	5.79567	7.85844	0.00413106	0.4942
YHR018C	0.00105275	5.5154	0.0020087	0.323852	75.3869	11.1951	2.24471e-05	0.492662
YJR109C	0.00107508	3.98518	0.0334784	1	2317.66	8.10088	0.0870423	0.491944
snR13	0.00110698	3.9696	0.457985	1	2463.49	8.08392	236.649	0.491049
YEL039C	0.00110698	4.90065	0.0743221	1	2463.49	9.97969	1.01154	0.491062
YMR030W-A	0.00111762	4.68568	0.00803482	0.00103117	5.34798e-06	9.55083	0.00132403	0.490604
YBL044W	0.00112293	3.95811	0.0816873	0.152301	8.96972	8.07243	1.38414	0.490325
snR32	0.00121438	4.42433	0.175427	1	3005.27	9.07868	16.225	0.487332
YJR120W	0.00122395	2.43463	3.07466	1	3057.52	4.9982	88870.7	0.487101
YGR109C	0.00122821	6.90241	6.69568e-06	3.13131e-07	9.64739e-10	14.1788	2.063e-08	0.486811
RDN18-1	0.00136432	3.91924	0.406428	1	3903.83	8.11181	262.086	0.483152
RDN18-2	0.00136432	3.91924	0.41848	1	3903.83	8.11181	286.1	0.483152
tL%28GAG%29G	0.00138771	2.52323	1.12889	1	4060.11	5.23179	5841.11	0.482288
YLR194C	0.00143238	6.06203	6.69568e-06	1.78646e-10	7.80895e-13	12.6018	2.92694e-08	0.481046
snR58	0.00146641	2.40822	1.22665	1	4619.68	5.01467	8526.54	0.480234
YLR267W	0.00151638	4.07147	0.00401741	0.0116995	0.00807064	8.50624	0.000344503	0.478645
snR8	0.00160358	4.01566	0.264479	1	5727.15	8.42961	105.955	0.476376
YJL108C	0.00164186	3.72626	6.69568e-06	0.0185475	0.0388287	7.83508	4.06303e-08	0.475587
YDL169C	0.00169184	4.46814	0.00267827	0.223431	72.887	9.4183	0.000143039	0.474411
YML118W	0.00170248	3.96243	0.0020087	0.388162	388.16	8.35831	6.71238e-05	0.474071
YER067W	0.00171843	3.12377	0.312688	1	6792.93	6.59284	207.681	0.473812
YML100W	0.00173438	3.88437	0.342149	1	6951.51	8.20345	278.438	0.473504
YNL160W	0.00174288	5.46092	6.69568e-06	1.09884e-06	7.73274e-09	11.5392	4.71206e-08	0.473249
YDR157W	0.00181519	0.417782	6.35353	1	7796.15	0.886264	1.99952e+06	0.471397
YGR044C	0.00188538	5.12725	6.69568e-06	0.000860936	1.28729e-05	10.9138	5.75e-08	0.469794
snR17b	0.00194493	3.43897	0.762638	1	9302.1	7.33688	4126.07	0.468724
snR19	0.00197151	3.57616	0.583863	1	9634.51	7.63754	1917.63	0.468235
YOR313C	0.00198959	5.36345	6.69568e-06	4.89453e-09	4.82861e-11	11.4666	6.60579e-08	0.467745
snR35	0.00200235	4.54823	0.0649481	1	10030.6	9.73088	2.74871	0.467402
YMR198W	0.00210443	1.98693	3.49916	1.40232e-06	1.60205e-08	4.26887	489463	0.465446
snR7-S	0.00212039	4.66315	0.0321393	1	11653.7	10.0269	0.387251	0.465066
YKL102C	0.00212145	2.00726	1.79444	1	11669.1	4.31621	67426	0.465051
YER187W	0.00212251	3.49382	0.0194175	0.0100029	0.0118116	7.51316	0.0857711	0.465026
snR54	0.00216505	1.58158	4.9066	1	12313.6	3.40693	1.45454e+06	0.464224
YOR338W	0.00221184	1.86897	2.17074	1	13032.6	4.03536	133308	0.463147
YDL022W	0.00228627	3.18853	0.147305	1	14236.7	6.90818	45.5075	0.461558
YFR053C	0.00237134	4.99098	0.00937395	0.552758	2652.61	10.8516	0.0130843	0.459932
YFR015C	0.00238091	4.14157	0.149314	1	15877.7	9.00845	52.8575	0.459743
YDR033W	0.00240325	5.17378	0.000669568	3.20233e-08	5.21448e-10	11.2655	1.57908e-05	0.459259
YNL300W	0.00241813	6.00497	6.69568e-06	6.58741e-09	1.09073e-10	13.086	1.10871e-07	0.458886
YGR249W	0.00249682	3.72022	0.187479	1	18062.4	8.13203	119.027	0.457477
YHR138C	0.00251596	5.42442	0.000669568	0.0636255	4.7513	11.8668	1.78843e-05	0.457111
YGR248W	0.00255744	4.45118	0.0482089	0.919305	14982.4	9.75862	2.16159	0.456128
YPL039W	0.00255744	1.26241	3.94576	0.152301	68.1292	2.7679	1.18467e+06	0.456088
YAL037C-A	0.00257764	1.92198	1.91162	1	19704.1	4.21697	137644	0.455773
YBR038W	0.0025787	5.2654	6.69568e-06	1.0582e-09	2.08744e-11	11.5541	1.32087e-07	0.455718
YDR124W	0.00259359	3.12855	0.0100435	0.133673	47.8682	6.86905	0.020504	0.455456
YKL029C	0.00263506	2.92856	0.272514	0.695179	7032.29	6.44091	423.623	0.454681
YOR348C	0.00263932	4.97753	0.0020087	0.0335697	0.796086	10.9494	0.000212636	0.454594
YPR160W	0.00266909	5.00471	0.0140609	0.0837532	12.741	11.02	0.0605856	0.45415
YER070W	0.00277649	5.29432	6.69568e-06	1.25306e-07	3.02992e-09	11.7107	1.6191e-07	0.452093
YKL163W	0.00280733	5.6444	6.69568e-06	3.55996e-07	8.87578e-09	12.5052	1.66946e-07	0.451365
YML131W	0.00290304	4.10509	0.0502176	1	27368.7	9.14007	3.46732	0.449131
YMR084W	0.0029158	3.63312	0.31068	1	27705.5	8.0925	830.824	0.448949
YGL184C	0.00297747	2.99153	0.209575	0.000156632	4.71375e-06	6.68143	270.388	0.447739
YML007C-A	0.00300299	1.22185	3.8835	1	30083.9	2.7315	1.76199e+06	0.447318
YGR008C	0.00303489	4.33872	0.049548	1	30988.1	9.71019	3.77095	0.446821
YLR385C	0.00305935	2.79571	1.5534	1	31693.8	6.26381	118802	0.446328
YDR146C	0.00311359	4.54902	0.000669568	4.22984e-08	1.40845e-09	10.2111	3.22907e-05	0.445497
YBR158W	0.00319547	5.23977	6.69568e-06	1.01658e-05	3.6422e-07	11.8027	2.39879e-07	0.443947
YOR289W	0.00320823	4.567	0.00669568	1	36229.6	10.2933	0.011118	0.443689
YCL048W-A	0.00323268	4.11004	0.00267827	0.095889	32.6386	9.27327	0.000810256	0.443214
YML027W	0.003238	5.5586	6.69568e-06	4.59278e-07	1.70793e-08	12.5425	2.49006e-07	0.443181
YOL016C	0.00328266	4.50983	6.69568e-06	0.0185475	0.247364	10.1977	2.58841e-07	0.442238
snR191	0.0033369	3.26606	0.572481	1	40492.8	7.40149	7597.34	0.441271
YLR445W	0.00349747	3.01499	0.137261	0.000473687	2.68408e-05	6.87118	119.69	0.438788
YGR108W	0.00350278	4.52969	0.000669568	1.82016e-08	8.46011e-10	10.3251	4.50741e-05	0.438708
YDR119W-A	0.00351448	4.16314	0.0515567	1	46923.9	9.49429	6.433	0.438489
YKL217W	0.00352937	4.62814	6.69568e-06	0.00671519	0.0147004	10.5601	3.1801e-07	0.438265
YMR065W	0.00354319	2.54902	0.347506	0.304676	1358.28	5.81966	2015.39	0.438002
tG%28GCC%29D2	0.00363783	4.27201	0.0381654	1	51780.3	9.78479	2.88052	0.436597
YAR035W	0.00366867	2.44733	0.532976	0.209783	489.748	5.61236	8031.13	0.436061
YFL014W	0.00384413	3.7151	0.148644	1	60650.2	8.56959	199.202	0.433521
YNR066C	0.00384945	2.482	1.81855	1	60891.5	5.72652	366210	0.433421
RPR1	0.0038537	2.86817	1.1242	1	61085.1	6.61966	86790.3	0.433281
YMR316W	0.0038537	3.88642	0.00602611	1	61085.1	8.97036	0.0137355	0.433251
YKL189W	0.00386433	2.77114	0.0602611	0.778128	29008.7	6.39865	13.4774	0.433082
YBR054W	0.00393558	4.73642	6.69568e-06	1.13657e-05	7.37652e-07	10.9601	4.34522e-07	0.432149
YMR094W	0.00394515	2.47748	0.456645	0.86988	43014.3	5.73491	6222.63	0.432
snR61	0.00400576	2.48506	0.407097	1	68282.9	5.76306	4606.9	0.431205
YBR009C	0.00412486	4.355	0.0227653	1.51188e-10	1.12344e-11	10.141	0.878395	0.429446
YOR385W	0.00415357	2.7786	0.00267827	1	75811.8	6.47421	0.00165951	0.42918
YMR011W	0.00415995	4.41205	6.69568e-06	1.57761e-08	1.20133e-09	10.2813	5.09891e-07	0.429133
YDR342C	0.00417378	4.57007	0.00535655	0.491951	9153.67	10.6533	0.0122282	0.42898
YDR343C	0.00422482	4.61719	0.00334784	0.388162	4657.36	10.7803	0.00325469	0.428301
YPR119W	0.00429288	4.29221	6.69568e-06	1.82016e-08	1.51811e-09	10.047	5.58481e-07	0.427212
YBR147W	0.004362	4.64774	6.69568e-06	0.0041086	0.00641768	10.8998	5.84946e-07	0.426407
YNR002C	0.00437795	4.02505	0.0020087	0.585643	17733.7	9.44553	0.000892906	0.426133
YJR153W	0.00439815	2.84634	0.0287914	1	89474.9	6.68348	2.13803	0.425877
YMR250W	0.00446302	4.20422	0.0348175	0.971235	85532.8	9.89224	3.94378	0.425002
YPL061W	0.00447897	4.29044	6.69568e-06	3.13131e-07	2.95383e-08	10.1017	6.31647e-07	0.424726
YLR406C-A	0.004513	2.62698	1.35253	1	96430	6.19132	238589	0.4243
YMR062C	0.00453107	2.98819	0.0803482	0.196902	744.769	7.04755	50.612	0.424005
YJL089W	0.00458956	2.82476	0.10847	1	101264	6.6745	129.248	0.423217
YOR025W	0.00469696	4.14609	0.00133914	1.18261e-08	1.28099e-09	9.82456	0.000405176	0.422013
snR10	0.00473312	1.07068	4.05156	1	110766	2.53964	7.36671e+06	0.421589
YBR145W	0.00473737	3.35205	0.00937395	0.00147165	0.000517401	7.95229	0.0925183	0.42152
YBL003C	0.0047597	3.92565	0.0656177	2.0985e-08	2.36269e-09	9.31755	31.8172	0.421318
snR79	0.00478416	2.51061	1.68463	1	114285	5.96429	546393	0.420941
YKL185W	0.00483201	4.84136	6.69568e-06	4.04478e-07	4.75875e-08	11.5241	7.87792e-07	0.420106
RDN5-6	0.00483201	3.61681	0.121192	1	117652	8.60748	209.434	0.420193
YLR142W	0.00484158	3.00101	0.565116	1	118333	7.14497	21355.9	0.420017
YFR017C	0.00486179	3.68553	0.113827	1	119780	8.78143	176.664	0.419696
YCL040W	0.0048905	3.97886	0.0348175	1	121857	9.48843	5.14755	0.419338
YLR149C	0.00492027	4.0224	0.00937395	1	124036	9.60158	0.103331	0.418931
YCL068C	0.00493516	3.244	0.0261132	1	125135	7.7465	2.23148	0.418769
YAR018C	0.00497132	4.33857	6.69568e-06	2.01285e-06	2.57308e-07	10.3737	8.55963e-07	0.418228
YKR073C	0.00499684	1.79521	3.82859	1	129760	4.29508	7.2821e+06	0.417969
YCL030C	0.00500322	2.6799	0.172079	1	130245	6.41291	663.679	0.417891
YNL145W	0.00502236	4.58912	6.69568e-06	5.69361e-05	7.52317e-06	10.9877	8.81906e-07	0.417659
YFR012W-A	0.00504682	4.51352	0.00535655	0.000942421	0.000237717	10.8166	0.0212476	0.417278
YBL002W	0.00506064	4.1631	0.00937395	3.23225e-11	4.35267e-12	9.98005	0.112185	0.417142
YLR183C	0.00510743	5.17617	6.69568e-06	6.58037e-10	9.10321e-11	12.4221	9.26315e-07	0.416691
YHR153C	0.00511062	5.13875	6.69568e-06	1.0228e-08	1.41751e-09	12.3331	9.28009e-07	0.416665
YBR214W	0.00511381	3.13906	0.0174088	1	138845	7.53489	0.734964	0.416603
snR73	0.00515103	2.56028	1.46568	1	141824	6.15139	446550	0.416213
YOL007C	0.00531691	5.0419	6.69568e-06	2.78346e-08	4.33173e-09	12.1789	1.04205e-06	0.413987
YBL100W-C	0.00542751	2.59641	1.16974	1	165310	6.29336	264583	0.412562
YGR243W	0.00543389	2.66336	0.0970874	1	165881	6.45698	151.821	0.412477
YER011W	0.00550939	2.85117	0.784734	0.000942421	0.000307376	6.92684	83474.7	0.411611
YER103W	0.00553597	3.45118	0.0749916	0.365538	8557.11	8.39004	73.8995	0.411343
YMR175W	0.00569973	2.24928	2.05758	1	190867	5.49191	1.66266e+06	0.409561
YEL060C	0.00578055	4.15361	0.00334784	1	198936	10.1614	0.00813063	0.408762
YBR088C	0.00582096	5.38158	6.69568e-06	3.11696e-09	6.32916e-10	13.1806	1.35966e-06	0.408297
YOR315W	0.00584967	3.88371	6.69568e-06	1.97118e-09	4.06096e-10	9.51745	1.37949e-06	0.408062
RDN5-5	0.00588476	3.11929	0.385002	1	209677	7.65165	11965.8	0.407662
RDN5-3	0.00588476	3.11929	0.374289	1	209677	7.65165	10994.4	0.407662
YKL218C	0.0058922	3.35186	6.69568e-06	0.000105098	2.2363e-05	8.22377	1.40922e-06	0.407582
YFL052W	0.0059156	4.09802	0.00401741	0.65677	60321.7	10.062	0.0146615	0.407278
RDN5-4	0.00596983	3.25041	0.26381	1	218728	7.99337	4015.91	0.406639
YKR077W	0.00598153	3.72922	6.69568e-06	2.07483e-12	4.56448e-13	9.17319	1.47307e-06	0.406534
YNL192W	0.00606022	4.25652	6.69568e-06	3.13131e-07	7.15909e-08	10.4905	1.5309e-06	0.40575
YHL021C	0.00606022	3.45097	0.111148	1	228630	8.50507	313.961	0.405754
YKR076W	0.00616018	3.77396	0.0147305	1	239926	9.32462	0.770416	0.404731
YLR162W	0.00617081	3.79718	0.0274523	1	241149	9.38471	4.9957	0.404614
YKR039W	0.00622292	3.99711	6.69568e-06	1.90033e-11	4.69769e-12	9.88905	1.65527e-06	0.404195
YDR169C-A	0.00622398	2.4496	1.33713	1	247328	6.06051	591279	0.404191
YDL127W	0.0062378	2.9253	0.00870439	0.0553375	42.2004	7.23936	0.166351	0.404083
YHL028W	0.00627928	3.41586	0.00803482	0.000860936	0.000380564	8.46434	0.133724	0.403559
Q0158	0.00633245	2.81858	0.678273	1	260263	6.99577	81213	0.402898
YKL086W	0.00635797	1.15159	3.36659	0.0416797	19.0806	2.85983	1.00493e+07	0.402677
YPL088W	0.00642071	2.10014	0.561768	1	271118	5.22457	48065	0.401974
YOR347C	0.00643134	4.39535	0.000669568	0.0416797	19.738	10.9386	0.000264204	0.401821
YDR225W	0.00646643	4.06265	0.0187479	7.68643e-11	2.12805e-11	10.118	1.82958	0.401527
YER185W	0.00649514	2.57895	0.0220957	1	280505	6.42791	3.03218	0.401211
YDR516C	0.00659297	3.7439	0.0314697	1	293172	9.35865	9.14615	0.400047
YKR075C	0.00674185	2.92042	0.389689	0.00347674	0.0142503	7.32542	18532.9	0.398669
YOR316C-A	0.00676099	3.0884	0.0220957	0.142708	917.893	7.75252	3.41385	0.398373
YJR149W	0.00677056	2.61266	0.0696351	0.778128	149417	6.55974	107.107	0.398286
YCR007C	0.00688221	2.48778	0.0656177	1	332858	6.2644	94.0636	0.397131
YAR031W	0.00691943	2.42217	0.054235	1	338212	6.10484	53.9729	0.396763
YOL163W	0.00696409	2.69273	0.0602611	1	344713	6.79489	75.4552	0.396287
YHR097C	0.0070715	3.25606	0.000669568	0.521552	51171.5	8.23812	0.000349778	0.395243
YPR151C	0.00708426	3.83896	0.00669568	0.491951	43173.5	9.71657	0.11128	0.395094
YNL289W	0.00709914	4.70753	6.69568e-06	2.67753e-09	9.76981e-10	11.9201	2.44323e-06	0.394923
YER001W	0.00710552	4.44312	0.0020087	3.11696e-09	1.14035e-09	11.2541	0.00370009	0.394801
YLR438W	0.00713955	1.42663	4.6622	1	371066	3.61626	3.76031e+07	0.394503
YLR285C-A	0.00719166	3.62857	0.0508872	0.0515799	52.0487	9.21254	49.9801	0.393873
YBR092C	0.00720123	3.25101	0.00669568	0.000156632	6.10832e-05	8.25755	0.11681	0.393702
YNL015W	0.00727779	3.67711	6.69568e-06	0.00853906	0.247895	9.35475	2.62988e-06	0.393074
YMR105C	0.00730544	3.24786	0.146635	1	397193	8.26714	1252.39	0.392864
YPL267W	0.00741816	4.95555	6.69568e-06	5.91066e-07	2.45666e-07	12.6472	2.78307e-06	0.391829
YDR125C	0.00747027	2.39566	0.034148	1	424348	6.12322	16.9118	0.391243
YDL003W	0.00748196	4.79201	6.69568e-06	6.58037e-10	2.80535e-10	12.2521	2.85463e-06	0.391118
YDL085W	0.00749898	2.39052	0.116505	1	429202	6.11459	678.774	0.390953
YGR032W	0.00750004	4.00452	0.00334784	0.822855	239229	10.2442	0.0175491	0.390906
YNR034W-A	0.00753513	3.29917	0.101105	1	435367	8.4458	450	0.390629
YAL028W	0.00757767	2.6599	0.054235	1	442696	6.81927	70.6467	0.390056
YDR171W	0.00769251	3.58729	0.020087	1	462895	9.22112	3.76102	0.389029
YMR001C-A	0.00769889	3.18642	0.00468698	1.24171e-06	5.76197e-07	8.19209	0.049953	0.388963
YER053C-A	0.0077393	2.05492	0.502176	1	471299	5.2881	59685.1	0.388594
YPL250C	0.00774781	2.77312	0.0267827	6.47111e-06	3.05991e-06	7.13774	9.09664	0.388516
YOR220W	0.00776801	3.67905	0.000669568	0.412051	33336.8	9.47373	0.000462091	0.388343
YGL021W	0.0078382	3.53071	6.69568e-06	2.9318e-10	1.43481e-10	9.10898	3.27699e-06	0.387607
YLR452C	0.00792114	2.67577	0.0113827	1	504929	6.91988	0.750413	0.386678
YGR213C	0.00792539	2.53871	0.029461	1	505735	6.5662	12.9469	0.386633
YLR331C	0.00800834	1.42143	4.35353	1	521611	3.68419	4.30399e+07	0.385818
YJR092W	0.00801684	3.31865	0.00401741	1.86254e-07	9.74591e-08	8.60375	0.0360298	0.385721
YPL256C	0.00807958	4.81835	6.69568e-06	4.89453e-09	2.62108e-09	12.5118	3.58578e-06	0.385106
snR161	0.00808277	3.60215	0.0234349	1	536141	9.35462	6.91285	0.385066
YER096W	0.00812531	3.01643	0.0100435	0.000411053	0.000261666	7.83967	0.557174	0.384765
YIR038C	0.00813807	3.80797	0.00267827	0.173289	2847.1	9.89885	0.0119761	0.384688
YIL158W	0.0081806	3.29612	0.00267827	9.58954e-08	5.32839e-08	8.57917	0.012163	0.3842
RDN25-2	0.00818167	2.74072	0.525611	1	555861	7.13375	80716.1	0.384191
RDN25-1	0.00818911	2.73991	0.525611	1	557364	7.13299	80934.5	0.384119
YGL156W	0.00820613	2.54882	0.029461	1	560811	6.63801	14.3568	0.383974
YBR010W	0.00826993	3.39383	0.0549046	9.71842e-07	5.57707e-07	8.84806	95.0122	0.383568
YIL117C	0.00830396	2.32487	0.0770003	1	580910	6.06612	265.252	0.383254
YPL163C	0.0083667	4.21694	0.00133914	1.18261e-08	7.02528e-09	11.0197	0.00222209	0.382672
YLR079W	0.00840817	3.37982	0.000669568	0.000255206	0.000163869	8.83981	0.000584607	0.38234
YMR251W-A	0.00846027	4.27202	6.69568e-06	0.0837532	360.782	11.183	4.11143e-06	0.38201
snR81	0.00850919	3.46862	0.0381654	1	624629	9.09094	34.7479	0.381547
YMR251W	0.00855811	3.4522	0.0328088	1	635364	9.05859	22.4594	0.381096
snR128	0.00858469	3.11029	0.150653	1	641250	8.16597	2192.7	0.380884
YKL128C	0.00858575	2.71711	6.69568e-06	0.0159309	2.60387	7.13402	4.29538e-06	0.380866
YMR076C	0.00872399	4.45156	6.69568e-06	1.23774e-09	8.32618e-10	11.7233	4.50432e-06	0.379719
YLR190W	0.00875802	3.41252	0.000669568	2.12288e-07	1.44467e-07	8.99265	0.000659938	0.379479
YDL198C	0.0087878	2.3272	0.10847	1	687429	6.13659	877.392	0.379233
tD%28GUC%29N	0.00882821	2.29523	0.172079	1	696875	6.05677	3551.02	0.378952
YDR528W	0.00888775	4.01919	6.69568e-06	7.3194e-08	5.20373e-08	10.6197	4.76051e-06	0.378467
YLR312C	0.00888988	3.97453	0.000669568	0.00103117	0.00151372	10.5019	0.000689935	0.378457
YPR002W	0.00900154	3.37011	0.00602611	0.86988	486022	8.92695	0.16603	0.377521
YLR120C	0.00905258	3.65763	6.69568e-06	0.0553375	127.287	9.69977	5.02804e-06	0.377084
YDR379C-A	0.00906959	3.95452	0.00133914	0.412051	52828.4	10.4913	0.00282456	0.376931
YPL141C	0.00908767	3.06705	0.00267827	2.55389e-06	1.93994e-06	8.14031	0.0166276	0.376773
YDR224C	0.00910149	2.66395	0.0308001	3.23225e-11	2.46635e-11	7.07311	22.3185	0.376631
YLR154C-H	0.00911426	3.39557	0.0321393	1	766233	9.01808	25.4618	0.376529
YCL024W	0.00914297	4.42413	6.69568e-06	1.0582e-09	8.18453e-10	11.7561	5.17893e-06	0.376326
YIL155C	0.0093918	3.31994	0.0174088	1	837804	8.87127	4.43483	0.374235
YKL044W	0.00943859	3.39727	0.0100435	0.491951	101236	9.08657	0.869984	0.373878
YDL130W-A	0.00953961	3.60037	0.0100435	0.552758	148233	9.65	0.898008	0.373095
YKL043W	0.00954174	2.74567	0.0100435	0.223431	9796.41	7.35942	0.898604	0.373083
snR74	0.00956619	2.72609	0.40241	1	884989	7.31045	57669.7	0.372903
YHR050W-A	0.00960128	1.89404	2.57248	1	894693	5.08241	1.52311e+07	0.372666
YDR222W	0.00961617	2.36564	0.0957482	5.57171e-08	5.00803e-08	6.34951	789.074	0.37257
YGR161C	0.00963531	2.95883	6.69568e-06	0.000597	0.000732175	7.94406	6.05431e-06	0.372458
YBR005W	0.0096502	2.49377	0.00334784	0.919305	705710	6.69822	0.0371243	0.372304
YCL064C	0.00965871	1.37941	1.78909	0.023234	11.4435	3.7061	5.21532e+06	0.3722
YGL037C	0.00976079	3.40828	0.029461	0.971235	860920	9.17311	24.0565	0.371551
YML128C	0.00988946	3.46374	0.00334784	1	977094	9.34321	0.0399343	0.370722
YIL046W-A	0.00988946	1.87224	2.68832	1	977094	5.05028	1.89835e+07	0.370719
snR78	0.0100086	1.87981	2.28992	1	1.01258e+06	5.08185	1.21588e+07	0.369906
YML119W	0.0100118	3.3516	6.69568e-06	2.0985e-08	2.12691e-08	9.06134	6.78665e-06	0.369879
YMR001C	0.01005	3.13272	0.00133914	1.0228e-08	1.04851e-08	8.47533	0.00383461	0.369629
YJR005C-A	0.0100745	2.82226	0.230331	1	1.03259e+06	7.63885	12618.1	0.369462
YNL030W	0.0100766	3.31357	0.0462002	1.10748e-11	1.14429e-11	8.96909	101.938	0.369443
YFL051C	0.0101457	3.28815	0.00937395	0.552758	178097	8.91272	0.878481	0.368928
YFL026W	0.0101798	3.21435	6.69568e-06	1.63309e-07	1.73937e-07	8.71758	7.13179e-06	0.36872
YDR034C-A	0.0103669	1.90527	0.463341	1	1.12453e+06	5.18518	111860	0.367445
YOR130C	0.0106211	2.48331	0.0254436	0.253195	19620.5	6.79204	19.9408	0.36562
YKR041W	0.0106243	3.04224	0.000669568	1.58278e-06	1.91491e-06	8.32229	0.00117324	0.365553
YLR042C	0.0107189	2.57265	0.487446	0.10963	1636.96	7.04946	143878	0.364943
YOL017W	0.0107614	4.35693	6.69568e-06	4.22984e-08	5.31703e-08	11.9498	8.41703e-06	0.364602
YLR156C-A	0.0108401	3.0782	0.0723134	1	1.28465e+06	8.45372	485.872	0.364123
YLR159C-A	0.0108401	3.0782	0.0810177	1	1.28465e+06	8.45372	683.266	0.364123
YOR074C	0.0110709	4.47272	6.69568e-06	2.9318e-10	4.0106e-10	12.328	9.15988e-06	0.362809
YNL102W	0.0110751	4.41046	6.69568e-06	6.58037e-10	9.01205e-10	12.1571	9.17038e-06	0.362789
YPR078C	0.0112772	1.83514	0.466689	0.000210229	0.000317306	5.07919	146922	0.361306
RDN5-1	0.0114569	2.59108	0.394376	1	1.51529e+06	7.19317	92945.7	0.360214
YFR032C-B	0.0116143	1.63414	3.43488	1	1.57828e+06	4.54849	6.39617e+07	0.35927
YKL183C-A	0.0116196	1.32965	1.75092	1	1.58044e+06	3.7013	8.48352e+06	0.35924
YNL058C	0.0116887	3.469	6.69568e-06	6.58037e-10	1.05856e-09	9.66851	1.07716e-05	0.358794
YML052W	0.0116961	2.88158	0.00267827	7.3194e-08	1.17969e-07	8.0327	0.0352806	0.358731
YHR071W	0.0118131	2.46679	0.0234349	0.0108201	2.12119	6.8921	21.4079	0.357915
YLR178C	0.0119918	3.2579	0.00937395	0.822855	967454	9.1294	1.44658	0.356858
YLR049C	0.0120471	4.06789	6.69568e-06	3.03014e-05	5.33933e-05	11.4108	1.1788e-05	0.356495
YOR186W	0.0121502	2.99462	0.0462002	1	1.80586e+06	8.41419	178.163	0.355901
YPL092W	0.0121598	2.99306	0.0354871	0.778128	852824	8.41169	80.9583	0.355822
YJL133C-A	0.0122746	2.61566	0.000669568	0.0387934	108.757	7.36531	0.00180534	0.355132
YLR157C-C	0.0123597	2.76218	0.178775	1	1.90046e+06	7.7894	10859	0.354608
YNL078W	0.0123927	3.51041	6.69568e-06	1.9699e-05	3.77508e-05	9.90562	1.28271e-05	0.354385
YHR154W	0.0124522	3.7474	6.69568e-06	1.57761e-08	3.06571e-08	10.5861	1.30121e-05	0.353993
YER018C	0.0125543	1.0106	3.00837	0.463879	198766	2.85966	5.42148e+07	0.353398
YBR056W	0.0125734	2.89685	6.69568e-06	0.0215612	20.0935	8.19912	1.33941e-05	0.353312
YNL184C	0.0127776	0.850282	6.07432	1	2.09895e+06	2.41419	4.70429e+08	0.352201
YPL265W	0.0127776	3.50714	6.69568e-06	0.00147165	0.00977874	9.95806	1.40545e-05	0.352191
snR59	0.0128329	0.527941	5.44225	1	2.1262e+06	1.50037	3.4272e+08	0.351873
YER181C	0.0128733	1.36123	1.47774	1	2.14627e+06	3.87127	6.92589e+06	0.351624
YNL195C	0.0128765	2.05919	0.0803482	0.0896316	1546.83	5.85649	1114.3	0.351608
YGL062W	0.0129254	2.72498	6.69568e-06	0.000374017	0.000926147	7.75455	1.45459e-05	0.351404
YCR085W	0.0129967	1.81746	0.381654	1.18261e-08	2.61157e-08	5.17713	122764	0.351055
YHR092C	0.0130594	2.81563	0.00133914	0.000786154	0.00284974	8.02876	0.0083801	0.350693
YJR154W	0.0131466	3.18659	0.0154001	0.0147561	7.37654	9.09607	8.38188	0.350326
YBL078C	0.0131998	2.96337	0.0361567	1	2.31305e+06	8.46525	109.416	0.350063
YOR383C	0.013506	0.935966	3.25946	1	2.47718e+06	2.68498	8.57814e+07	0.348593
YLR136C	0.0135262	0.76346	4.19016	1	2.48827e+06	2.19076	1.83058e+08	0.348491
YIL102C	0.0135411	1.18745	2.03214	1	2.49647e+06	3.40813	2.09501e+07	0.348416
YML100W-A	0.0136411	1.17342	5.13358	1	2.55196e+06	3.37244	3.45251e+08	0.347943
YLR131C	0.0137506	2.75391	0.00133914	1.25306e-07	3.27512e-07	7.92598	0.00977679	0.347453
RDN5-2	0.0137687	1.32629	1.48443	1	2.62399e+06	3.81837	8.58309e+06	0.347344
YOL058W	0.0142281	3.11777	0.00267827	0.102547	3121.71	9.03675	0.0633609	0.34501
LSR1	0.0142749	2.6436	0.180114	1	2.92308e+06	7.66863	17080.3	0.344729
YMR199W	0.0147342	3.28912	0.00133914	1.58339e-05	5.08952e-05	9.60555	0.0120204	0.342418
YLR343W	0.0147768	2.77828	6.69568e-06	3.62569e-09	1.17521e-08	8.11869	2.17039e-05	0.342209
YMR316C-A	0.0148055	2.14227	0.038835	1	3.2602e+06	6.26201	191.073	0.342106
YMR179W	0.0148129	3.55139	6.69568e-06	2.67753e-09	8.74243e-09	10.3816	2.18631e-05	0.342085
YBR184W	0.0148969	2.30768	0.0187479	9.03965e-10	3.00189e-09	6.75343	21.945	0.341705
YNL200C	0.0149076	3.30911	0.00133914	0.173289	17318.1	9.68646	0.0124483	0.341622
YGL149W	0.0149363	1.76849	2.07499	1	3.34711e+06	5.17889	2.99033e+07	0.34148
YNR064C	0.0149863	2.02801	0.083696	1	3.38072e+06	5.94287	1982.37	0.341252
YOL162W	0.0150479	2.21519	0.0368262	1	3.42251e+06	6.49594	171.055	0.341011
YGL194C-A	0.0150639	1.99163	0.0729829	0.0100029	3.4707	5.84186	1334.95	0.340923
YDR014W-A	0.0151139	1.12391	2.16672	1	3.46756e+06	3.29925	3.52723e+07	0.340657
YBR071W	0.0151245	3.91365	6.69568e-06	6.58037e-10	2.28658e-09	11.4894	2.32676e-05	0.340632
YFL065C	0.015133	3.37826	0.0020087	0.0681874	1103.76	9.91826	0.0352025	0.34061
YLR273C	0.0151734	3.38793	6.69568e-06	3.62569e-09	1.2721e-08	9.95273	2.34934e-05	0.340402
YGL033W	0.0152436	1.62843	0.530298	1	3.55736e+06	4.78926	530504	0.340017
YDR097C	0.0152606	4.11524	6.69568e-06	9.11512e-11	3.25341e-10	12.1056	2.38996e-05	0.339946
YIL140W	0.0155052	3.93399	6.69568e-06	2.67753e-09	1.00223e-08	11.6127	2.50639e-05	0.338765
YGR236C	0.015569	2.09351	0.0549046	1	3.78939e+06	6.18602	627.392	0.338427
YBR183W	0.0156285	2.90489	0.0287914	0.173289	19946.2	8.58997	91.5889	0.338172
YJL159W	0.0156285	3.75136	6.69568e-06	1.78646e-10	6.84735e-10	11.0923	2.56652e-05	0.338193
YLR303W	0.0156732	1.00968	2.69836	0.125166	7581.04	2.98789	7.59516e+07	0.337923
YLR162W-A	0.0156838	2.03908	1.2454	1	3.87364e+06	6.03502	7.48242e+06	0.337874
YDR040C	0.0157519	2.96736	0.00401741	1	3.92415e+06	8.78955	0.270203	0.337601
tN%28GUU%29P	0.0157583	2.38506	0.0107131	0.365538	191899	7.06524	4.87285	0.337577
YDL021W	0.0158518	2.34855	0.34081	1	3.99913e+06	6.96715	158309	0.33709
YGR025W	0.0159305	0.773035	3.91363	1	4.05882e+06	2.29583	2.43297e+08	0.336713
YDR277C	0.015988	2.04254	0.0642785	0.000942421	0.00730059	6.0697	1089.88	0.336514
YNL173C	0.0161379	2.89367	6.69568e-06	3.37025e-05	0.000142351	8.61576	2.82501e-05	0.335858
YMR008C	0.0161539	2.58182	6.69568e-06	2.1955e-05	9.29463e-05	7.6897	2.83337e-05	0.335751
YMR174C	0.0163963	2.1409	0.0408437	0.620286	1.05591e+06	6.39335	301.637	0.334863
YIL079C	0.0164154	2.46989	0.158018	1	4.43984e+06	7.3772	17518.8	0.334801
YPL121C	0.0164931	1.59557	0.500837	0.0116995	7.26372	4.77028	565704	0.334482
YGL188C-A	0.0165781	1.23463	1.52662	1	4.57283e+06	3.69578	1.62695e+07	0.334066
YGR163W	0.0167015	0.528257	5.1771	1	4.67542e+06	1.58356	6.48754e+08	0.333589
YGL116W	0.0167026	2.87306	6.69568e-06	1.90033e-11	8.88653e-11	8.61269	3.13124e-05	0.333585
YBR169C	0.0167238	2.44686	0.143288	1	4.69415e+06	7.33716	13810.3	0.333489
tN%28GUU%29N1	0.0167345	2.02805	0.0716438	1	4.70309e+06	6.0825	1729.83	0.333423
YLR112W	0.0167536	1.70905	0.340141	0.585643	947914	5.12707	185715	0.333339
YNL046W	0.0167951	3.29686	0.00133914	0.000411053	0.00228445	9.89595	0.0177837	0.333153
YMR040W	0.0168684	2.04729	0.0415132	1	4.81669e+06	6.15091	344.794	0.332843
YJR053W	0.0168791	1.34606	1.11014	5.69361e-05	0.000275652	4.04485	6.60246e+06	0.332784
ITS2-2	0.016911	2.3549	0.366923	1	4.85314e+06	7.07926	239746	0.332647
ITS2-1	0.016911	2.3549	0.360228	1	4.85314e+06	7.07926	226859	0.332647
YGL262W	0.0169578	2.54699	0.173418	1	4.89344e+06	7.66068	25521.8	0.332475
snR38	0.016962	0.375074	5.92032	1	4.89711e+06	1.12818	1.01619e+09	0.33246
YBR297W	0.0172587	2.62861	0.0160696	0.00347674	0.234701	7.93447	21.4871	0.33129
YOL084W	0.0173661	2.54734	0.0174088	1	5.25467e+06	7.69811	27.8151	0.330904
YDL133C-A	0.0174703	0.854212	3.35052	1	5.34963e+06	2.5849	2.01215e+08	0.330462
YER024W	0.0175129	2.48407	0.0870439	1	5.38871e+06	7.51971	3554.32	0.330341
YDR488C	0.017599	1.924	0.0749916	2.1955e-05	0.000120117	5.83057	2306.63	0.329985
YIR034C	0.0176001	2.25352	0.00468698	4.16297e-05	0.000228085	6.82921	0.58878	0.329982
YDR480W	0.0178574	1.82045	0.144627	0.00049582	0.00352858	5.53418	17281.4	0.328947
NME1	0.0178691	2.10105	0.847673	1	5.72355e+06	6.38813	3.48619e+06	0.328899
YDL214C	0.017918	2.4556	6.69568e-06	0.00123293	0.0179301	7.47141	3.86397e-05	0.328667
YBL016W	0.0179669	1.97731	0.0368262	1	5.81788e+06	6.01973	290.775	0.328472
YKL096W	0.0181636	0.963346	2.69233	0.000340164	0.0022812	2.94054	1.17303e+08	0.327609
YIL134C-A	0.0182094	0.447238	5.58152	1	6.0561e+06	1.36606	1.05305e+09	0.327393
YBR067C	0.0183944	2.72327	6.69568e-06	0.000544184	0.00440286	8.33778	4.17977e-05	0.326618
YBR138C	0.0185178	2.41004	0.00468698	1.86254e-07	1.18614e-06	7.39186	0.685552	0.32604
YOR376W	0.0185816	2.29132	0.364915	1	6.43432e+06	7.0336	312665	0.325767
YIL131C	0.0186103	2.099	0.029461	1.0228e-08	6.61149e-08	6.44539	165.483	0.325659
YLR103C	0.0189878	3.64505	6.69568e-06	2.29827e-09	1.5777e-08	11.2424	4.59662e-05	0.324222
YBR230C	0.0190505	3.01149	0.00334784	0.65677	1.96406e+06	9.29465	0.283351	0.324002
YER062C	0.0191015	2.69934	0.0301306	1	6.98867e+06	8.33651	191.379	0.323797
YAL054C	0.0191611	2.59963	0.00401741	0.253195	114503	8.03386	0.485723	0.323584
YNL092W	0.019227	2.76113	0.00602611	0.86988	4.69125e+06	8.5425	1.60258	0.323222
YMR315W	0.0192855	2.8827	0.00535655	0.620286	1.71648e+06	8.92458	1.14391	0.323007
YMR069W	0.0192898	1.3946	0.758621	0.117161	11575.2	4.31773	3.14211e+06	0.322994
YPL166W	0.0193132	2.98102	0.00468698	0.0553375	1224.4	9.23188	0.77756	0.322905
YLR313C	0.019361	3.26994	6.69568e-06	4.04478e-07	2.94331e-06	10.1328	4.87254e-05	0.322709
YBR208C	0.0193663	2.80827	6.69568e-06	1.43097e-07	1.04215e-06	8.70294	4.87655e-05	0.322681
YPL123C	0.0193993	2.83813	0.00937395	1	7.31999e+06	8.79906	6.09808	0.322549
YOR100C	0.0193993	1.80408	0.0656177	1	7.31999e+06	5.59302	2068.59	0.322559
YPR141C	0.0194025	0.591902	4.76532	3.74664e-05	0.000274774	1.83518	7.925e+08	0.322531
YFL054C	0.0195652	3.02689	0.000669568	0.023234	94.3535	9.40375	0.0072819	0.321881
YOR120W	0.0196715	2.75569	0.00401741	1	7.63194e+06	8.57091	0.52551	0.321517
YFL053W	0.0196864	2.49391	0.0314697	0.18475	48237.6	7.75759	238.635	0.32148
YGL258W-A	0.0198651	1.27291	1.09274	1	7.85903e+06	3.96726	1.02545e+07	0.320854
YOR185C	0.0198693	2.59692	0.0502176	1	7.86407e+06	8.09398	996.294	0.320846
YLR413W	0.0200214	1.43929	0.603281	1	8.04571e+06	4.49305	1.76654e+06	0.320336
YIR021W-A	0.0200745	0.955723	2.54771	0.552758	1.36968e+06	2.98514	1.3411e+08	0.32016
YOR114W	0.0201819	3.13694	6.69568e-06	2.67753e-09	2.20642e-08	9.80973	5.51783e-05	0.319778
YER091C	0.0202138	0.89661	2.88718	0.152301	29250.8	2.80478	1.99264e+08	0.319672
YOR161C	0.0202787	2.08938	0.482759	1	8.35942e+06	6.54092	940520	0.319432
YAR035C-A	0.020283	1.18365	1.4389	0.209783	77227.1	3.70572	2.49197e+07	0.319411
YNR009W	0.0202904	2.01219	0.0328088	2.4877e-10	2.08317e-09	6.30033	296.007	0.319379
YMR136W	0.0203563	1.77336	0.0776699	0.971235	7.74674e+06	5.55704	3962.56	0.319121
YJL161W	0.020603	2.41295	0.107131	1	8.7663e+06	7.58285	10779.5	0.318212
YJL074C	0.0206573	3.04543	6.69568e-06	4.89453e-09	4.32461e-08	9.57477	5.9163e-05	0.318068
YER188W	0.0207009	2.37071	6.69568e-06	0.00103117	0.018918	7.45795	5.95378e-05	0.317876
snR65	0.0207455	1.01379	5.39337	1	8.94916e+06	3.19099	1.40399e+09	0.317704
YPL153C	0.0207487	3.61792	6.69568e-06	5.68037e-09	5.08579e-08	11.3884	5.9951e-05	0.317685
YNL031C	0.0207498	2.51328	0.0877134	2.9318e-10	2.62532e-09	7.91132	6043.71	0.317681
YMR247W-A	0.0207934	1.90056	1.1684	1	9.01114e+06	5.98525	1.43731e+07	0.31754
YOL156W	0.0208476	1.84424	0.034148	1	9.08172e+06	5.81096	361.939	0.317372
YOL083W	0.0210688	2.98753	0.000669568	0.095889	8265.15	9.43688	0.00908985	0.31658
YFR012W	0.0212007	1.46791	0.445932	0.0335697	361.611	4.64373	846882	0.316106
YKL001C	0.0212177	1.11678	4.64479	1	9.57321e+06	3.5334	9.59305e+08	0.316063
YDL110C	0.0213793	2.54975	0.0234349	1	9.79334e+06	8.08066	126.273	0.315538
YOR273C	0.0215218	1.9976	0.0214262	0.237888	134492	6.34037	98.4809	0.315061
YOR344C	0.0215633	0.750822	3.63107	1	1.0048e+07	2.3846	4.81039e+08	0.314863
YIL162W	0.0215814	2.55233	0.0241045	0.0100029	10.1827	8.10741	141.321	0.314814
YOL091W	0.0216335	2.1073	0.00401741	4.62326e-05	0.000470089	6.69689	0.698636	0.314669
YJR078W	0.0217334	1.26057	0.997657	0.491951	1.22481e+06	4.01073	1.02152e+07	0.3143
YMR164C	0.0217494	2.08702	0.361567	1	1.031e+07	6.64159	487333	0.314235
YNL111C	0.0218153	2.16882	0.336793	1	1.04039e+07	6.90691	397454	0.314008
YPL111W	0.0219472	1.9974	0.734516	1	1.05934e+07	6.36987	4.19798e+06	0.31357
YBR250W	0.0221971	2.11275	0.397723	1	1.09589e+07	6.75612	689466	0.312717
YLR121C	0.0222545	3.08361	6.69568e-06	8.38072e-08	9.2557e-07	9.86678	7.39507e-05	0.312524
YER078W-A	0.0222704	1.09773	1.64312	1	1.10678e+07	3.51299	4.90985e+07	0.312478
YCR009C	0.0223555	1.89796	0.00401741	0.919305	8.69762e+06	6.07891	0.770845	0.31222
snR42	0.0224172	2.21234	0.224975	1	1.12877e+07	7.09172	128534	0.311961
YKR013W	0.0224193	2.7121	0.0174088	8.38072e-08	9.4626e-07	8.694	59.7674	0.311951
YOR058C	0.0225044	2.38314	0.000669568	1.0582e-09	1.20844e-08	7.64494	0.0110743	0.311728
YBR203W	0.0226182	2.46992	0.0220957	0.00853906	7.31754	7.93204	125.324	0.311385
YDR507C	0.0226756	3.00028	6.69568e-06	1.24171e-06	1.45057e-05	9.64054	7.82228e-05	0.311215
YNL146C-A	0.0226894	2.65356	6.69568e-06	5.91066e-07	6.91748e-06	8.52764	7.83657e-05	0.311172
YPR036W-A	0.0227319	2.16684	6.69568e-06	0.000231682	0.00287309	6.96614	7.88067e-05	0.311053
YER111C	0.0227766	3.55097	6.69568e-06	9.58954e-08	1.13527e-06	11.4215	7.92715e-05	0.310901
YER145C-A	0.0229404	0.496799	5.1222	1	1.20955e+07	1.60044	1.62553e+09	0.310415
YPR149W	0.0229563	2.06164	0.0154001	4.59278e-07	5.5668e-06	6.64247	44.4554	0.310372
YGR174W-A	0.0229935	2.40094	0.0676264	1	1.21797e+07	7.73841	3767.74	0.310263
YOR008C-A	0.0230658	1.62455	2.13324	1	1.22949e+07	5.23926	1.19356e+08	0.310072
YLR111W	0.0232158	1.87745	0.843656	1	1.25359e+07	6.06282	7.52751e+06	0.309666
snR85	0.0232168	2.40493	0.0890526	1	1.25376e+07	7.76634	8855.4	0.309661
snR72	0.0232296	0.760657	3.51322	1	1.25583e+07	2.45673	5.44561e+08	0.309622
YLR251W	0.0232392	2.66763	0.00535655	0.86988	8.27645e+06	8.61686	1.99985	0.309582
YIL119C	0.0234199	2.02492	0.0113827	0.000231682	0.00314159	6.55155	19.1258	0.309076
YJL078C	0.0234433	3.06527	0.000669568	0.0108201	16.4905	9.9197	0.0125172	0.309009
YBR072W	0.0235401	2.52276	0.029461	1	1.3068e+07	8.17049	334.542	0.308765
YER032W	0.0235816	1.65275	0.149314	6.99793e-05	0.000923826	5.35588	43733.8	0.308586
YGR189C	0.0236135	3.10139	6.69568e-06	2.4877e-10	3.28138e-09	10.053	8.83227e-05	0.308503
YIR039C	0.0236209	2.21871	0.154001	1	1.32029e+07	7.19223	48223	0.308486
YPL242C	0.0236635	2.279	0.0020087	2.41768e-08	3.20929e-07	7.39064	0.134251	0.308363
YCR021C	0.0236645	1.24561	0.907934	0.778128	6.25493e+06	4.03953	9.93647e+06	0.308355
YBR083W	0.0236879	2.51032	6.69568e-06	6.99793e-05	0.000936365	8.14233	8.91596e-05	0.308305
YDR191W	0.0237283	2.62451	6.69568e-06	3.85091e-11	5.15389e-10	8.51547	8.96161e-05	0.308205
YDL234C	0.0240878	1.76354	0.000669568	0.173289	72856.2	5.7408	0.0135768	0.307194
YCR010C	0.0241122	2.28196	0.0736525	1	1.40429e+07	7.43002	5611.77	0.307127
YBR230W-A	0.0241739	1.60613	0.179444	1	1.41508e+07	5.23224	81768.1	0.306968
YBR045C	0.024226	2.29039	0.0669568	1	1.42424e+07	7.46425	4276.27	0.306848
YLR464W	0.0242717	2.62025	0.0120522	0.86988	9.42794e+06	8.54297	25.2476	0.306714
YLR414C	0.024512	2.03157	6.69568e-06	3.23298e-06	4.76945e-05	6.63778	9.87813e-05	0.306062
YAR015W	0.0245205	1.67238	1.73686	1	1.47677e+07	5.46474	7.73761e+07	0.306031
YPL154C	0.0245493	2.67584	0.0100435	0.521552	2.10247e+06	8.74592	15.1627	0.305953
YML003W	0.0246896	1.2981	3.46502	1	1.50749e+07	4.24785	6.27149e+08	0.305589
YMR305C	0.0247247	1.7073	0.0743221	9.50063e-05	0.0014513	5.58847	6216.35	0.305504
YBR085C-A	0.02478	2.8016	6.69568e-06	0.023234	191.507	9.1747	0.000102053	0.305361
YKL113C	0.0249289	3.30076	6.69568e-06	4.04478e-07	6.27628e-06	10.8231	0.000103901	0.304973
YJL164C	0.0251862	1.77849	0.0535655	1	1.6002e+07	5.84301	2460.25	0.304379
YDL174C	0.0253479	2.64452	6.69568e-06	0.0250271	256.108	8.6982	0.000109223	0.30403
YGL259W	0.025502	1.9474	0.514898	1	1.66109e+07	6.41299	2.26755e+06	0.303665
snR5	0.0255467	1.86595	0.871778	1	1.66982e+07	6.14694	1.10634e+07	0.303558
YOR247W	0.0259476	2.00595	0.523602	1.27006e-05	0.000222244	6.63101	2.51155e+06	0.302511
YJR030C	0.0260316	2.99139	6.69568e-06	1.78646e-10	3.156e-09	9.89494	0.000118293	0.302315
YDL181W	0.0261975	1.6223	0.131235	0.86988	1.1852e+07	5.37403	40699.6	0.301878
YDR039C	0.0263719	2.41962	0.0154001	1	1.83674e+07	8.0274	67.3664	0.301421
YDR074W	0.0265442	2.47748	0.0174088	0.65677	5.30596e+06	8.23149	99.1421	0.300977
tV%28AAC%29G3	0.0266579	0.483976	5.08872	1	1.8971e+07	1.60951	2.49986e+09	0.300697
YDL238C	0.0266792	2.01833	6.69568e-06	0.023234	238.947	6.71319	0.000127334	0.300652
YNL130C-A	0.0268419	1.27025	0.670238	1	1.93661e+07	4.2302	5.83083e+06	0.300281
YEL076C	0.027095	2.39856	0.0428524	1	1.99186e+07	8.0023	1568.26	0.299734
YMR031C	0.0271631	2.70101	0.00133914	2.87425e-06	5.76836e-05	9.01605	0.0750696	0.299578
YPL165C	0.0271811	2.58908	0.00602611	1	2.0109e+07	8.64326	4.52168	0.299548
YOR066W	0.0272098	2.60075	6.69568e-06	1.25306e-07	2.52776e-06	8.68465	0.000135076	0.299465
YJR008W	0.0272768	2.46356	0.0020087	0.0896316	14635.3	8.23102	0.205528	0.299301
YPR184W	0.0272832	2.68606	6.69568e-06	0.117161	32707.9	8.97482	0.000136171	0.299288
YLR058C	0.0273672	1.05548	1.4918	0.269398	401291	3.52922	6.81399e+07	0.29907
YNR014W	0.0274693	1.36223	2.96552	0.735601	8.26126e+06	4.55818	5.41277e+08	0.298853
YIL154C	0.0277341	1.81633	0.889186	0.463879	2.13218e+06	6.09007	1.50171e+07	0.298245
YGR142W	0.0278585	1.72562	0.0234349	0.521552	3.07134e+06	5.79152	279.133	0.297956
YOR052C	0.027917	2.51512	0.00602611	0.585643	4.37585e+06	8.44537	4.8986	0.29781
YOL070C	0.0280435	2.19247	6.69568e-06	9.58954e-08	2.11762e-06	7.36818	0.000147865	0.297559
YBL035C	0.0281913	2.89287	6.69568e-06	4.89453e-09	1.09801e-07	9.73275	0.000150213	0.29723
YAL067C	0.0283721	0.886188	2.31068	0.0360938	1076.08	2.98517	2.8212e+08	0.296863
YOR173W	0.0283753	2.47296	0.0107131	0.778128	1.07774e+07	8.33048	28.3709	0.296857
YML034W	0.0284561	2.05075	0.00334784	7.63358e-09	1.76113e-07	6.91254	0.942918	0.296672
YDR215C	0.0284689	1.00412	5.27687	1	2.31019e+07	3.38484	3.3945e+09	0.296651
YBL043W	0.0287486	1.45794	2.27653	1	2.37889e+07	4.9241	2.80669e+08	0.296083
YMR104C	0.0288294	2.15272	0.0743221	0.0335697	908.357	7.27385	9850.53	0.295953
YMR085W	0.0288772	1.9218	0.000669568	0.286542	567227	6.49529	0.0233801	0.295877
YIR017C	0.0289144	0.699215	3.54469	0.0416797	1753.43	2.36376	1.07795e+09	0.295806
YBR126C	0.0289538	2.39489	0.024774	1	2.43016e+07	8.09807	370.11	0.295736
ITS1-2	0.028957	2.05015	0.250418	1	2.43096e+07	6.93249	381754	0.295731
ITS1-1	0.028957	2.05015	0.301975	1	2.43096e+07	6.93248	669416	0.295731
YHR030C	0.0289921	0.514282	4.81486	0.00727802	9.58335	1.73946	2.72337e+09	0.295657
YCL054W-A	0.0291612	2.60934	0.00669568	4.08344e-06	0.000101381	8.83578	7.61885	0.295316
YOL155C	0.0291633	1.66634	0.0334784	1	2.48325e+07	5.64269	932.612	0.29531
YPR116W	0.029242	1.02888	1.59893	1	2.50339e+07	3.48571	1.02333e+08	0.29517
YMR003W	0.0294695	1.52761	0.143288	2.4877e-10	6.37409e-09	5.18351	75381.8	0.294706
YGL162W	0.0295014	1.11329	1.13425	1	2.57056e+07	3.77868	3.75105e+07	0.294625
YFL019C	0.0295737	0.787962	5.86006	1	2.5895e+07	2.67587	5.211e+09	0.294469
YHR137W	0.0296301	1.68777	0.0462002	0.0387934	1521.44	5.73374	2569.38	0.294357
YLL055W	0.0296588	2.44073	6.69568e-06	0.00347674	1.18847	8.29311	0.000174892	0.294308
YBL054W	0.029678	1.1891	4.231	1	2.61695e+07	4.04096	1.98209e+09	0.294263
snR56	0.0297662	1.34634	3.20054	1	2.64035e+07	4.57791	8.65623e+08	0.294096
YBR053C	0.0297779	2.83651	6.69568e-06	0.0416797	1915.12	9.6462	0.000177005	0.294055
YJL079C	0.0300501	2.67232	6.69568e-06	0.117161	43692.1	9.10431	0.000181901	0.293522
YOL013W-A	0.0302937	0.289145	6.05892	1	2.7831e+07	0.986673	6.19033e+09	0.29305
YLR342W-A	0.030451	2.10761	0.187479	0.0013473	0.107214	7.19903	186271	0.292763
YJL115W	0.0305744	2.13705	6.69568e-06	1.0228e-08	2.92636e-07	7.3056	0.000191581	0.292522
YML101C	0.0306201	1.26817	3.70606	1	2.87398e+07	4.33672	1.46292e+09	0.292425
YLR254C	0.0307913	2.34875	6.69568e-06	7.71578e-10	2.25488e-08	8.04101	0.000195685	0.292097
YLR218C	0.0311518	1.82762	0.577837	1	3.0262e+07	6.2703	5.83868e+06	0.291472
YGL007C-A	0.0313336	0.541267	6.41647	1	3.07946e+07	1.85911	8.13511e+09	0.291143
YHR086W-A	0.0316378	1.00111	5.2387	1	3.16994e+07	3.44504	4.55745e+09	0.290594
YMR215W	0.031792	1.49832	0.151992	3.11696e-09	1.00256e-07	5.16061	112944	0.290338
YOR381W-A	0.0318909	1.51525	2.03415	1	3.24658e+07	5.22176	2.73258e+08	0.29018
YGR268C	0.0319026	2.34247	0.00401741	0.323852	1.10394e+06	8.07285	2.23794	0.290167
YJR073C	0.0321259	2.50968	0.0020087	1	3.31883e+07	8.66166	0.335654	0.289746
snR40	0.0322917	0.995914	1.51122	1	3.37048e+07	3.44053	1.16324e+08	0.289465
YDL156W	0.0323779	2.466	0.0100435	0.0250271	533.437	8.52302	34.7618	0.289334
YBL111C	0.0323811	2.60747	0.0020087	0.0360938	1599.25	9.01212	0.343711	0.28933
YJL157C	0.0324406	1.77746	0.00803482	8.11949e-06	0.000277484	6.14616	18.0005	0.289199
YNL274C	0.0325044	2.68609	0.000669568	0.0387934	2008.16	9.29213	0.0333348	0.289071
YNL126W	0.0325055	1.49114	0.157349	5.3159e-12	1.8275e-10	5.15857	133933	0.28906
YDR281C	0.0325321	1.36713	2.9394	1	3.44624e+07	4.73033	8.75232e+08	0.289014
YBR139W	0.0326044	2.51984	0.0020087	0.00049582	0.02143	8.72293	0.350867	0.288875
YAR008W	0.0330244	3.04869	6.69568e-06	2.41768e-08	8.71572e-07	10.5776	0.000241389	0.288221
YHR149C	0.0333052	2.65689	0.00133914	0.000255206	0.0100512	9.23329	0.138314	0.287751
YOL048C	0.0336061	2.59869	0.0020087	0.0387934	2219.21	9.0468	0.384189	0.28725
YHR213W	0.0338645	1.91066	0.394376	1	3.88698e+07	6.66168	2.38421e+06	0.286814
YER121W	0.0340984	2.01858	0.000669568	0.223431	442606	7.0456	0.0384801	0.286503
YJR010W	0.0341707	0.593976	4.08771	0.0250271	626.988	2.07395	2.72757e+09	0.286398
YPR064W	0.0341984	0.871958	2.12789	1	4.00303e+07	3.04495	3.85687e+08	0.286362
YIL116W	0.0341995	1.3632	0.251758	0.00570995	7.68149	4.76046	638827	0.286358
YGL157W	0.0342994	1.74832	0.00334784	0.0416797	2925.85	6.10897	1.65059	0.286189
YLR274W	0.0345195	2.44947	6.69568e-06	2.71039e-11	1.11581e-09	8.5701	0.00027566	0.285816
YAL064C-A	0.0346876	1.5733	1.35052	1	4.17717e+07	5.50906	1.02893e+08	0.285584
YBR285W	0.0350151	2.02362	0.148644	1	4.29655e+07	7.09742	141118	0.28512
YPL189W	0.035081	0.581919	4.16806	1	4.32085e+07	2.04156	3.12875e+09	0.285036
YBR070C	0.0351331	2.89943	6.69568e-06	4.77425e-10	2.07208e-08	10.1744	0.000290613	0.284972
YEL035C	0.0352937	2.25236	0.0381654	0.778128	2.07297e+07	7.90946	2447.63	0.284768
YDR380W	0.0354107	2.04614	0.000669568	3.23298e-06	0.000143666	7.18948	0.0430931	0.284602
YIL026C	0.0354553	2.44623	6.69568e-06	3.20233e-08	1.42842e-06	8.59745	0.000298678	0.28453
YDL024C	0.0355436	1.35235	0.265149	1	4.49394e+07	4.75513	837728	0.284398
YNL082W	0.035953	2.60084	6.69568e-06	1.6893e-09	7.85683e-08	9.1641	0.000311426	0.283808
YPL186C	0.0360157	1.62599	0.0287914	1	4.67532e+07	5.73095	1117.18	0.283721
YAR007C	0.0360763	2.78331	6.69568e-06	1.10748e-11	5.204e-10	9.81253	0.000314641	0.283648
YDR391C	0.0362337	2.40922	0.000669568	0.18475	300218	8.50002	0.0461667	0.283437
YJL082W	0.0362571	1.96959	0.119183	0.0782328	22842.7	6.95005	80757.8	0.283393
YER084W	0.0363135	0.857319	5.7844	1	4.79218e+07	3.02597	9.27485e+09	0.283321
YEL073C	0.0364506	2.19019	0.0415132	1	4.84666e+07	7.73582	3469.39	0.283123
YGR121C	0.0364815	1.47023	0.0475393	1	4.85897e+07	5.19359	5222.7	0.283086
YBR287W	0.0365921	2.52572	0.000669568	0.0171928	250.029	8.92661	0.0475494	0.282943
YER184C	0.0366101	1.37012	0.12454	1	4.91053e+07	4.8428	94859.2	0.282919
YNL312W	0.0367314	2.56786	6.69568e-06	4.77425e-10	2.36776e-08	9.08208	0.000332084	0.28274
YMR315W-A	0.0369355	1.15879	0.677603	1	5.04257e+07	4.10273	1.56884e+07	0.282444
YHL005C	0.0371429	0.378883	5.46234	0.971235	4.69802e+07	1.3428	8.35752e+09	0.28216
YDR113C	0.0372514	2.27218	0.0254436	6.39634e-12	3.3088e-10	8.05723	853.385	0.282005
YBR148W	0.0372737	1.92775	0.190827	1	5.18227e+07	6.83649	360123	0.28198
YOL141W	0.0374523	1.02671	4.96016	1	5.25711e+07	3.64434	6.41555e+09	0.281727
YGR164W	0.0375204	0.974644	1.46903	1	5.28581e+07	3.46066	1.67573e+08	0.281635
YEL011W	0.0376033	2.03911	0.0763308	1	5.32092e+07	7.24319	23667.9	0.281521
YHR023W	0.0377586	1.67045	0.0214262	4.08344e-06	0.000219981	5.93891	531.045	0.281272
YHR005C	0.037899	2.33663	6.69568e-06	1.40232e-06	7.63893e-05	8.31358	0.000364753	0.281061
YMR007W	0.037967	2.10414	6.69568e-06	0.0017536	0.391375	7.48939	0.00036672	0.28095
YMR103C	0.0382509	1.20974	0.472715	0.304676	1.58396e+06	4.31169	5.91594e+06	0.280572
YNL065W	0.0387571	1.35081	2.68497	1	5.82564e+07	4.82703	1.12762e+09	0.279843
YJR048W	0.0390708	1.88	0.31068	1	5.96819e+07	6.72838	1.78972e+06	0.279413
YKR091W	0.0391229	2.11928	6.69568e-06	1.27006e-05	0.000761153	7.58658	0.000401228	0.279345
YPL124W	0.0396908	2.46914	0.00133914	9.58954e-08	5.99987e-06	8.86332	0.234037	0.278579
YML054C	0.0397386	1.55841	1.19451	1	6.27934e+07	5.59524	1.07024e+08	0.278524
YMR169C	0.0397748	2.18626	0.00401741	1	6.29648e+07	7.85067	4.33554	0.278481
YGR146C-A	0.0398694	1.09026	0.80549	1	6.34152e+07	3.91721	3.31417e+07	0.278325
YNL106C	0.0399747	1.3439	0.129227	0.253195	1.03753e+06	4.83086	137946	0.27819
YBR093C	0.0402661	1.84864	0.00468698	1.01658e-05	0.000664157	6.65413	7.03228	0.277819
YBR006W	0.0402937	2.42	6.69568e-06	0.0335697	2478.61	8.71205	0.000438322	0.277776
YDL184C	0.0404724	0.461909	4.88718	1	6.63347e+07	1.66437	7.7431e+09	0.277528
YIL111W	0.0405681	2.14895	0.0408437	1	6.68062e+07	7.74624	4554.6	0.277419
YOL119C	0.0406287	1.47714	1.80783	1	6.7106e+07	5.32595	3.96494e+08	0.277347
YNL115C	0.0407435	2.37882	6.69568e-06	0.0126455	137.705	8.58185	0.00045316	0.277192
snR66	0.0407542	1.0774	0.800134	1	6.77294e+07	3.88701	3.46949e+07	0.277179
YBR105C	0.0409307	1.83906	0.319384	1	6.8613e+07	6.64051	2.23537e+06	0.276946
YGR146C	0.040936	1.09308	0.793438	1	6.86397e+07	3.94701	3.42859e+07	0.276937
YPR154W	0.0411146	1.38944	0.0897221	1	6.95419e+07	5.02102	50234.1	0.276724
YFL012W	0.0414379	1.35838	0.166722	0.00123293	0.221212	4.91595	329947	0.276321
YGR092W	0.0414826	2.26418	6.69568e-06	2.4877e-10	1.77684e-08	8.1958	0.000478259	0.276261
YBL013W	0.0416644	0.929538	5.34784	0.919305	5.62244e+07	3.36778	1.10683e+10	0.276009
YLR236C	0.042043	2.18431	0.0214262	0.000786154	0.0945849	7.92648	733.002	0.275571
YHL049C	0.0420876	2.2304	0.0180783	0.919305	5.79546e+07	8.09572	442.09	0.275504
YPL127C	0.0422004	1.31807	0.214262	1.78646e-10	1.34334e-08	4.78681	739666	0.275355
YGL041C-B	0.0426193	0.229109	6.20355	1	7.74567e+07	0.833587	1.84918e+10	0.274847
snR48	0.0428703	1.41376	0.10847	1	7.88326e+07	5.14919	100617	0.27456
YPL004C	0.0429468	2.2751	0.00334784	0.34412	3.22972e+06	8.28862	3.23922	0.274484
YLR345W	0.0429639	1.71153	0.00334784	0.237888	1.06824e+06	6.23587	3.24307	0.274466
YMR244W	0.0430925	1.0639	0.800134	0.00727802	31.4487	3.87869	4.10137e+07	0.274292
YPR156C	0.0434264	1.85118	0.00133914	2.9318e-10	2.4023e-08	6.75834	0.306502	0.27391
YPR174C	0.0434413	2.50607	6.69568e-06	0.000654651	0.0767096	9.14971	0.000549229	0.273896
YHR136C	0.0434966	1.11675	0.654168	1	8.23372e+07	4.07827	2.30497e+07	0.27383
YKL103C	0.0436115	2.07414	0.049548	1	8.29909e+07	7.57782	10099.2	0.273712
YHR214C-E	0.0436678	2.58123	6.69568e-06	0.000411053	0.0400324	9.43293	0.000557862	0.27364
YOR382W	0.0436923	1.17702	3.73954	1	8.3453e+07	4.30175	4.36411e+09	0.273614
YER053C	0.0440347	2.0626	0.0555742	1	8.54297e+07	7.54901	14667.9	0.273227
YBR132C	0.0442378	2.4568	6.69568e-06	0.0159309	351.589	8.99869	0.000579985	0.273018
snR36	0.0444313	2.01988	0.0749916	1	8.77583e+07	7.40411	37017.2	0.272805
YNR073C	0.0445111	0.941468	4.89387	0.971235	8.08344e+07	3.45229	1.03415e+10	0.272708
YCL014W	0.0446589	1.43323	0.0729829	3.62569e-09	3.23097e-07	5.25892	34648.7	0.272534
YOR161C-C	0.044845	0.803366	5.58688	1	9.02315e+07	2.95036	1.57349e+10	0.272294
YOR302W	0.0449141	1.13439	0.54235	1	9.06492e+07	4.16706	1.44612e+07	0.272228
YEL061C	0.0449279	1.30757	0.198192	2.67753e-09	2.4294e-07	4.80356	706374	0.272208
YML060W	0.0450555	2.38104	0.00133914	3.55996e-07	3.25765e-05	8.75083	0.342293	0.272093
YNL097C-B	0.0453554	0.270586	5.99464	1	9.33467e+07	0.995611	2.01089e+10	0.271779
YLR383W	0.0453724	2.48573	6.69568e-06	1.09655e-07	1.02474e-05	9.14665	0.00062575	0.271764
YKR098C	0.0454522	2.366	0.000669568	6.58741e-09	6.18855e-07	8.70838	0.0911033	0.271693
YOL126C	0.0459137	0.848766	1.83663	1	9.68351e+07	3.12901	5.99921e+08	0.271257
YOR028C	0.0459137	1.13338	0.399063	0.0730505	37755.8	4.17828	6.15401e+06	0.271255
YDR038C	0.0459977	2.02568	0.0321393	1	9.73674e+07	7.47065	3235.5	0.271152
YGL121C	0.0460466	1.17623	0.421828	1	9.76783e+07	4.3389	7.33172e+06	0.27109
YER044C-A	0.0462816	0.690247	2.96083	0.491951	1.18085e+07	2.54834	2.57436e+09	0.270861
YOR208W	0.0462859	0.609906	3.67258	0.0126455	201.865	2.25179	4.91431e+09	0.270854
YNL262W	0.0464539	2.48739	6.69568e-06	2.55389e-06	0.000256137	9.18906	0.000671555	0.270691
YGR140W	0.0465634	1.22298	0.297288	7.3194e-08	7.39282e-06	4.52002	2.65383e+06	0.27057
YHR209W	0.0465677	0.554823	4.05089	0.000374017	0.0430733	2.05062	6.7159e+09	0.270563
YKR042W	0.0466549	2.17436	0.0127218	5.91066e-07	6.00518e-05	8.03888	210.48	0.27048
YIL055C	0.0467176	1.63642	6.69568e-06	0.00924384	81.5176	6.05143	0.000683054	0.270418
YIL106W	0.046724	1.86678	0.000669568	2.67753e-09	2.73246e-07	6.90357	0.0989642	0.270409
YJL214W	0.0471547	1.66463	0.00267827	0.000190674	0.0207286	6.1654	2.29622	0.269995
YBR202W	0.0472323	2.39576	0.000669568	0.000172857	0.0187666	8.87577	0.102228	0.269921
YLL039C	0.0476566	1.8351	0.188149	1	1.08283e+08	6.8105	721232	0.269451
YNL066W	0.0476651	1.73932	0.478741	0.117161	174251	6.4553	1.18877e+07	0.26944
YBR149W	0.0477161	2.41828	6.69568e-06	0.0360938	5114.65	8.97698	0.00072778	0.269387
YDL164C	0.0478937	2.51261	6.69568e-06	9.03965e-10	9.93519e-08	9.33312	0.000735934	0.269214
YLR063W	0.0479469	0.711858	2.81152	0.269398	2.15604e+06	2.64479	2.45071e+09	0.269155
YMR158C-A	0.0479501	1.33715	2.45196	1	1.10295e+08	4.96809	1.62591e+09	0.269148
YLR281C	0.0484254	0.94284	1.19116	1	1.13607e+08	3.50945	1.92007e+08	0.268658
YKL037W	0.0485817	0.753065	2.44392	1	1.1471e+08	2.80484	1.67442e+09	0.268488
YOL101C	0.048737	1.17012	0.390358	1	1.15813e+08	4.3608	6.88892e+06	0.268327
YHR172W	0.0490634	1.06885	0.680281	7.5882e-07	8.96588e-05	3.98827	3.71981e+07	0.267998
YJL163C	0.0494973	1.17156	0.378976	1	1.21317e+08	4.37838	6.60325e+06	0.267578
YLR080W	0.0495186	1.96503	6.69568e-06	0.000156632	0.0194934	7.34425	0.000813383	0.26756
YFL066C	0.0497195	2.47104	6.69568e-06	0.000654651	0.114992	9.24249	0.000823324	0.267357
YBL063W	0.0497557	1.26127	0.202879	1.78646e-10	2.20139e-08	4.71809	1.02903e+06	0.267326
YHR104W	0.0497706	1.75076	0.00133914	0.0335697	4670.05	6.54959	0.461353	0.267309
YGR018C	0.0498801	0.795497	5.58688	1	1.24153e+08	2.97722	2.16503e+10	0.267194
YDR029W	0.0499588	0.681039	6.0857	1	1.24741e+08	2.54961	2.81153e+10	0.267115
YJR025C	0.0499737	2.14953	0.00870439	0.0387934	7293.88	8.04773	83.427	0.267097
YJL194W	0.0505351	1.95574	0.0770003	0.00347674	5.87469	7.3376	58952.4	0.266537
YLR214W	0.0506723	0.937641	1.23535	0.0387934	7604.01	3.51945	2.45389e+08	0.266417
YGR161W-B	0.0506766	1.03713	0.77469	1	1.30194e+08	3.89303	6.05307e+07	0.266408
YKR049C	0.0506904	2.16982	0.00468698	0.971235	1.19377e+08	8.14515	14.0268	0.266394
YDR358W	0.0508276	1.67788	0.0020087	0.023234	1650.59	6.30157	1.32853	0.266264
YFL002W-A	0.0508286	1.03625	0.733847	1	1.31369e+08	3.89182	5.19171e+07	0.266264
YIL123W	0.0509509	1.69504	0.444593	1.44658e-09	1.91411e-07	6.36886	1.16283e+07	0.266146
YIL160C	0.0513486	1.53722	0.0020087	0.00208605	1.51203	5.78373	1.3698	0.265783
YGR205W	0.051354	1.63359	0.00937395	0.133673	323621	6.14644	112.868	0.265778
snR71	0.0514252	0.727016	6.13257	1	1.36048e+08	2.73613	3.13777e+10	0.265709
YDR274C	0.0515943	0.842566	1.69468	1	1.37394e+08	3.17309	6.68696e+08	0.265535
YOL069W	0.0517155	1.42886	0.0468698	3.55996e-07	4.92573e-05	5.38341	14252.8	0.265419
YPR120C	0.0517548	2.59749	6.69568e-06	2.12288e-07	2.94402e-05	9.78774	0.000928602	0.265382
YER054C	0.0518006	1.66319	0.445932	1	1.39048e+08	6.26808	1.23303e+07	0.265344
YJL158C	0.0518367	1.09823	0.518246	3.66028e-12	5.10022e-10	4.13944	1.93947e+07	0.265309
YPR124W	0.0518899	0.69211	2.82022	0.323852	4.74736e+06	2.60911	3.13516e+09	0.265266
YOR202W	0.0520654	1.37216	0.0616003	0.00293724	3.9926	5.1759	33011.8	0.265105
YAL064W	0.0521983	1.14124	0.433211	1	1.42275e+08	4.30672	1.15672e+07	0.26499
YDR384C	0.0523312	1.45594	1.42015	1	1.43364e+08	5.49683	4.10627e+08	0.26487
YGL125W	0.0523663	1.34287	1.90559	1	1.43653e+08	5.07038	9.94038e+08	0.264847
YLR045C	0.0524779	1.23873	0.20154	2.29827e-09	3.32268e-07	4.67891	1.18354e+06	0.264749
YCR038C	0.0528172	0.567655	3.81788	0.86988	9.70196e+07	2.1464	8.20251e+09	0.264468
YGR126W	0.0531745	1.44754	1.22263	1	1.50405e+08	5.48003	2.74884e+08	0.264149
YCR068W	0.0532255	1.19088	2.88383	1	1.50839e+08	4.50904	3.61761e+09	0.264109
YLR030W	0.0534786	2.43695	6.69568e-06	7.71578e-10	1.18052e-07	9.23495	0.00102449	0.263883
YOR372C	0.0535498	0.940414	1.06997	1.24171e-06	0.000190742	3.56465	1.88166e+08	0.263817
YOL152W	0.0535583	0.925993	5.2079	1	1.53686e+08	3.51014	2.17081e+10	0.263805
YPL135W	0.0538008	1.47601	0.00267827	0.00484744	18.4992	5.59923	3.41004	0.26361
YOR317W	0.0538072	2.2604	6.69568e-06	0.00484744	18.5058	8.57492	0.00104348	0.263605
YGL209W	0.053905	0.789842	2.077	0.00570995	30.0645	2.99712	1.40393e+09	0.263534
YLR031W	0.0540071	2.26984	6.69568e-06	5.21181e-07	8.21278e-05	8.61578	0.00105515	0.263451
YDL117W	0.0540528	1.76812	6.69568e-06	0.00160679	0.909207	6.71224	0.00105783	0.263417
YBR090C	0.0542591	0.411224	5.06863	1	1.59796e+08	1.56205	2.08083e+10	0.263259
YPR175W	0.0544293	2.33347	6.69568e-06	6.3882e-08	1.03044e-05	8.86952	0.00108009	0.263088
YCR024C-B	0.0545781	1.43445	0.0395045	8.59008e-07	0.000139701	5.45515	10032.8	0.262954
YCR005C	0.0546302	2.13613	6.69568e-06	6.58037e-10	1.07324e-07	8.12497	0.00109209	0.262909
YCR024C-A	0.0546419	1.56213	0.0100435	1.43097e-07	2.33537e-05	5.94199	166.981	0.262898
YMR182W-A	0.0550418	0.612645	3.33646	1	1.6681e+08	2.3334	6.19551e+09	0.262555
YLL009C	0.055163	0.927517	1.13023	1	1.67914e+08	3.53394	2.42431e+08	0.262459
YHL037C	0.0554916	1.58009	0.600603	1	1.70932e+08	6.02674	3.70327e+07	0.26218
YER052C	0.0558542	1.85378	0.058922	1	1.74304e+08	7.07852	35666.8	0.261888
YJL200C	0.0562625	0.919721	5.16103	1	1.78154e+08	3.51617	2.44909e+10	0.261569
YJR047C	0.0563316	0.776648	2.06629	1	1.78811e+08	2.9698	1.57749e+09	0.261515
YJL038C	0.0566613	0.572968	3.69468	0.0116995	293.532	2.19327	9.1775e+09	0.261239
YHR139C-A	0.0566921	0.580595	3.62772	0.000717553	0.198124	2.22269	8.70172e+09	0.261213
YFL067W	0.0572238	2.50276	6.69568e-06	0.000172857	0.0333686	9.59627	0.0012551	0.260805
YPL147W	0.0573642	1.75868	0.121192	1	1.88823e+08	6.74631	336128	0.260688
YJL048C	0.0574216	2.26654	6.69568e-06	0.0215612	1902.45	8.69637	0.00126815	0.260631
YER095W	0.0574812	2.5206	6.69568e-06	3.62569e-09	6.88809e-07	9.6728	0.0012721	0.260586
YLR356W	0.0575226	1.6575	0.00133914	0.0837532	111870	6.36147	0.712177	0.260554
snR51	0.0575832	0.677696	2.77536	1	1.90994e+08	2.60139	4.08298e+09	0.260513
YMR189W	0.0578098	0.38501	5.20857	1	1.93256e+08	1.47898	2.73079e+10	0.260322
YPR167C	0.0586753	0.557252	3.78842	0.412051	1.41367e+07	2.14593	1.09867e+10	0.259679
YGR014W	0.0589316	1.56764	0.675594	4.04478e-07	8.28067e-05	6.04153	6.3129e+07	0.259477
YLR258W	0.0590252	1.57563	0.00267827	0.196902	1.57036e+06	6.07399	4.50278	0.259406
YIL136W	0.0590571	2.01931	0.0160696	0.585643	4.13848e+07	7.78517	858.297	0.25938
YBR223C	0.0590592	1.38638	0.00669568	0.223431	2.29842e+06	5.34501	63.2343	0.259378
YGR138C	0.0592283	1.46626	0.024774	1.07995e-10	2.24448e-08	5.65566	3165.25	0.259256
YBR052C	0.0592326	1.36798	0.054235	1	2.07877e+08	5.2766	33173.6	0.259254
YHR016C	0.0595962	1.61453	0.00267827	0.0636255	54548	6.23427	4.63471	0.258977
YDR001C	0.059861	2.00537	0.00803482	1	2.14563e+08	7.74878	113.02	0.258797
YLR084C	0.0599993	0.867016	1.3532	0.491951	2.57232e+07	3.35159	5.35355e+08	0.258688
snR82	0.0600737	1.52314	0.842317	1	2.16857e+08	5.88921	1.29599e+08	0.258633
YCL061C	0.0602194	2.23472	6.69568e-06	2.0985e-08	4.58391e-06	8.64365	0.00146266	0.258539
YKL026C	0.0602598	1.90036	0.0502176	0.388162	1.2801e+07	7.35119	27729.5	0.25851
YJL153C	0.0607521	1.85826	0.0328088	1	2.24286e+08	7.19817	7928.26	0.258157
YMR144W	0.0608202	1.37114	1.72146	2.41768e-08	5.44077e-06	5.31233	1.14802e+09	0.258106
YCL019W	0.0610105	0.983982	0.725812	1	2.2716e+08	3.81439	8.68569e+07	0.257966
YMR173W	0.0615135	1.30538	0.0703047	0.269398	4.55212e+06	5.06672	80922	0.257638
YEL070W	0.0617017	0.843136	5.52728	0.173289	1.22275e+06	3.27435	3.96773e+10	0.257497
YJL088W	0.0618602	2.12865	0.0020087	0.65677	6.70792e+07	8.27029	2.39471	0.257386
YOL118C	0.0618793	1.10747	3.71276	0.412051	1.65808e+07	4.30308	1.21294e+10	0.257368
YBL074C	0.0620037	1.15421	2.89588	1	2.38433e+08	4.4861	5.79041e+09	0.257285
YDR178W	0.0620048	2.06377	0.00937395	0.323852	8.09899e+06	8.02141	198.642	0.257283
YKL142W	0.0623217	2.06501	0.00736525	1	2.4212e+08	8.03383	98.5201	0.25704
YKL209C	0.0623993	1.92959	6.69568e-06	4.04478e-07	9.82983e-05	7.50848	0.00162729	0.256988
YNL273W	0.0624185	2.52164	6.69568e-06	6.58741e-09	1.60238e-06	9.81278	0.00162879	0.256975
YLR205C	0.0625546	1.98222	0.00937395	0.919305	1.90225e+08	7.71687	203.972	0.256868
YGR041W	0.0626683	2.27246	6.69568e-06	1.76657e-05	0.00435032	8.84912	0.00164843	0.256801
YIL012W	0.0630724	1.26354	2.44125	1	2.50974e+08	4.92588	3.65142e+09	0.25651
YPR005C	0.0631564	0.860727	1.40609	1	2.51978e+08	3.35629	7.00494e+08	0.256452
YOL038C-A	0.0632256	1.36325	1.37128	1	2.52806e+08	5.31697	6.5187e+08	0.256396
YLR304C	0.0633266	1.61275	0.00267827	7.5882e-07	0.000192755	6.29204	5.56045	0.256316
YHR173C	0.0633861	1.42444	1.27821	1.01658e-05	0.00258986	5.55828	5.31977e+08	0.256273
YIL009W	0.0634882	2.26567	6.69568e-06	0.000451553	0.139151	8.84312	0.00171396	0.256207
YEL032W	0.0635733	2.0756	6.69568e-06	1.90033e-11	4.88383e-09	8.10321	0.00172086	0.256145
snR46	0.0641858	1.49396	0.943421	1	2.64498e+08	5.84144	2.22096e+08	0.255751
YOR303W	0.064759	1.64755	0.233679	1	2.71646e+08	6.45144	3.46634e+06	0.255378
YDL242W	0.0647664	1.81604	0.0803482	0.65677	7.69828e+07	7.11133	140977	0.255373
YER042W	0.0648228	0.825527	1.48577	9.71842e-07	0.000264778	3.23307	8.93598e+08	0.255339
YHR152W	0.064843	1.88524	6.69568e-06	3.11696e-09	8.50008e-07	7.38365	0.00182602	0.255326
YGR086C	0.0653226	1.81405	6.69568e-06	0.000116205	0.0328353	7.11419	0.00186683	0.25499
YPL054W	0.0653428	1.47875	0.763977	1	2.79058e+08	5.7995	1.24433e+08	0.254979
YHR214W	0.0653885	1.8851	0.0468698	0.000942421	0.497609	7.39406	28805.9	0.254948
YJL051W	0.0656724	1.40579	0.0234349	1.3664e-08	3.87103e-06	5.51801	3652.82	0.254763
YJL047C-A	0.0659531	0.697938	2.46401	1	2.8695e+08	2.74157	4.29273e+09	0.254576
YGR188C	0.0659606	1.77515	0.125209	7.71578e-10	2.21479e-07	6.97309	563495	0.254572
YJL173C	0.0660169	2.06577	0.00468698	1.78542e-06	0.000513817	8.11589	30.9797	0.254535
YGR023W	0.0660967	0.956391	0.79143	0.0290068	7057.57	3.75822	1.43178e+08	0.25448
YPR157W	0.0665008	1.58539	0.00133914	1.97118e-09	5.79834e-07	6.23629	1.10032	0.25422
YKL104C	0.0665539	1.94378	0.0020087	0.095889	260000	7.64716	2.98212	0.254184
YEL069C	0.0667347	1.55908	0.438567	1	2.97272e+08	6.13668	2.50763e+07	0.25406
snR4	0.0671909	1.58447	0.469367	1	3.03409e+08	6.24413	3.13739e+07	0.253753
YOL158C	0.0686137	1.26749	0.0783395	0.142708	939049	5.01248	155360	0.252867
YFL064C	0.0687318	1.95837	0.0167392	0.152301	1.14734e+06	7.74711	1528.68	0.252787
YHR094C	0.069155	1.21154	0.125879	1	3.30797e+08	4.79738	659852	0.252542
snR80	0.0692826	1.29675	1.96317	1	3.32631e+08	5.13602	2.51674e+09	0.252482
YGR053C	0.0693996	1.93879	0.0160696	1	3.34319e+08	7.68097	1392.7	0.252415
YDR179C	0.069541	1.04788	0.430532	1.3664e-08	4.5961e-06	4.1528	2.68431e+07	0.252332
YHR093W	0.0702056	0.970214	4.69903	1	3.46102e+08	3.85121	3.5911e+10	0.251924
YDR435C	0.0702269	1.71868	6.69568e-06	0.000231682	0.0845665	6.82257	0.0023196	0.251911
YOL090W	0.07085	2.15046	6.69568e-06	1.6893e-09	6.00915e-07	8.54885	0.00238188	0.251549
YBR241C	0.0714147	1.74045	0.0917308	1	3.64291e+08	6.92803	281219	0.251218
YGL175C	0.0718134	1.15168	3.0847	0.437269	3.09706e+07	4.58863	1.08728e+10	0.250986
YEL017C-A	0.0722271	0.679278	2.51155	1	3.76864e+08	2.70912	5.97048e+09	0.250738
YOL132W	0.0729576	1.00987	0.476063	0.00112779	0.995209	4.03461	4.19072e+07	0.250303
YNR069C	0.0730502	1.41313	1.12621	1	3.89893e+08	5.64677	5.56939e+08	0.250255
YIL108W	0.0730895	1.35672	0.00133914	0.0553375	66198.3	5.42194	1.46079	0.250229
YCL026C-A	0.0734542	0.7031	2.23837	0.0017536	2.83272	2.81208	4.44554e+09	0.250028
YKL101W	0.073635	2.21513	6.69568e-06	2.4877e-10	9.93418e-08	8.86315	0.00267391	0.249925
YEL009C-A	0.0739753	0.662397	2.62002	0.919305	3.14571e+08	2.65257	7.28205e+09	0.249719
YKL127W	0.0740125	1.09657	0.239705	0.000544184	0.286017	4.39166	5.58516e+06	0.249694
YDR451C	0.0747611	0.849483	1.16907	6.47111e-06	0.0027046	3.40784	6.67764e+08	0.249273
YBR275C	0.0749111	1.88213	0.0267827	0.000451553	0.228567	7.55298	8088.81	0.249191
YJR155W	0.0749855	1.74716	6.69568e-06	3.62569e-09	1.52897e-06	7.01263	0.00282373	0.249144
YMR291W	0.0750451	0.595006	3.153	0.0290068	10329	2.38856	1.32499e+10	0.249107
YMR122W-A	0.0755246	1.77412	6.69568e-06	2.44568e-05	0.0105439	7.12977	0.00288507	0.248833
YGR149W	0.075548	1.99999	6.69568e-06	0.00227379	6.05045	8.03775	0.00288775	0.248825
YNL014W	0.0757203	1.02073	0.413124	1.09884e-06	0.000477144	4.1037	3.06165e+07	0.248734
YJL187C	0.0757299	2.04478	0.00133914	4.08344e-06	0.00177383	8.22089	1.62487	0.248729
YCR041W	0.0762371	1.31791	0.0348175	0.34412	1.80596e+07	5.30425	18720.9	0.248463
YGL009C	0.0767401	0.884837	5.19451	1	4.52003e+08	3.56553	6.3354e+10	0.248164
YHR022C-A	0.0768007	0.690628	2.23435	1	4.53075e+08	2.7834	5.05385e+09	0.248124
snR87	0.0770261	1.48856	0.69702	1	4.57076e+08	6.00214	1.54784e+08	0.248005
YDL182W	0.0772261	1.38989	1.17041	1	4.60643e+08	5.60652	7.38539e+08	0.247906
YNL104C	0.0774419	2.02854	0.000669568	0.0017536	3.3195	8.18648	0.450465	0.247792
YGR045C	0.0776259	1.03698	3.53264	1	4.67835e+08	4.18657	2.06248e+10	0.247692
YHR215W	0.0777163	0.876545	1.03247	1	4.69471e+08	3.53958	5.16709e+08	0.247641
YLL022C	0.0777673	2.24482	6.69568e-06	1.0228e-08	4.81119e-06	9.06569	0.00314976	0.247617
YBR182C-A	0.0779236	0.735795	5.68597	1	4.73238e+08	2.97241	8.69948e+10	0.247542
YAR066W	0.0780736	1.82365	0.0401741	0.000128425	0.0621352	7.36964	30880.9	0.247454
YAL060W	0.0781384	1.86465	0.0354871	0.919305	3.70719e+08	7.5365	21341.4	0.247416
YGL234W	0.0782118	1.24585	2.13793	1	4.78507e+08	5.03628	4.67594e+09	0.247376
YHR214C-D	0.0785925	1.82074	0.0421828	0.0387934	28364.5	7.366	36463.9	0.247182
YBR280C	0.078869	1.56581	6.69568e-06	0.0116995	791.498	6.33858	0.00328551	0.247028
YBL112C	0.0792943	2.23779	6.69568e-06	0.000172857	0.0887708	9.0669	0.00333895	0.246809
snR83	0.0794985	1.33036	1.4764	1	5.02512e+08	5.39269	1.61717e+09	0.246697
snR18	0.0795921	0.26554	5.90023	1	5.04288e+08	1.07663	1.03582e+11	0.24664
YLL061W	0.0798175	0.20105	6.24841	0.0636255	131028	0.815552	1.24071e+11	0.24652
snR69	0.0802152	1.0563	3.75159	1	5.16224e+08	4.28851	2.72574e+10	0.246309
YGL178W	0.0803407	1.29367	1.66589	1	5.1865e+08	5.25364	2.39778e+09	0.246243
YPL171C	0.0807948	0.696082	2.15668	1	5.27493e+08	2.8295	5.29143e+09	0.246008
YNL146W	0.0811712	1.86847	0.0160696	0.125166	1.04897e+06	7.6016	2228.27	0.245799
YNL233W	0.0812276	2.2603	6.69568e-06	2.12288e-07	0.000113789	9.19671	0.00358914	0.245773
YDR019C	0.081469	0.957451	4.62404	1	5.40807e+08	3.89739	5.34695e+10	0.245664
YHR084W	0.0815827	1.02203	0.287914	1	5.43076e+08	4.16132	1.29615e+07	0.245604
YGR088W	0.08194	1.67349	0.0482089	1	5.50242e+08	6.81816	61676.8	0.245445
YGR097W	0.0821867	0.613255	2.95413	1	5.55226e+08	2.49967	1.4314e+10	0.245334
YCR101C	0.0823133	1.37296	0.965517	1	5.57795e+08	5.59791	5.02059e+08	0.245264
YEL071W	0.0823781	1.70329	6.69568e-06	4.06148e-10	2.27083e-07	6.94541	0.00374381	0.245239
YFR026C	0.0829237	2.28244	6.69568e-06	5.77231e-06	0.00329202	9.31734	0.00381868	0.244967
YJL092W	0.0832161	0.981129	0.491463	6.58741e-09	3.79664e-06	4.00749	6.84162e+07	0.244824
YLR177W	0.0833735	1.05768	0.240375	1	5.79624e+08	4.32134	8.05047e+06	0.244757
YMR015C	0.0834756	1.52719	0.427854	0.269398	1.13744e+07	6.2408	4.55648e+07	0.244711
YNL068C	0.0835053	0.914186	0.730499	0.000597	0.471595	3.7361	2.2702e+08	0.24469
YNR063W	0.0835309	1.07102	3.56143	1	5.82913e+08	4.37724	2.63316e+10	0.244679
YHL026C	0.0836351	1.4449	0.0020087	4.04478e-07	0.000236659	5.90665	5.91744	0.244623
YCR090C	0.0838222	0.721748	1.94643	0.86988	3.8772e+08	2.95154	4.34369e+09	0.244533
YKL078W	0.0838924	0.367418	5.0847	1	5.90514e+08	1.50272	7.76293e+10	0.244502
YER138W-A	0.0839243	0.355544	5.18581	1	5.91188e+08	1.45424	8.24468e+10	0.244487
YJR115W	0.0840498	0.61478	2.82759	1	5.93843e+08	2.51518	1.34251e+10	0.244428
YOR032W-A	0.0851791	1.9702	0.00133914	2.75254e-07	0.000170134	8.07802	2.31206	0.243897
YPL155C	0.0854875	1.2012	0.0629394	5.21181e-07	0.000325654	4.9279	155828	0.243756
YNL280C	0.0857629	1.76202	0.0113827	1	6.30896e+08	7.23262	937.621	0.243621
YPL201C	0.0860543	1.23748	0.054235	0.971235	5.83914e+08	5.08259	101710	0.243474
YBR225W	0.0860681	1.15289	0.0649481	1	6.37655e+08	4.73532	174738	0.243466
YJL199C	0.0868646	1.82274	0.0194175	1	6.5552e+08	7.49797	4811.87	0.243098
YDR501W	0.0869507	1.87568	0.0113827	4.85629e-08	3.19287e-05	7.71707	977.117	0.243056
YHL035C	0.0871123	0.738968	1.86341	1	6.61145e+08	3.04118	4.2778e+09	0.242988
YDR032C	0.0874781	1.91254	0.00602611	0.620286	1.59784e+08	7.87637	150.544	0.24282
YLL032C	0.0876291	1.08452	0.174088	2.01285e-06	0.00135461	4.46771	3.55076e+06	0.242747
snR77	0.0878067	0.69063	2.09843	1	6.7708e+08	2.8459	6.25635e+09	0.242675
YDR261W-B	0.0881427	0.948528	0.500837	1	6.84883e+08	3.91122	8.60412e+07	0.242514
YIL156W-B	0.0881672	1.17344	2.49347	1	6.85453e+08	4.83893	1.06265e+10	0.242499
YNL134C	0.0887808	1.92343	0.00468698	0.269398	1.36836e+07	7.94041	75.3396	0.242233
YIR037W	0.089153	2.06597	0.000669568	0.0159309	2876.7	8.53499	0.687261	0.242059
YOR386W	0.0893061	1.80561	0.0133914	1	7.12358e+08	7.46134	1720.23	0.241995
YGR221C	0.0893391	2.15	6.69568e-06	2.71039e-11	1.9329e-08	8.88504	0.00477521	0.24198
YGR230W	0.0894699	1.59978	0.0020087	1.0228e-08	7.32612e-06	6.61284	7.2442	0.24192
YNL144C	0.089708	1.20548	0.058922	2.01285e-06	0.00145332	4.98508	147743	0.241817
YMR254C	0.0897336	1.93494	0.00133914	0.000190674	0.142797	8.00199	2.70308	0.241808
YOL059W	0.0901451	1.06726	2.96083	1	7.32622e+08	4.41702	1.90161e+10	0.241625
YKL045W	0.0902536	2.29873	6.69568e-06	1.18261e-08	8.69537e-06	9.51554	0.00492335	0.241576
YNR075W	0.090428	1.73583	0.0462002	0.102547	797585	7.18762	72961.9	0.241503
YKL148C	0.090999	1.78335	0.0234349	0.388162	4.40761e+07	7.39182	9717.19	0.24126
YAR071W	0.0913148	0.849555	0.939404	1	7.61511e+08	3.52311	6.31297e+08	0.241138
YCR039C	0.0914658	1.09828	2.69635	0.0387934	44708.4	4.55579	1.50023e+10	0.241073
YPR018W	0.0926526	2.39595	6.69568e-06	8.38072e-08	6.66659e-05	9.95948	0.00532644	0.24057
YJL070C	0.0932342	1.34736	0.00334784	0.18475	5.11144e+06	5.60656	33.1273	0.240318
YOR394C-A	0.0933065	1.13316	2.34416	1	8.12431e+08	4.716	1.04652e+10	0.240281
YOR230W	0.0933597	1.5748	6.69568e-06	0.0185475	5207.7	6.5547	0.00544932	0.240256
YBL097W	0.0936362	0.809004	1.10077	0.102547	885516	3.36886	1.09514e+09	0.240141
snR14	0.0936596	1.71773	0.0689655	1	8.21687e+08	7.15331	269584	0.24013
YMR272W-B	0.0938691	1.51783	0.372949	1	8.27213e+08	6.32293	4.29111e+07	0.240052
YBR126W-A	0.0940286	1.37775	0.683629	1	8.31437e+08	5.74094	2.65639e+08	0.239986
YNL328C	0.0941774	0.922467	0.585203	1	8.35392e+08	3.84487	1.67421e+08	0.239922
YNR075C-A	0.0944858	1.39049	0.670238	1	8.43624e+08	5.7988	2.54001e+08	0.239789
YHR189W	0.0947113	1.89251	0.00602611	0.0782328	406903	7.89535	191.057	0.239699
YKR061W	0.0947517	0.94151	0.470037	1	8.50765e+08	3.92817	8.835e+07	0.239682
YDR089W	0.0950026	1.01473	0.290593	3.13131e-07	0.000268522	4.23567	2.10433e+07	0.239568
YPL119C-A	0.0957693	0.798145	1.17576	1	8.7847e+08	3.33583	1.42786e+09	0.239265
YGL008C	0.0957906	1.30497	0.0127218	5.57171e-08	4.89784e-05	5.45438	1821.11	0.239252
YDL018C	0.0959278	2.44418	6.69568e-06	1.32718e-11	1.17169e-08	10.2185	0.00591146	0.239193
YIL167W	0.0972368	1.57988	0.209575	0.0159309	3732.25	6.61966	8.46379e+06	0.238664
YCR065W	0.0972379	1.96544	0.000669568	2.41806e-07	0.000222341	8.23519	0.891686	0.238663
YOL164W-A	0.0972751	1.38236	0.863073	1	9.20558e+08	5.79242	5.91826e+08	0.238651
YEL012W	0.0976632	1.72278	0.0321393	0.18475	5.87497e+06	7.22323	30957.6	0.238505
YER079W	0.0979759	1.20794	0.0287914	1	9.40595e+08	5.06727	22475.8	0.238381
YBL023C	0.0979801	1.64065	6.69568e-06	2.41768e-08	2.27436e-05	6.8826	0.00629902	0.238377
YLR040C	0.0983491	0.865974	0.763977	1	9.51385e+08	3.63519	4.24227e+08	0.23822
YDR034C-D	0.0988106	0.8642	0.802812	1	9.64841e+08	3.63057	4.99227e+08	0.238035
YDL048C	0.099589	0.807928	1.09608	0.0116995	1593.45	3.39851	1.30079e+09	0.23773
YLR032W	0.10023	2.00802	6.69568e-06	2.29827e-09	2.31441e-06	8.45533	0.00674301	0.237486
YLR359W	0.100345	1.2281	1.82457	1	1.01049e+09	5.17217	6.13783e+09	0.237444
YGR079W	0.100405	0.526929	3.4697	0.778128	4.76934e+08	2.21944	4.22845e+10	0.237415
YKR010C	0.100809	0.916273	0.555742	2.12288e-07	0.000217501	3.8618	1.75856e+08	0.237266
YGL015C	0.100817	0.816061	1.01239	1	1.02482e+09	3.43948	1.06338e+09	0.237263
YJR127C	0.101099	0.833236	5.3532	0.125166	2.02663e+06	3.51328	1.58534e+11	0.237167
YPL116W	0.101422	0.929829	0.490793	2.12288e-07	0.000221497	3.92254	1.2335e+08	0.237048
YEL075C	0.101447	1.68206	0.058922	1	1.04414e+09	7.09614	213655	0.237039
YJL196C	0.101682	1.61608	0.12387	0.00319628	37.6931	6.82065	1.99848e+06	0.23694
YLL062C	0.101691	0.480091	3.92367	9.08765e-06	0.0095583	2.02625	6.35288e+10	0.236936
YCL025C	0.102124	2.05156	6.69568e-06	4.59278e-07	0.000489218	8.66485	0.00713248	0.236768
YDR309C	0.102191	1.83082	0.00803482	0.00227379	14.9735	7.73321	562.192	0.236747
YJR098C	0.10231	1.06343	0.162035	3.37025e-05	0.0361371	4.49262	4.55665e+06	0.236707
YER153C	0.102741	1.40622	0.638098	1	1.0846e+09	5.94493	2.81796e+08	0.236541
YNL194C	0.10295	0.979689	0.241045	0.253195	1.77132e+07	4.14305	1.52835e+07	0.236465
YOL110W	0.103094	0.515137	6.43656	1	1.09582e+09	2.179	2.92214e+11	0.23641
YER035W	0.103117	1.71293	0.0241045	1	1.09657e+09	7.24587	15384.2	0.236401
YCR104W	0.103124	1.31869	0.0120522	0.412051	7.67312e+07	5.57822	1933.29	0.2364
YPR202W	0.103208	1.72264	0.0374958	0.65677	3.11471e+08	7.28798	58000.8	0.236368
YPL247C	0.104112	1.43104	0.00133914	0.095889	995155	6.06238	4.2216	0.236053
YDR502C	0.10432	0.29188	5.60429	1	1.13538e+09	1.23691	1.9985e+11	0.235976
YGR098C	0.104491	0.8312	0.86776	1.3664e-08	1.55904e-05	3.52332	7.45553e+08	0.235914
YOR144C	0.104803	2.00158	6.69568e-06	1.9699e-05	0.0226867	8.48873	0.00770854	0.235792
YCR006C	0.105572	0.46966	4.04821	0.971235	1.07809e+09	1.99428	7.80673e+10	0.235504
YFL030W	0.10633	1.90301	6.69568e-06	0.0837532	706431	8.09007	0.0080504	0.235228
YLL026W	0.106468	1.7591	0.00334784	1	1.20697e+09	7.48005	49.3295	0.235172
YML058W-A	0.106592	0.619936	2.55775	0.0447645	108701	2.63665	2.02671e+10	0.235123
YOL047C	0.106669	1.71276	0.0167392	1	1.21382e+09	7.28541	5713.53	0.235094
YDL055C	0.106721	1.47112	0.377636	3.03249e-12	3.68628e-09	6.25812	6.54657e+07	0.235074
YDR070C	0.107004	0.987276	0.290593	1	1.22529e+09	4.20158	3.00674e+07	0.234977
YHR212W-A	0.107301	1.68537	0.063609	0.65677	3.50014e+08	7.17553	318059	0.234877
YER003C	0.107496	1.72361	0.024774	2.91124e-13	3.61657e-10	7.3403	18919.7	0.234814
YOL085C	0.107908	0.457414	4.16204	1	1.2566e+09	1.94921	9.0597e+10	0.234667
YNL112W	0.10792	0.3493	5.15634	1	1.25701e+09	1.48852	1.72331e+11	0.234663
YBR050C	0.108258	1.65081	0.0254436	0.223431	1.41532e+07	7.03841	20932.4	0.234543
YLR152C	0.108341	1.48298	0.205557	1	1.27178e+09	6.3236	1.10464e+07	0.234515
YFR027W	0.108729	2.3203	6.69568e-06	1.18261e-08	1.52024e-05	9.8998	0.00860765	0.234378
YPL089C	0.10924	0.223777	6.09307	1	1.30372e+09	0.955473	2.94912e+11	0.234205
YER189W	0.109407	1.62665	0.0736525	1	1.30971e+09	6.94729	523379	0.234142
YMR063W	0.110086	1.16877	2.154	1	1.33422e+09	4.99684	1.33342e+10	0.233903
YIL101C	0.110095	1.32714	0.739203	1	1.33457e+09	5.67401	5.39056e+08	0.233898
YOL160W	0.11013	0.325537	5.35922	1	1.33585e+09	1.39187	2.05618e+11	0.233884
YAL024C	0.110764	0.547152	3.16572	0.286542	3.19744e+07	2.34158	4.31171e+10	0.233668
YER039C	0.112242	1.70848	0.0214262	0.65677	4.0063e+08	7.32724	13940.6	0.233168
YOR073W	0.112324	0.851283	0.693003	2.4877e-10	3.52575e-07	3.65147	4.71693e+08	0.233134
YOL019W	0.112543	1.48553	0.285236	0.00319628	51.1072	6.37412	3.30834e+07	0.233057
YKL221W	0.114063	1.59057	6.69568e-06	1.9699e-05	0.0292467	6.83936	0.00993753	0.232562
YGL055W	0.114064	1.70914	6.69568e-06	1.27006e-05	0.0188526	7.34923	0.00993781	0.23256
YOR128C	0.11408	1.34696	0.802812	1	1.48477e+09	5.79208	7.68248e+08	0.232552
YER019W	0.115065	0.704517	1.76096	0.00191302	13.5813	3.03381	8.31993e+09	0.232221
YKR046C	0.116027	1.59116	0.0743221	1	1.56209e+09	6.86098	641415	0.231914
YHL018W	0.116598	0.426615	4.34282	1	1.58527e+09	1.84102	1.29843e+11	0.231728
YDR031W	0.116632	1.07862	0.125209	1	1.58666e+09	4.65492	3.11473e+06	0.231716
YJL205C	0.116999	0.376438	4.81687	1	1.60168e+09	1.62538	1.79007e+11	0.231599
YER058W	0.117083	1.02131	0.162705	1	1.60513e+09	4.41036	6.914e+06	0.231571
YNR060W	0.117397	0.952215	0.157349	1	1.61811e+09	4.11375	6.30396e+06	0.231471
YML061C	0.118098	1.63011	0.0482089	0.000172857	0.293249	7.04893	184642	0.231257
YOL082W	0.118249	1.15318	0.0401741	1	1.65359e+09	4.98754	107284	0.231212
YDR102C	0.118545	1.14503	2.16739	0.86988	1.09662e+09	4.9547	1.69626e+10	0.231101
YGL006W	0.118563	1.35832	6.69568e-06	0.173289	8.67377e+06	5.87784	0.0111607	0.231092
YDR420W	0.118569	0.655077	5.94443	1	1.66705e+09	2.83475	3.50169e+11	0.231089
YOR293C-A	0.119286	0.271598	5.72347	1	1.69746e+09	1.17648	3.18257e+11	0.230855
YNL142W	0.119323	1.55992	0.0113827	1	1.69905e+09	6.7575	2525.09	0.230842
YBL039W-B	0.119544	1.14341	0.0441915	1	1.70852e+09	4.95472	147522	0.230772
YDL199C	0.120046	1.71937	0.00669568	1	1.73013e+09	7.45575	530.936	0.230611
YOR083W	0.120403	0.495538	3.64781	0.0896316	1.25712e+06	2.14979	8.47292e+10	0.230505
YOR342C	0.120843	1.93044	6.69568e-06	5.14614e-06	0.00908208	8.37946	0.011817	0.230378
YBR073W	0.121068	1.97735	6.69568e-06	2.71039e-11	4.81008e-08	8.58564	0.0118832	0.230309
snR55	0.121119	0.413839	4.48209	1	1.77693e+09	1.79702	1.59997e+11	0.230292
YLR332W	0.121316	0.999188	3.23401	0.552758	3.01572e+08	4.33978	6.03962e+10	0.230239
YOR034C-A	0.121643	0.918904	0.379645	1	1.80006e+09	3.99287	9.84967e+07	0.230136
YFL027C	0.12306	1.33161	0.000669568	0.0041086	136.916	5.79714	1.80734	0.229701
YGR121W-A	0.123295	0.65546	1.9163	0.0387934	109503	2.85444	1.31904e+10	0.229628
YLR437C	0.12331	0.685558	1.66388	4.62326e-05	0.0868755	2.98556	8.63746e+09	0.229625
YHL015W-A	0.123336	0.218832	6.06763	1	1.87631e+09	0.953037	4.1914e+11	0.229615
YBR238C	0.123468	0.947698	4.17141	1	1.88233e+09	4.1281	1.36629e+11	0.229572
YDR523C	0.123654	1.28085	1.0693	0.822855	1.05348e+09	5.58071	2.31183e+09	0.229514
YMR140W	0.124502	1.52583	0.0903917	1	1.93e+09	6.65552	1.42559e+06	0.229258
YGL059W	0.12479	1.6582	0.0187479	0.86988	1.27923e+09	7.23604	12842.8	0.229158
YNL141W	0.124885	0.172976	6.30198	1	1.94785e+09	0.754923	4.87513e+11	0.229131
YML120C	0.1252	1.62339	0.0287914	0.286542	4.61748e+07	7.08777	46897.4	0.229041
YML075C	0.126962	1.60012	0.0361567	0.971235	1.87507e+09	7.00149	96814.7	0.228541
YGL229C	0.127368	1.64553	0.029461	0.695179	6.94218e+08	7.20349	52899	0.228435
YPR026W	0.127756	1.49621	0.0716438	1	2.08531e+09	6.55288	766990	0.228329
YMR238W	0.127765	0.672344	1.8614	0.0052621	314.885	2.94467	1.3452e+10	0.228326
YNR072W	0.128065	1.50348	0.133914	1	2.1005e+09	6.58723	5.04452e+06	0.228241
RUF5-2	0.128576	1.72984	6.69568e-06	2.4877e-10	5.28813e-07	7.5841	0.0142337	0.228088
RUF5-1	0.128576	1.72984	6.69568e-06	2.4877e-10	5.28813e-07	7.5841	0.0142337	0.228088
YOR228C	0.128698	1.50349	6.69568e-06	0.000105098	0.22652	6.59274	0.0142743	0.228053
YIR036C	0.129127	1.42807	6.69568e-06	0.0515799	295582	6.26567	0.0144174	0.22792
YDL119C	0.12924	1.55707	6.69568e-06	0.000128425	0.281822	6.83281	0.0144556	0.227882
YKR102W	0.129557	1.56486	0.0723134	1	2.17476e+09	6.86972	822526	0.227791
YCR091W	0.129935	1.74589	0.0020087	0.0387934	128163	7.66806	22.1875	0.227684
YDL101C	0.130234	1.72301	0.00803482	1.82016e-08	4.02071e-05	7.57032	1163.59	0.227601
YLL041C	0.130341	1.60819	0.034148	0.286542	5.21001e+07	7.0668	88254.2	0.22757
YKL107W	0.130559	1.52734	0.0662872	1	2.22559e+09	6.71326	648387	0.22751
YJL066C	0.130604	1.83649	6.69568e-06	0.0290068	54438.7	8.07259	0.0149178	0.227497
YLR373C	0.131031	0.765634	1.03381	3.55996e-07	0.000800929	3.36715	2.48585e+09	0.227383
YMR034C	0.131477	1.34044	6.69568e-06	0.000597	1.8405	5.89799	0.015219	0.227271
YER179W	0.132523	1.21121	0.00334784	0.304676	6.58294e+07	5.33628	95.1282	0.226977
YOL012C	0.132546	0.654566	1.85738	8.38072e-08	0.000195169	2.88393	1.49222e+10	0.22697
YDR461C-A	0.133372	1.45487	0.179444	1	2.37255e+09	6.41635	1.37093e+07	0.226744
YLR270W	0.134046	1.75525	0.00267827	0.196902	1.83885e+07	7.74775	52.7263	0.22655
YIR013C	0.134551	0.367793	4.84031	1	2.43604e+09	1.62441	2.7625e+11	0.226416
YOR036W	0.134657	1.20844	0.00468698	0.304676	6.90612e+07	5.33796	262.86	0.226387
YLR341W	0.135212	1.65188	0.0234349	2.41806e-07	0.000597777	7.30139	31875.1	0.226242
YOL024W	0.135341	1.2568	0.00133914	0.0108201	3167.35	5.55589	9.27368	0.226211
YPL003W	0.135743	1.32246	6.69568e-06	0.0171928	12755	5.84905	0.016749	0.226098
YPL012W	0.137037	0.820223	5.15768	1	2.57358e+09	3.63323	3.53103e+11	0.225756
YLR393W	0.137488	0.939156	4.06763	1	2.59907e+09	4.16243	1.7492e+11	0.225627
YOL077W-A	0.137867	0.902587	0.326749	1	2.62059e+09	4.00209	9.14213e+07	0.225529
YOL153C	0.138291	1.61329	0.00736525	1	2.64486e+09	7.15689	1076.21	0.225418
YLR462W	0.139168	1.61148	0.0354871	0.971235	2.46953e+09	7.15629	120559	0.225183
YHR161C	0.139421	1.73487	0.00133914	0.0360938	127538	7.70663	10.1379	0.225113
YKL091C	0.139839	1.58551	0.0321393	1	2.73469e+09	7.04653	90873.3	0.225005
YGR035C	0.139887	0.459331	3.83663	0.304676	7.74239e+07	2.04154	1.54597e+11	0.224993
YIL150C	0.141488	0.704708	5.58219	1	2.8326e+09	3.13819	4.92718e+11	0.224559
YDL211C	0.142253	1.69079	0.00669568	5.21181e-07	0.00150036	7.53613	883.427	0.224358
YAL064W-B	0.142539	1.25087	0.786073	1	2.89616e+09	5.57708	1.40673e+09	0.224288
YOR065W	0.143058	1.57508	0.0555742	0.412051	2.04839e+08	7.02667	502709	0.224157
YJL181W	0.143107	1.9629	6.69568e-06	5.21181e-07	0.00152754	8.75736	0.0196253	0.224142
YMR206W	0.143145	1.67157	0.0100435	1	2.93327e+09	7.458	3001.19	0.224131
RNA170	0.143308	0.886075	4.55039	1	2.94328e+09	3.95411	2.77316e+11	0.224089
snR62	0.143673	0.815786	0.66689	1	2.96581e+09	3.64193	8.79643e+08	0.223998
YBR156C	0.143866	0.391144	4.59859	0.000141863	0.430941	1.74655	2.89582e+11	0.223952
YBR294W	0.144221	1.2895	0.580516	1	2.99992e+09	5.76034	5.86884e+08	0.223859
YGR143W	0.144682	1.40896	6.69568e-06	2.41806e-07	0.000732367	6.29716	0.0202804	0.223745
snR24	0.144706	0.265662	5.70606	1	3.03028e+09	1.18737	5.62978e+11	0.223739
YBL009W	0.144866	1.1821	1.49515	2.26793e-06	0.00689525	5.28439	1.01617e+10	0.223696
YOR215C	0.14533	1.41209	6.69568e-06	0.0052621	463.421	6.31582	0.0205544	0.223579
YOR084W	0.145759	1.33125	0.55775	0.00227379	43.4479	5.95699	5.37337e+08	0.223476
YPL032C	0.145823	0.703381	1.38333	5.69361e-05	0.177129	3.14767	8.20865e+09	0.223461
YOL014W	0.145968	0.885981	0.21694	0.023234	39081.4	3.96551	3.1756e+07	0.223422
snR67	0.146084	0.797843	5.30432	1	3.11768e+09	3.57151	4.65286e+11	0.223391
YOR072W	0.146172	0.801035	0.693673	0.0593476	653042	3.58622	1.04249e+09	0.223365
YDR042C	0.146795	1.04378	2.75193	0.209783	2.9206e+07	4.67614	6.59267e+10	0.223215
YJL171C	0.147172	0.745074	0.99297	1	3.18785e+09	3.33937	3.12109e+09	0.223118
YMR016C	0.147236	0.737243	5.71276	1	3.192e+09	3.30446	5.95112e+11	0.223105
YDR399W	0.148003	1.47616	0.117174	0.253195	5.26261e+07	6.62226	5.21626e+06	0.222909
YER039C-A	0.148042	1.0119	0.114496	1	3.24471e+09	4.53982	4.87058e+06	0.222895
YMR048W	0.149697	1.79937	0.000669568	2.01285e-06	0.00675256	8.08729	3.25324	0.222494
YNL278W	0.149759	1.33855	0.518915	0.0782328	1.60857e+06	6.0165	4.69346e+08	0.22248
YMR292W	0.149913	1.30594	0.640107	0.0171928	17180.6	5.87093	8.83674e+08	0.222442
YDL239C	0.150486	1.73678	6.69568e-06	0.125166	6.68338e+06	7.81288	0.0228202	0.222297
YPR145W	0.151434	1.58105	0.0113827	1	3.47289e+09	7.11987	5161.33	0.222062
YMR042W	0.151784	1.18639	1.39605	1	3.49702e+09	5.3445	9.51481e+09	0.221983
YCR001W	0.152271	0.891525	0.32541	0.237888	4.75331e+07	4.01817	1.21666e+08	0.221874
YJL137C	0.152315	0.723803	1.18246	4.22984e-08	0.000149475	3.26237	5.84253e+09	0.221864
YMR194C-B	0.152364	1.44739	0.133914	1	3.53723e+09	6.52414	8.49496e+06	0.221852
YBR298C	0.15277	1.07311	0.0368262	0.778128	1.67991e+09	4.83919	178207	0.221755
YGR197C	0.15386	1.51946	0.0261132	0.735601	1.44985e+09	6.85977	64954.4	0.221504
YKL108W	0.153868	1.82689	6.69568e-06	1.51188e-10	5.50786e-07	8.24775	0.0243938	0.221501
YMR006C	0.154033	0.675989	1.53398	2.41806e-07	0.000883747	3.05234	1.31923e+10	0.221466
YHR213W-B	0.154554	1.05575	0.0629394	0.152301	1.30434e+07	4.76966	920742	0.221348
YNL251C	0.154691	1.40913	0.0964178	0.0480602	411113	6.36716	3.31845e+06	0.221312
YMR117C	0.156317	0.472899	3.63241	0.162484	1.63866e+07	2.14039	1.83072e+11	0.220941
YMR147W	0.156323	0.747563	0.891865	0.0147561	12330.7	3.38359	2.71007e+09	0.220938
YOR105W	0.157542	0.893702	0.27921	0.000141863	0.565888	4.05031	8.51152e+07	0.22065
YPR135W	0.158998	1.93527	6.69568e-06	2.12288e-07	0.000853332	8.78452	0.0269158	0.220305
YJL037W	0.159068	0.779366	0.718447	0.0171928	20524.5	3.53792	1.49263e+09	0.220289
YNR037C	0.160088	0.989346	0.0957482	1	4.10293e+09	4.49612	3.60192e+06	0.220044
YCL042W	0.160576	0.438985	3.94844	1	4.14057e+09	1.99601	2.54881e+11	0.219931
YJR095W	0.161059	1.21701	1.03716	1	4.17803e+09	5.53644	4.66133e+09	0.219818
YAR064W	0.16143	0.918591	0.224975	0.0312107	128035	4.1805	4.7905e+07	0.219732
YOR192C-B	0.161801	0.818315	0.501507	1	4.23606e+09	3.72559	5.3431e+08	0.219647
YEL047C	0.162677	1.717	0.0020087	1.18261e-08	5.09143e-05	7.82421	43.5416	0.219448
YDR216W	0.163446	0.772265	0.765316	1	4.36658e+09	3.52168	1.95733e+09	0.219289
YGR194C	0.163694	0.741515	0.958152	1	4.38647e+09	3.38234	3.8585e+09	0.219232
YOR195W	0.163746	1.56223	0.0187479	4.08344e-06	0.0179293	7.12632	29014.9	0.219219
YDR366C	0.165092	0.564106	2.49749	1	4.49984e+09	2.57686	7.00983e+10	0.218912
YOR371C	0.165135	0.905284	3.60495	1	4.50332e+09	4.13555	2.10975e+11	0.218903
YML037C	0.165858	0.878164	4.3763	1	4.56273e+09	4.0144	3.82424e+11	0.218754
YIL011W	0.165937	0.855473	0.354202	0.000942421	8.13066	3.91098	2.03047e+08	0.218736
YIL122W	0.166099	1.15575	0.00803482	2.10905e-10	9.66508e-07	5.28469	2413.92	0.218698
YBL032W	0.166417	0.79029	0.649481	3.55996e-07	0.0016408	3.6148	1.26273e+09	0.218626
YLR050C	0.16653	1.78432	6.69568e-06	5.68037e-09	2.62343e-05	8.16237	0.0309248	0.218603
YPL137C	0.166868	1.36298	0.184131	1	4.64661e+09	6.23699	2.90089e+07	0.218532
YDR530C	0.168103	1.62487	6.69568e-06	0.237888	6.39535e+07	7.44437	0.0318093	0.218269
YLR300W	0.16825	1.03008	2.63274	0.000860936	7.14001	4.72003	8.69164e+10	0.218236
YGR099W	0.168485	0.816093	0.493472	2.67753e-09	1.28065e-05	3.74034	5.74756e+08	0.218187
YGR152C	0.168494	1.76942	6.69568e-06	4.58537e-06	0.0219358	8.1097	0.032032	0.218186
YDR210W-B	0.168811	0.770968	0.71309	1	4.8108e+09	3.5347	1.74442e+09	0.218114
YER145C	0.168827	0.486227	3.36994	1	4.81217e+09	2.22929	1.84164e+11	0.218108
YOR285W	0.168934	1.59787	0.0127218	0.585643	9.68432e+08	7.32666	9988.25	0.218089
YNL309W	0.16962	1.97788	6.69568e-06	2.12288e-07	0.00103603	9.0752	0.0326785	0.217943
YER044C	0.169747	1.7753	6.69568e-06	0.00788492	2436.35	8.1467	0.0327517	0.217916
YML058W	0.169976	0.949465	0.127888	0.000255206	1.33498	4.35792	1.02729e+07	0.217871
YMR081C	0.170052	1.04605	0.0133914	0.142708	1.4293e+07	4.80164	11875.4	0.217854
YGR066C	0.170231	1.47744	0.0334784	1	4.93319e+09	6.78278	185272	0.217822
YKR072C	0.171488	0.998083	3.0452	0.0192745	36209.9	4.58735	1.42416e+11	0.217573
YMR159C	0.172396	1.7882	6.69568e-06	0.0017536	36.6155	8.22631	0.034309	0.217376
YAL040C	0.174022	1.48338	0.0428524	0.0480602	585286	6.83463	414939	0.217039
YFR030W	0.175305	0.410049	4.24573	0.0515799	739610	1.89163	4.1234e+11	0.21677
YDR010C	0.175918	1.23086	6.69568e-06	0.00293724	153.954	5.68137	0.0364549	0.216648
YHR021W-A	0.175981	0.599512	2.07633	1	5.45023e+09	2.76739	4.8787e+10	0.216634
YNL037C	0.176146	1.20822	0.000669568	5.45071e-11	2.97911e-07	5.578	5.30022	0.216604
snR39B	0.176232	0.364922	4.71041	1	5.47358e+09	1.68487	5.72068e+11	0.216588
YDL009C	0.176466	1.76705	6.69568e-06	5.14614e-06	0.0282808	8.16023	0.0367971	0.216545
YDR134C	0.176528	1.02825	2.64011	1	5.50117e+09	4.74873	1.01232e+11	0.216532
YNL220W	0.17711	1.16757	1.25544	1	5.55572e+09	5.39489	1.09933e+10	0.216422
YER169W	0.17903	0.922782	3.28557	1	5.73842e+09	4.27126	2.03528e+11	0.216044
YPL264C	0.179629	1.27814	0.514228	1	5.79618e+09	5.91944	7.88153e+08	0.215923
YNR019W	0.180505	1.63898	0.00133914	0.695179	1.97593e+09	7.5967	21.9999	0.215749
YNL033W	0.18076	0.426245	4.03616	0.65677	1.67326e+09	1.97614	3.88352e+11	0.215696
YHR031C	0.180834	0.638581	1.6304	1.25306e-07	0.000741006	2.96075	2.5629e+10	0.215682
YER015W	0.180857	1.3766	0.083696	0.0416797	428591	6.38267	3.46893e+06	0.215677
YGL216W	0.181977	0.693249	1.15032	4.08344e-06	0.024609	3.21762	9.17307e+09	0.215454
YMR290C	0.183294	0.331148	4.9923	0.65677	1.74462e+09	1.5388	7.66234e+11	0.215199
YHR139C	0.183616	0.484494	3.22062	0.173289	3.22164e+07	2.25208	2.06808e+11	0.215132
YAL063C-A	0.184424	0.955215	3.40074	1	6.27281e+09	4.44324	2.46707e+11	0.214982
YOL161C	0.18516	1.21817	0.00133914	0.00208605	70.8709	5.67038	23.7464	0.21483
YBR256C	0.185277	1.58974	0.00334784	0.0730505	2.47989e+06	7.40073	259.951	0.214808
YPL203W	0.187726	0.791091	0.534315	1	6.6159e+09	3.69079	1.00921e+09	0.214342
snR9	0.188371	1.53202	0.0227653	1	6.68427e+09	7.15146	79015.4	0.214225
YFL020C	0.188444	0.607586	1.87479	1	6.69208e+09	2.8364	4.4098e+10	0.21421
YLR350W	0.192245	1.19421	6.69568e-06	0.00788492	3539.13	5.59437	0.0475762	0.213466
YFR054C	0.192387	0.596258	1.89354	1	7.121e+09	2.79353	4.83463e+10	0.213442
YDR127W	0.19254	1.46182	0.0421828	1	7.13802e+09	6.84969	536077	0.213413
TLC1	0.192621	0.826445	4.73987	0.323852	2.42754e+08	3.87281	7.61069e+11	0.213397
YJL141C	0.192731	1.18563	0.00267827	0.253195	1.16208e+08	5.55656	156.714	0.213375
YIL098C	0.193727	1.40173	0.0843656	1	7.27082e+09	6.5751	4.36656e+06	0.213187
YIL132C	0.193864	1.44688	0.0810177	9.08765e-06	0.0662205	6.78768	3.87536e+06	0.213163
YGR286C	0.194336	1.58494	0.00870439	0.00347674	333.971	7.43841	4904.37	0.213076
YIL169C	0.194369	1.08054	0.00401741	0.822855	4.09134e+09	5.0713	505.64	0.21307
YDL063C	0.195842	0.191324	6.17074	1	7.51156e+09	0.899075	1.76499e+12	0.212801
YER142C	0.195894	1.60315	0.00468698	0.0636255	1.93676e+06	7.53394	809.26	0.212791
YMR262W	0.195967	1.67245	0.00133914	0.152301	2.65881e+07	7.86003	28.1512	0.212779
YHL016C	0.19663	1.2723	0.299967	1	7.6026e+09	5.98265	2.05203e+08	0.212666
YGL007W	0.197052	0.637488	1.45698	1	7.65167e+09	2.99874	2.36656e+10	0.212586
YML122C	0.19728	0.952766	3.33512	0.269398	1.50123e+08	4.48277	2.84835e+11	0.212539
YLR180W	0.197944	0.379966	4.46267	0.0593476	1.62171e+06	1.78879	6.89328e+11	0.212415
YBR269C	0.198402	1.48296	0.0214262	0.412051	5.46391e+08	6.98409	76988.6	0.212334
YLR125W	0.198642	1.47883	0.0113827	0.304676	2.2169e+08	6.96586	11649.2	0.212296
YOR129C	0.19876	0.514335	2.84165	0.0215612	78877.4	2.42298	1.80181e+11	0.212274
snR76	0.200319	0.362674	4.64881	1	8.03855e+09	1.71084	8.07613e+11	0.211986
YDL131W	0.201188	1.19968	0.798795	1	8.14359e+09	5.66359	4.15071e+09	0.211823
YDL124W	0.201852	1.02953	0.024774	1	8.22456e+09	4.86309	125259	0.211702
YKL161C	0.202275	0.795192	0.41848	1	8.27628e+09	3.75744	6.06543e+08	0.211631
YOL109W	0.203386	0.596901	1.7931	1	8.41343e+09	2.82308	4.85052e+10	0.211436
YAL053W	0.204494	1.1907	0.632072	0.10963	1.12688e+07	5.63702	2.1595e+09	0.211229
YDR180W	0.204588	1.47184	0.0287914	0.095889	7.55106e+06	6.96856	204629	0.211212
YIL107C	0.204687	1.26217	0.27921	1	8.57599e+09	5.97632	1.86673e+08	0.211196
YOR153W	0.205315	0.854512	0.218279	1.58339e-05	0.137078	4.0482	9.00155e+07	0.211085
YBR115C	0.206004	1.37619	0.103783	1	8.74252e+09	6.52347	9.77363e+06	0.21096
YHR015W	0.206938	0.79357	5.01105	1	8.86193e+09	3.76473	1.1151e+12	0.210791
YER175C	0.208794	1.33618	0.104453	1	9.1026e+09	6.34861	1.03744e+07	0.210468
YLR234W	0.209008	1.26181	0.447272	0.00788492	4547.99	5.99628	8.16985e+08	0.210432
YMR233W	0.20975	0.647336	1.31838	1	9.2282e+09	3.07818	2.11465e+10	0.210299
YBR157C	0.210048	1.37226	6.69568e-06	1.76657e-05	0.163768	6.52683	0.0620553	0.210249
YHR113W	0.211419	1.30066	6.69568e-06	0.000717553	10.2724	6.19306	0.0632781	0.210019
YGR039W	0.21151	0.971915	0.0348175	0.0416797	685530	4.62811	399719	0.210002
YJR106W	0.211909	1.07482	1.32307	1	9.51606e+09	5.11994	2.20395e+10	0.209927
YMR110C	0.212175	1.34463	0.0997657	1	9.55192e+09	6.40681	9.48587e+06	0.209875
YHR110W	0.212472	1.90592	6.69568e-06	1.27837e-10	1.22623e-06	9.08353	0.0642291	0.209821
YAL048C	0.212823	0.845376	4.36023	1	9.63979e+09	4.03014	7.99088e+11	0.209763
YLR122C	0.21355	0.877491	0.13927	1	9.73882e+09	4.18568	2.63089e+07	0.209641
YNL269W	0.213711	0.980404	2.79009	1	9.76095e+09	4.67714	2.12005e+11	0.209616
YLL002W	0.213945	1.48887	0.0241045	9.08765e-06	0.089003	7.10428	137390	0.209574
YPL209C	0.214231	1.33368	0.188818	0.000231682	2.40026	6.36524	6.61914e+07	0.209526
YDR344C	0.214766	0.824585	4.01071	1	9.9062e+09	3.93716	6.39104e+11	0.209437
YKL065W-A	0.216561	1.3923	0.0609307	1	1.01567e+10	6.65731	2.29814e+06	0.209139
YFL041W-A	0.216664	0.921078	0.0984265	1	1.01712e+10	4.40449	9.69957e+06	0.209122
YKL096W-A	0.216696	0.687973	0.9153	2.78346e-08	0.000283236	3.28989	7.80285e+09	0.209117
YHR140W	0.218011	0.818591	0.29528	1	1.0362e+10	3.91862	2.66776e+08	0.208898
YIL159W	0.218837	1.4829	0.0127218	0.0269486	205388	7.10342	21711.5	0.208759
YDR436W	0.219429	1.1486	6.69568e-06	0.000717553	11.4848	5.50455	0.0707466	0.208664
YJL019W	0.219714	1.14584	1.02444	0.0215612	106546	5.49252	1.14036e+10	0.208618
YCL033C	0.220761	1.58099	0.00133914	0.125166	2.10994e+07	7.58451	40.2457	0.20845
YFR049W	0.221091	1.11497	0.00267827	0.585643	2.17082e+09	5.35027	236.574	0.208395
YDR011W	0.221589	0.717001	5.20924	1	1.08806e+10	3.44186	1.53807e+12	0.208318
YNL019C	0.222465	0.462442	3.3465	0.585643	2.21154e+09	2.22141	4.12636e+11	0.208175
YMR196W	0.222986	1.34709	0.0709742	1	1.10877e+10	6.47367	3.96488e+06	0.208088
YMR141C	0.223234	1.08035	0.00870439	0.196902	8.49283e+07	5.19272	7433.58	0.20805
YLR410W-B	0.225147	0.715413	0.748577	1	1.14132e+10	3.44391	4.78759e+09	0.207733
YKR067W	0.226838	1.48005	0.0140609	0.0681874	3.70135e+06	7.13422	32612.7	0.207458
YGR256W	0.227588	0.808775	0.268497	1	1.17885e+10	3.90085	2.28182e+08	0.207333
YOR337W	0.227886	0.996344	2.42718	1	1.18348e+10	4.80659	1.69227e+11	0.207287
YDR383C	0.228274	1.1653	0.000669568	0.0215612	119491	5.62347	11.5356	0.207222
YKR005C	0.228572	1.35815	0.105792	0.34412	4.86646e+08	6.55564	1.41407e+07	0.207173
YLR408C	0.230095	0.697676	0.844325	1	1.21823e+10	3.37152	7.33261e+09	0.206932
YLL012W	0.230365	1.0503	1.80248	1	1.22252e+10	5.07658	7.15924e+10	0.206892
YJL025W	0.230674	0.881635	3.86408	1	1.22746e+10	4.26238	7.0818e+11	0.206841
YMR307W	0.231145	1.03809	1.89823	2.12288e-07	0.00262174	5.02059	8.4471e+10	0.206766
YPL087W	0.23135	1.47457	0.0160696	0.552758	2.09132e+09	7.13261	51583.5	0.206737
YJL113W	0.231469	1.10428	0.99297	0.125166	2.43207e+07	5.34204	1.21421e+10	0.206714
YJL060W	0.23149	0.479738	2.99565	1	1.24052e+10	2.3208	3.33485e+11	0.206712
YOR376W-A	0.23149	0.715808	0.711751	1	1.24052e+10	3.46283	4.4729e+09	0.206712
YPL191C	0.233179	1.15117	6.69568e-06	0.00924384	10131.8	5.57595	0.0848962	0.206452
YNL176C	0.233415	0.488807	2.87847	0.000280989	3.85554	2.36804	3.03305e+11	0.206419
YOR020W-A	0.233465	1.60199	0.000669568	0.095889	1.12208e+07	7.76116	12.3405	0.206412
YKL062W	0.233689	1.13406	0.00133914	0.000411053	6.13228	5.49505	47.7379	0.206378
YPL255W	0.234309	1.36968	0.0810177	0.00319628	461.175	6.63979	6.84197e+06	0.206283
YNL117W	0.234406	1.18123	0.468028	1	1.28799e+10	5.72669	1.32048e+09	0.206268
YDR259C	0.234644	0.477461	3.07867	0.491951	1.53816e+09	2.31515	3.76988e+11	0.206233
YIR010W	0.234789	0.635419	1.29963	1.09884e-06	0.0142225	3.08145	2.84119e+10	0.206208
YIR016W	0.234979	0.744276	0.526281	1	1.29746e+10	3.60985	1.89125e+09	0.206179
YEL019C	0.236576	0.258892	5.60295	1	1.3241e+10	1.25718	2.329e+12	0.205931
YNL197C	0.236761	0.30009	5.26548	0.00853906	8376.92	1.45746	1.93755e+12	0.2059
YOL155W-A	0.239175	0.908708	0.058922	1	1.36822e+10	4.42126	2.79971e+06	0.205531
RUF21	0.239554	0.379468	4.29595	0.000141863	1.98947	1.84681	1.08992e+12	0.205472
YDR018C	0.240056	1.1457	0.649481	1	1.38338e+10	5.57805	3.79003e+09	0.205394
YBL031W	0.240799	0.996515	2.26783	4.58537e-06	0.0640256	4.85432	1.62855e+11	0.205284
snR3	0.242023	1.27499	0.235688	1	1.41767e+10	6.21682	1.85608e+08	0.205087
YCR061W	0.24211	1.08122	1.39873	1	1.41921e+10	5.27233	3.8837e+10	0.205075
YPL080C	0.242139	0.406017	3.89622	1	1.41971e+10	1.97988	8.3971e+11	0.205071
YLR299W	0.242757	1.55924	6.69568e-06	0.0100029	14461.6	7.60692	0.0957931	0.204977
YDR077W	0.243337	1.08381	0.00535655	0.000280989	4.36842	5.28971	2291.74	0.20489
YBR016W	0.243494	1.52434	0.000669568	0.552758	2.43827e+09	7.44075	14.0002	0.204864
YAL044C	0.243553	0.31303	5.08537	1	1.44473e+10	1.52806	1.90001e+12	0.204855
YOR387C	0.244121	1.42253	0.0234349	1	1.45486e+10	6.94675	187586	0.204776
YBR201C-A	0.244272	0.299918	5.20656	1	1.45756e+10	1.46479	2.05722e+12	0.204752
YEL041W	0.244488	1.75169	6.69568e-06	3.23298e-06	0.0472483	8.55652	0.0978571	0.20472
YAR068W	0.244889	1.41751	0.0321393	6.99793e-05	1.03277	6.92596	488024	0.204666
YBR196C-B	0.245712	0.430232	3.63509	1	1.48349e+10	2.10335	7.12571e+11	0.204546
YGR019W	0.245854	1.43391	0.0180783	1	1.48607e+10	7.01086	88072.9	0.204527
YNR065C	0.246453	1.19779	0.334784	1	1.49696e+10	5.85907	5.61703e+08	0.204434
YPL230W	0.246673	1.04206	1.37328	1	1.50097e+10	5.0982	3.88735e+10	0.204398
YNL277W-A	0.247059	0.950858	2.79746	1	1.50803e+10	4.65328	3.3014e+11	0.204342
YPR106W	0.248891	1.16747	0.692333	0.000374017	6.57339	5.72084	5.11661e+09	0.204074
YPL038W-A	0.249688	0.307842	5.09274	1	1.55668e+10	1.50938	2.05613e+12	0.203952
YOR373W	0.25033	0.598386	1.52394	1.09884e-06	0.0172378	2.93538	5.55196e+10	0.203853
YDR249C	0.250342	0.905223	0.00669568	0.253195	2.54671e+08	4.4406	4814.72	0.203851
YHR043C	0.25178	1.11459	6.69568e-06	0.117161	2.56718e+07	5.47365	0.106878	0.203628
YKL067W	0.252052	1.5207	0.00401741	0.000210229	3.5152	7.46941	1102.61	0.20359
YER158C	0.252248	1.63847	6.69568e-06	0.000156632	2.57572	8.04901	0.107475	0.203561
YFL008W	0.252427	1.74373	6.69568e-06	7.63358e-09	0.000122784	8.56737	0.107703	0.203531
YOR033C	0.25257	1.72493	6.69568e-06	8.83933e-09	0.000142421	8.47581	0.107887	0.203512
YLR337C	0.253062	1.36631	0.0234349	1	1.62064e+10	6.71613	208961	0.203437
YJR097W	0.253883	0.824045	4.33077	1	1.63646e+10	4.0529	1.32923e+12	0.203322
YBR066C	0.253996	0.967487	0.0154001	0.323852	5.56586e+08	4.75873	60101.4	0.203308
YLR461W	0.254678	1.00329	0.0113827	0.412051	1.15568e+09	4.93749	24550	0.203199
YNL088W	0.255962	1.3259	0.0850352	5.57171e-08	0.000934372	6.5309	1.0313e+07	0.203019
YGR055W	0.256575	0.297446	5.23401	0.00293724	477.638	1.46577	2.42189e+12	0.202927
YDL241W	0.256753	0.629946	1.14764	1	1.69259e+10	3.1047	2.5584e+10	0.202901
YDL027C	0.257085	1.50923	6.69568e-06	0.117161	2.73286e+07	7.4401	0.113775	0.202851
YNL139C	0.257545	0.914858	2.60261	1	1.70831e+10	4.51142	3.01158e+11	0.202787
YBR196C-A	0.259781	0.361428	4.43522	1	1.7532e+10	1.78505	1.52959e+12	0.202475
YDL168W	0.259856	1.50052	0.00334784	0.491951	2.08915e+09	7.41131	717.156	0.202463
YIL113W	0.261393	1.39346	0.0187479	1	1.78604e+10	6.88984	118027	0.202248
YOR018W	0.264041	1.22657	6.69568e-06	9.50063e-05	1.76472	6.07578	0.123264	0.201878
YGL035C	0.264374	0.971888	0.0207566	0.000231682	4.51089	4.8153	165630	0.201833
YJL118W	0.264726	0.681864	0.719786	2.67753e-09	4.96742e-05	3.37916	6.91841e+09	0.201785
YBL069W	0.265005	0.637621	1.06194	4.85629e-08	0.000903797	3.16048	2.22875e+10	0.201748
YEL059C-A	0.265802	0.803007	0.220957	1	1.87794e+10	3.98239	2.02589e+08	0.20164
YCR106W	0.266511	0.816751	4.44526	1	1.89301e+10	4.05252	1.66282e+12	0.201542
YER073W	0.266536	1.16886	0.38768	1	1.89354e+10	5.79973	1.10331e+09	0.201537
YDR356W	0.268113	1.1152	0.865752	3.11696e-09	6.00745e-05	5.5393	1.25066e+10	0.201324
YOL136C	0.26828	0.972737	2.29528	1	1.93095e+10	4.83222	2.33495e+11	0.201302
YGR279C	0.268383	0.720665	0.516237	3.23298e-06	0.0624998	3.58027	2.65962e+09	0.201288
YLR381W	0.269333	1.21257	0.358219	9.71842e-07	0.0189875	6.02803	8.98094e+08	0.201155
YLR353W	0.269497	0.815078	0.18547	5.21181e-07	0.0102014	4.05241	1.24884e+08	0.201134
YNL259C	0.269643	0.597797	1.37195	1	1.96053e+10	2.97242	5.06272e+10	0.201115
YNL087W	0.269704	0.309082	5.03113	1	1.96186e+10	1.53691	2.49841e+12	0.201106
YGL168W	0.270207	0.627904	1.11952	1	1.97285e+10	3.12325	2.76814e+10	0.201042
ETS1-2	0.270356	0.471364	2.94007	1	1.97611e+10	2.34485	5.02211e+11	0.201021
ETS1-1	0.270357	0.471364	2.93338	1	1.97614e+10	2.34485	4.98794e+11	0.201021
YOL067C	0.270635	0.906893	3.21259	1	1.98225e+10	4.5124	6.5724e+11	0.200978
YDL113C	0.27119	1.61112	6.69568e-06	0.00147165	92.9203	8.01959	0.13355	0.200898
YDR276C	0.271784	0.518644	2.25042	1	2.0076e+10	2.58268	2.28805e+11	0.200816
YCL009C	0.271972	1.12352	0.809508	1	2.01177e+10	5.59561	1.06719e+10	0.200786
YKL151C	0.272621	1.47343	0.00334784	0.173289	1.05442e+08	7.34157	828.118	0.200697
snR47	0.273523	0.244069	5.72949	1	2.0464e+10	1.21686	3.84891e+12	0.200572
YJR151C	0.274713	1.51644	0.00133914	0.00727802	8143.44	7.56675	77.5506	0.200409
YGL261C	0.276334	0.701492	0.548376	1	2.11013e+10	3.50425	3.47973e+09	0.200184
YJL073W	0.277455	1.62956	6.69568e-06	1.27006e-05	0.271317	8.14627	0.14302	0.200037
YLR272C	0.277842	0.482329	2.74791	1.58339e-05	0.339701	2.41183	4.45046e+11	0.199985
YMR108W	0.278669	0.945003	2.55842	1	2.16408e+10	4.72802	3.62399e+11	0.199873
YKL120W	0.279717	0.836316	4.10311	1	2.18857e+10	4.18724	1.51182e+12	0.19973
YPL014W	0.27995	1.68868	6.69568e-06	3.37025e-05	0.740294	8.45608	0.146914	0.1997
YGR161W-C	0.279997	1.48534	0.000669568	0.0480602	2.43788e+06	7.43817	21.2876	0.199692
YLR047C	0.280094	0.302656	5.09073	1	2.19744e+10	1.51571	2.89905e+12	0.199679
YPR098C	0.280179	1.37478	0.0214262	0.919305	1.7088e+10	6.8853	216816	0.199668
YJL043W	0.280517	0.381036	4.07365	1	2.20742e+10	1.90878	1.49223e+12	0.199622
YKL042W	0.280879	1.4924	0.00133914	8.83933e-09	0.000195876	7.47815	82.8901	0.199568
snR30	0.281225	1.0687	1.18447	1	2.22418e+10	5.35631	3.69605e+10	0.199522
YOR229W	0.281342	1.22166	6.69568e-06	1.71345e-12	3.81578e-08	6.12343	0.149116	0.199506
snR68	0.284334	0.506048	2.3917	0.0171928	117218	2.5416	3.14492e+11	0.199106
YMR195W	0.285377	0.745173	0.366254	1	2.32414e+10	3.74504	1.14186e+09	0.198976
YCR095W-A	0.287045	1.27694	0.0729829	1	2.36514e+10	6.42465	9.19607e+06	0.198756
YIL124W	0.287889	1.46775	0.00267827	0.286542	5.61369e+08	7.38864	522.303	0.198649
YLR346C	0.288548	0.823782	4.13525	1	2.40248e+10	4.14861	1.69889e+12	0.198568
YGR245C	0.289091	0.616824	6.09843	1	2.41608e+10	3.10741	5.47979e+12	0.198501
YDR179W-A	0.289858	0.538211	1.92032	1.09884e-06	0.0267607	2.71275	1.72458e+11	0.198401
YML030W	0.290441	0.735368	0.393036	1	2.45007e+10	3.70788	1.48758e+09	0.198326
YLR342W	0.290565	1.39353	0.0187479	7.5882e-07	0.0186155	7.02697	162117	0.198311
YBR047W	0.29081	1.17642	0.385002	1	2.45942e+10	5.9332	1.40353e+09	0.198277
YNL165W	0.290905	1.33303	0.0475393	4.16297e-05	1.02664	6.72353	2.64614e+06	0.198263
YGL183C	0.291521	0.455277	3.05256	1	2.47751e+10	2.29723	7.04707e+11	0.198185
YBL101C	0.293774	1.29145	0.0160696	0.86988	1.66888e+10	6.52624	105619	0.197886
YBR123C	0.293806	0.77268	0.242384	2.75254e-07	0.00698106	3.90474	3.61165e+08	0.197883
YHR171W	0.295507	0.718807	0.424506	1	2.58052e+10	3.63649	1.97406e+09	0.197665
YOR184W	0.29582	0.82457	0.12454	3.20233e-08	0.000829001	4.17237	5.00081e+07	0.197627
YMR078C	0.297334	1.4469	0.00535655	2.12288e-07	0.00558036	7.3285	4180.9	0.197435
YIL130W	0.297595	0.676315	5.72347	1	2.63562e+10	3.42609	4.94152e+12	0.197401
YLL052C	0.298264	0.565792	1.57415	1	2.65343e+10	2.8675	1.03502e+11	0.197312
YLR057W	0.298554	0.465396	2.82959	1	2.66119e+10	2.35912	6.02904e+11	0.197275
YMR132C	0.298805	0.75044	0.297958	1.57761e-08	0.00042089	3.80462	7.05731e+08	0.197245
YNL172W	0.299251	0.571497	1.50519	0.0593476	5.60329e+06	2.89826	9.1387e+10	0.197186
YDR035W	0.299945	1.26904	0.0870439	1	2.69855e+10	6.43849	1.77993e+07	0.197103
YGR289C	0.299959	1.01352	0.00535655	0.0515799	3.70507e+06	5.14215	4292.63	0.197101
YJR137C	0.30162	0.272046	5.38935	0.0100029	27738.4	1.38175	4.29532e+12	0.196885
YHR001W-A	0.303303	1.37051	0.0100435	0.142708	8.1096e+07	6.96856	28548.2	0.19667
YEL077C	0.303994	1.61874	6.69568e-06	1.0228e-08	0.000287334	8.23414	0.18811	0.196589
YHL036W	0.304476	0.515764	2.12186	0.0312107	859059	2.62438	2.6966e+11	0.196528
YMR182C	0.304897	0.620177	5.76163	1	2.83443e+10	3.15656	5.42129e+12	0.196473
YDR100W	0.308252	1.14905	0.319384	1	2.92903e+10	5.86102	9.54262e+08	0.19605
YPR019W	0.30927	1.16932	6.69568e-06	2.26793e-06	0.0670889	5.96788	0.198076	0.195936
YOR177C	0.311842	0.482327	2.51289	1	3.03257e+10	2.46563	4.81205e+11	0.19562
YBR180W	0.313839	0.847524	0.0595916	0.000451553	16.8045	4.3381	6.5434e+06	0.195367
YLR212C	0.313845	1.51379	6.69568e-06	3.68167e-08	0.00113814	7.74843	0.206997	0.195367
YDR207C	0.3146	0.419912	3.3994	0.00227379	436.839	2.15044	1.22317e+12	0.195268
YFL017C	0.315091	0.480057	2.56512	0.00208605	349.239	2.45921	5.27999e+11	0.195207
YML116W	0.316332	1.20965	0.163375	1	3.16544e+10	6.20161	1.3804e+08	0.195054
YDL102W	0.316908	1.47025	6.69568e-06	0.000654651	29.7657	7.54035	0.213118	0.194984
YMR133W	0.31875	1.1423	0.427854	1	3.23859e+10	5.86515	2.53656e+09	0.19476
YKR097W	0.319403	1.2285	0.0843656	1	3.25853e+10	6.3104	1.95694e+07	0.194679
YPL223C	0.320195	1.09239	0.510211	1	3.28284e+10	5.61406	4.36013e+09	0.194582
snR57	0.321309	0.507736	2.13994	0.0200014	266097	2.61125	3.25069e+11	0.194442
YMR318C	0.323403	1.41263	0.00133914	0.0159309	137300	7.27437	126.526	0.194192
YGL047W	0.323474	0.910913	0.0241045	1	3.38471e+10	4.69099	474853	0.194184
YLR210W	0.325747	0.416478	3.41815	3.03014e-05	1.04835	2.1478	1.38044e+12	0.19391
YCL063W	0.325822	0.657203	0.625377	1.78542e-06	0.061757	3.3894	8.45999e+09	0.1939
YCR102C	0.325906	0.769056	0.18547	1	3.46162e+10	3.96651	2.20859e+08	0.193887
YOR233W	0.327317	0.431163	3.16036	0.0017536	250.6	2.22583	1.10693e+12	0.193709
YJL103C	0.327357	0.850276	0.0468698	0.00924384	28033.7	4.38953	3.61365e+06	0.193706
snR49	0.327511	0.984129	1.62973	1	3.51304e+10	5.081	1.52065e+11	0.193688
YML109W	0.328273	1.13039	0.421158	0.00788492	17620.9	5.83879	2.64269e+09	0.1936
YBR078W	0.328341	0.49417	2.27921	4.08344e-06	0.144548	2.55265	4.19113e+11	0.193591
YKL053C-A	0.328356	0.768688	0.194175	1	3.54028e+10	3.97071	2.59195e+08	0.19359
YFL068W	0.32838	1.53693	6.69568e-06	3.13131e-07	0.0110882	7.93925	0.237109	0.193586
YCR081W	0.328909	0.687859	5.04587	1	3.5582e+10	3.55435	4.57127e+12	0.193526
YJR130C	0.329152	1.10927	0.354202	1	3.56611e+10	5.73287	1.58471e+09	0.193494
YKL129C	0.329386	1.05423	0.000669568	4.04478e-07	0.0144549	5.44917	34.6561	0.193466
YML091C	0.329626	0.595556	1.09407	0.00247738	633.292	3.07881	4.69041e+10	0.193437
YLR358C	0.329719	0.234786	5.72548	1	3.58456e+10	1.21382	6.72776e+12	0.193427
YML085C	0.329859	0.563597	1.44426	1.57911e-13	5.66765e-09	2.91402	1.08125e+11	0.193409
YNL283C	0.330765	0.98529	1.62169	5.13187e-05	1.86201	5.09723	1.54337e+11	0.193299
YNL188W	0.330953	1.29182	0.0475393	0.0387934	2.11771e+06	6.68387	3.89634e+06	0.193275
YOR343W-B	0.331351	0.685154	0.460663	1	3.63806e+10	3.54583	3.55649e+09	0.193228
YKL138C	0.331546	0.665266	0.60529	1	3.64447e+10	3.44333	8.08212e+09	0.193204
YLL038C	0.331669	0.394626	3.74556	1	3.64854e+10	2.04268	1.91722e+12	0.19319
snR11	0.331905	1.20646	0.165383	1	3.65634e+10	6.24587	1.65401e+08	0.193161
YEL040W	0.33311	1.53688	6.69568e-06	1.43097e-07	0.0052893	7.96227	0.247503	0.193021
YPR153W	0.333122	0.288416	5.18112	1	3.69669e+10	1.49423	5.14142e+12	0.19302
YDL105W	0.333172	1.56829	0.000669568	2.55389e-06	0.0944523	8.12532	35.8648	0.193013
YDL170W	0.333325	0.541629	1.67995	1	3.70346e+10	2.80642	1.75587e+11	0.192997
YGL212W	0.334831	0.248214	5.63977	0.0515799	5.15329e+06	1.28734	6.73386e+12	0.192811
YLR264C-A	0.335016	0.569215	6.31938	0.463879	3.75333e+09	2.95248	9.48906e+12	0.192792
YCR086W	0.335106	0.478113	2.45598	2.12288e-07	0.00798869	2.48005	5.57472e+11	0.192783
YMR297W	0.335457	1.52301	6.69568e-06	0.0126455	76811.7	7.90163	0.252772	0.192746
YKL065C	0.339465	1.22072	0.0696351	1	3.91191e+10	6.3488	1.32118e+07	0.192276
YER037W	0.340088	0.755054	0.206227	1	3.93349e+10	3.92831	3.45004e+08	0.192208
YGL201C	0.340271	1.52284	6.69568e-06	5.69361e-05	2.25046	7.92373	0.263811	0.192188
YDL066W	0.340568	0.830879	0.0502176	0.00103117	84.0445	4.3241	5.00442e+06	0.19215
YHL022C	0.342309	0.580085	1.21058	1	4.01107e+10	3.02213	7.11606e+10	0.191946
YBR233W-A	0.342425	0.464937	2.64747	3.55996e-07	0.0142938	2.42242	7.45067e+11	0.191931
YML054C-A	0.342707	0.756572	4.63207	0.0782328	1.92757e+07	3.94253	4.00036e+12	0.1919
YEL024W	0.342797	1.22125	0.0770003	1	4.02825e+10	6.36429	1.83936e+07	0.191891
YLR326W	0.342862	1.19649	0.162035	3.62569e-09	0.000146135	6.23552	1.71479e+08	0.191883
YDR158W	0.342987	1.05284	0.895213	1	4.03493e+10	5.48734	2.89477e+10	0.191868
YIR014W	0.342995	0.536399	1.6699	0.162484	1.73109e+08	2.79568	1.87906e+11	0.191867
YOL071W	0.343958	1.24753	0.0649481	1	4.06929e+10	6.50581	1.11512e+07	0.191756
YAL039C	0.344934	1.26312	0.020087	3.37025e-05	1.38473	6.59093	333452	0.191645
YEL058W	0.344947	0.95778	6.69568e-06	0.000451553	22.313	4.99774	0.274836	0.191643
YHR105W	0.346006	1.21191	0.0676264	1	4.14242e+10	6.32782	1.28144e+07	0.191521
YBL100W-B	0.346402	0.693356	0.373619	1	4.15668e+10	3.62109	2.16788e+09	0.191477
YMR266W	0.347489	0.654169	0.62002	1	4.19592e+10	3.41856	1.0001e+10	0.191358
YNR010W	0.348671	0.982921	6.69568e-06	0.00293724	1198.66	5.14023	0.283833	0.191221
YPR115W	0.350101	1.39067	6.69568e-06	0.0159309	174187	7.27887	0.287341	0.191055
YER114C	0.350704	0.435574	3.02444	0.0312107	1.31275e+06	2.28065	1.19333e+12	0.190987
YMR090W	0.351041	1.1891	0.172749	1	4.3259e+10	6.22727	2.23015e+08	0.19095
YGL230C	0.352614	0.67768	0.462002	0.18475	2.76482e+08	3.55221	4.32349e+09	0.190777
YLR099W-A	0.352933	0.476929	2.39103	1	4.39622e+10	2.50038	6.00942e+11	0.190742
YFR032C-A	0.354415	0.490683	2.20489	1	4.45184e+10	2.5748	4.77198e+11	0.190572
YOL124C	0.354907	0.412545	3.33646	0.00378026	2583.96	2.16541	1.66037e+12	0.190516
YDL232W	0.356309	0.457187	2.70773	1	4.52359e+10	2.4017	8.98051e+11	0.190359
YBL039C	0.356671	0.701663	5.2695	1	4.53742e+10	3.68672	6.63922e+12	0.190321
YCL026C-B	0.357741	0.164476	6.2685	1	4.57837e+10	0.864722	1.12772e+13	0.190207
YMR105W-A	0.357826	0.481766	2.30666	1	4.58163e+10	2.533	5.62305e+11	0.190195
YOR389W	0.357917	0.439555	2.91396	0.000451553	24.9257	2.3112	1.13449e+12	0.190185
YBR046C	0.358169	1.28269	0.0107131	0.0636255	1.18377e+07	6.7454	56987.3	0.190157
YFL061W	0.358834	1.54412	6.69568e-06	0.000210229	10.1429	8.12333	0.309385	0.190084
YDR231C	0.359683	0.723423	0.265819	0.735601	1.85221e+10	3.8077	8.74027e+08	0.189989
YNL335W	0.360161	1.51852	6.69568e-06	0.000786154	59.428	7.99491	0.312831	0.189936
YOR326W	0.360487	0.436407	2.99297	7.25056e-06	0.339677	2.29805	1.25597e+12	0.189903
YKL089W	0.36082	1.35489	0.00535655	9.08765e-06	0.426934	7.13623	7471.48	0.189861
YBR249C	0.361218	0.692862	0.351523	0.0136627	120849	3.65012	2.04729e+09	0.189819
snR50	0.361322	0.714112	5.13559	1	4.71721e+10	3.76228	6.38933e+12	0.189808
YIL087C	0.361859	0.773403	0.129227	1	4.73828e+10	4.076	1.02259e+08	0.189745
YOR341W	0.362927	0.674217	5.55072	1	4.78038e+10	3.55536	8.17542e+12	0.189634
YMR058W	0.363078	0.767334	0.12387	9.50063e-05	4.58837	4.04671	9.09771e+07	0.189619
YLR187W	0.363175	0.159998	6.23837	0.620286	1.14322e+10	0.843831	1.16296e+13	0.189609
YML083C	0.364878	1.2275	0.0756612	1.78542e-06	0.0867336	6.48005	2.10446e+07	0.189427
YOL011W	0.367505	1.4284	6.69568e-06	0.000717553	53.9544	7.55224	0.332359	0.189136
ETS2-1	0.367576	0.266193	5.29628	1	4.96645e+10	1.40748	7.37836e+12	0.189127
ETS2-2	0.367888	0.26626	5.36257	1	4.97909e+10	1.40809	7.67837e+12	0.189093
YBL064C	0.371791	0.77281	0.110479	1	5.13924e+10	4.09637	6.93059e+07	0.188657
YJL213W	0.376566	1.13372	0.218949	0.00570995	10245.7	6.02647	5.60485e+08	0.188124
YER190W	0.376639	1.49151	6.69568e-06	3.20233e-08	0.00171097	7.92871	0.35776	0.188115
YKL183W	0.378239	0.661537	0.490124	2.01285e-06	0.108922	3.51987	6.3712e+09	0.187943
YNL277W	0.378885	0.242325	5.5842	0.00570995	10436.2	1.28983	9.47129e+12	0.187873
YJL127C	0.379099	0.669511	5.51188	1	5.44831e+10	3.56408	9.12351e+12	0.187849
YHL040C	0.379539	0.707758	0.255105	0.0636255	1.40856e+07	3.76863	9.07694e+08	0.187803
YOR329C	0.379807	0.979284	0.964848	1	5.47891e+10	5.21524	4.92119e+10	0.187773
YDR400W	0.380156	1.52897	6.69568e-06	2.2706e-11	1.24747e-06	8.14423	0.367878	0.187736
YHR169W	0.382911	0.341286	4.35889	0.00727802	22052.7	1.8207	4.6497e+12	0.187448
YJR041C	0.382928	0.608932	6.01741	1	5.61508e+10	3.24855	1.22344e+13	0.187447
YFR003C	0.385377	0.831503	0.0482089	1	5.72351e+10	4.44216	6.4155e+06	0.187184
YMR163C	0.385401	0.5264	1.61902	9.23226e-12	5.28504e-07	2.81225	2.42937e+11	0.187181
YBR112C	0.385581	0.25948	5.39605	0.196902	4.37635e+08	1.3864	9.00691e+12	0.18716
YGR294W	0.385589	0.890472	0.00334784	2.1955e-05	1.25927	4.75783	2343.08	0.187159
YOR062C	0.385669	0.880408	0.00468698	0.0681874	1.81908e+07	4.70427	6175.3	0.187151
YKL216W	0.386438	0.586382	0.984265	1	5.77087e+10	3.13458	5.50273e+10	0.187069
YDR016C	0.388065	0.422204	6.64011	1	5.84407e+10	2.25902	1.71096e+13	0.186897
YMR190C	0.388467	0.432326	2.87379	1.41847e-05	0.831711	2.31372	1.39132e+12	0.186854
YOL129W	0.390694	0.918835	0.00334784	0.223431	6.65204e+08	4.92356	2437.39	0.18662
YNL234W	0.391857	1.03101	0.742551	1	6.01707e+10	5.52831	2.46357e+10	0.186497
YOR284W	0.393339	1.43569	0.000669568	1.27006e-05	0.773033	7.70473	59.0151	0.186338
YHR208W	0.393361	0.338727	4.35085	1	6.08665e+10	1.81783	5.01304e+12	0.186336
snR70	0.394464	1.05557	0.582524	1	6.13798e+10	5.66837	1.2133e+10	0.186222
YEL049W	0.394502	0.691548	0.287914	0.173289	3.19508e+08	3.71366	1.46537e+09	0.186218
YBL034C	0.394801	0.886058	2.42049	0.0171928	313792	4.75901	8.72664e+11	0.186185
YGL075C	0.394872	1.20177	0.0830264	0.000942421	109.561	6.45497	3.5244e+07	0.186178
YGR065C	0.395065	1.33014	0.00133914	0.0387934	3.60221e+06	7.14519	230.647	0.186159
YPL126W	0.395309	0.731122	4.7305	1	6.17753e+10	3.92795	6.53936e+12	0.186133
YDR155C	0.395592	1.25051	0.0140609	0.223431	6.90537e+08	6.71953	172973	0.186101
YLR174W	0.396928	1.18289	0.0174088	1	6.25371e+10	6.361	331034	0.185959
YNL128W	0.397142	1.21958	0.0314697	0.0896316	4.51104e+07	6.55904	1.95414e+06	0.185938
YGR109W-A	0.399274	0.461622	2.38366	1	6.36525e+10	2.48567	8.62083e+11	0.185713
YHL012W	0.399448	1.09457	0.328088	0.095889	5.62002e+07	5.89444	2.25092e+09	0.185696
YPR192W	0.3995	0.881209	1.9759	1	6.37609e+10	4.74557	4.91865e+11	0.185691
YOR359W	0.399517	0.748603	4.49816	1	6.3769e+10	4.03147	5.80382e+12	0.18569
YMR122C	0.399721	1.04876	0.579176	0.412051	4.46818e+09	5.64852	1.24082e+10	0.185669
YJR031C	0.399765	0.389798	3.55474	1.13657e-05	0.726225	2.09947	2.86972e+12	0.185665
YBR182C	0.400024	0.325357	4.46669	1	6.40122e+10	1.75265	5.70453e+12	0.185637
YPR100W	0.401349	0.676336	0.30934	1	6.46504e+10	3.64609	1.91375e+09	0.185496
YDR246W-A	0.401929	0.721289	4.84098	1	6.49308e+10	3.88968	7.36631e+12	0.185437
YLR388W	0.401941	0.47637	2.11584	1	6.49365e+10	2.56893	6.15084e+11	0.185435
YDR286C	0.402238	0.979153	0.857717	1	6.50809e+10	5.28112	4.10663e+10	0.185406
YFR055W	0.402406	0.726379	4.75126	1	6.51625e+10	3.91817	6.98912e+12	0.185387
YGL240W	0.403087	0.651481	5.63575	1	6.54937e+10	3.51555	1.17234e+13	0.185314
YER132C	0.40366	0.471495	2.26247	1	6.57735e+10	2.54512	7.61727e+11	0.185255
YOR188W	0.405483	0.156208	6.29796	0.152301	2.35532e+08	0.844105	1.6654e+13	0.185057
YOR107W	0.406796	0.488438	2.09642	0.620286	1.60661e+10	2.64128	6.2025e+11	0.184925
YLR467W	0.407883	1.43017	6.69568e-06	5.21181e-07	0.035367	7.73869	0.454384	0.184807
YOR396W	0.407901	1.43015	6.69568e-06	5.21181e-07	0.0353717	7.73867	0.454445	0.184806
YML059C	0.407952	0.875948	2.4841	1	6.78938e+10	4.73997	1.04072e+12	0.1848
YDR545W	0.407955	1.43008	6.69568e-06	5.21181e-07	0.0353858	7.73853	0.454626	0.1848
YGR292W	0.408159	1.21153	0.00669568	1	6.79974e+10	6.55673	20866.8	0.184777
YAL034W-A	0.410036	1.21375	0.0448611	0.000190674	13.6229	6.57523	6.22721e+06	0.184594
YOR321W	0.41029	1.54758	6.69568e-06	3.85091e-11	2.65975e-06	8.38498	0.462478	0.184566
YEL008W	0.41174	0.20636	5.93103	0.18475	4.40188e+08	1.11896	1.45634e+13	0.184421
YGR183C	0.412243	1.12349	0.13927	0.86988	4.61148e+10	6.09364	1.8926e+08	0.184371
YDL123W	0.413094	0.920963	6.69568e-06	0.0416797	5.1071e+06	4.99738	0.472025	0.184289
YBR026C	0.415043	1.43795	6.69568e-06	0.00484744	8490.19	7.81103	0.478735	0.184092
YMR304W	0.415988	1.1626	0.0448611	0.585643	1.44592e+10	6.31865	6.50233e+06	0.183994
YPL253C	0.416189	0.479589	2.04888	2.41806e-07	0.0174318	2.60683	6.20044e+11	0.183974
YHR197W	0.416907	0.583604	6.15333	1	7.24636e+10	3.17356	1.6883e+13	0.183896
YDL215C	0.417152	1.17389	0.0140609	1	7.25917e+10	6.38425	202824	0.183873
YLR466W	0.418303	1.44707	6.69568e-06	1.18261e-08	0.000865599	7.87534	0.490105	0.183747
YIL097W	0.418412	0.959468	0.00133914	0.00446366	6841.58	5.22199	274.004	0.183736
YJL160C	0.418553	0.577617	0.926682	1	7.33253e+10	3.14397	5.83508e+10	0.183722
YOR190W	0.419082	0.939164	6.69568e-06	1.09884e-06	0.0808793	5.11333	0.49285	0.18367
YNL305C	0.41951	1.21342	0.0180783	1	7.38294e+10	6.60805	437554	0.183627
YGL250W	0.419801	0.833909	0.0220957	0.0312107	2.2516e+06	4.54198	799739	0.1836
YMR181C	0.42139	0.364395	3.88684	0.223431	8.34634e+08	1.98646	4.39386e+12	0.183439
YLR070C	0.421841	1.20212	0.0160696	0.412051	5.25175e+09	6.55489	312712	0.183393
YHR219W	0.422159	1.45938	6.69568e-06	3.11696e-09	0.00023451	7.95911	0.503784	0.18336
YBL098W	0.422756	0.40473	3.21995	0.102547	8.14871e+07	2.20801	2.52244e+12	0.183301
YBR065C	0.423236	0.368158	3.74757	1	7.58142e+10	2.00901	3.99025e+12	0.183253
YDR098C-B	0.42377	0.612921	0.624037	1	7.61014e+10	3.34566	1.84938e+10	0.183199
YDR374W-A	0.424909	0.813546	3.28222	1	7.67167e+10	4.44345	2.71265e+12	0.183089
YPL241C	0.425092	1.24971	0.0174088	2.44568e-05	1.87979	6.82638	406616	0.183071
YJR096W	0.425427	1.20119	0.0254436	1	7.69975e+10	6.5625	1.27023e+06	0.183038
YOL114C	0.425587	0.751811	0.0877134	0.00671519	23859.9	4.10779	5.20262e+07	0.183021
YPL013C	0.42586	1.02732	0.647472	1	7.72333e+10	5.61406	2.09638e+10	0.182991
YLR106C	0.427002	0.184731	6.12186	0.822855	4.33775e+10	1.01015	1.78626e+13	0.182875
YDR325W	0.42713	0.47888	2.02812	1.40232e-06	0.109277	2.61878	6.50077e+11	0.182864
YJL033W	0.427796	0.603349	5.98795	1	7.82911e+10	3.30069	1.68092e+13	0.182795
YJL094C	0.42873	0.73759	0.102444	0.269398	1.54079e+09	4.03726	8.47336e+07	0.182696
YIL163C	0.428746	0.980563	0.000669568	0.0447645	7.07329e+06	5.36724	76.43	0.182694
YDR330W	0.429455	1.23037	0.00669568	0.023234	995239	6.73716	24306.3	0.182625
YDR234W	0.43045	0.594195	6.08838	1	7.97574e+10	3.25532	1.80002e+13	0.18253
YOR351C	0.430654	0.934041	1.48042	0.65677	2.26271e+10	5.11783	2.59143e+11	0.182507
YHR033W	0.432943	0.427137	2.75326	1	8.11509e+10	2.34342	1.6937e+12	0.182271
YLL031C	0.43302	0.404243	3.12287	9.50063e-05	7.78362	2.21792	2.47279e+12	0.182262
YDR218C	0.433301	0.442475	2.47539	0.0185475	520581	2.42804	1.23397e+12	0.182235
YLR363W-A	0.433333	0.32159	4.49347	0.491951	9.68798e+09	1.76472	7.38266e+12	0.182233
YBR299W	0.433867	1.1903	0.00669568	1	8.16717e+10	6.53357	25063.2	0.182182
YDL093W	0.43409	1.27265	0.00870439	1.09884e-06	0.0898831	6.98639	54657.6	0.182161
YJL098W	0.434152	0.657143	5.50251	1	8.18327e+10	3.6076	1.36336e+13	0.182155
YIL019W	0.434716	0.262741	5.33713	1	8.21524e+10	1.44284	1.24894e+13	0.1821
YCL069W	0.43495	0.871872	2.26448	1	8.22851e+10	4.78858	9.5549e+11	0.182073
YCL018W	0.435525	0.691131	0.174088	0.0593476	1.72733e+07	3.79706	4.35875e+08	0.182017
YNL241C	0.43587	1.07871	0.180783	1	8.28083e+10	5.92767	4.89285e+08	0.181978
YGL038C	0.43595	1.30257	0.00334784	5.91066e-07	0.048972	7.15817	3386.28	0.181969
snR63	0.436704	0.644245	5.60362	1	8.32844e+10	3.5418	1.46544e+13	0.181898
YER069W	0.436837	1.06157	0.348175	1	8.33604e+10	5.83652	3.5185e+09	0.181884
YGL146C	0.436905	1.11545	0.17074	1	8.33994e+10	6.13292	4.15128e+08	0.181878
YNL133C	0.437352	0.943256	0.00133914	0.0480602	9.29056e+06	5.18744	312.923	0.181835
YIL065C	0.437727	1.32288	0.0020087	0.102547	9.04539e+07	7.2766	848.238	0.181799
YIL164C	0.437937	1.28238	0.000669568	0.00671519	25998	7.05462	81.4512	0.181779
YBR244W	0.438044	0.597936	0.63542	1	8.40533e+10	3.28952	2.15644e+10	0.18177
YLR307W	0.438626	0.814065	0.020087	0.162484	3.62024e+08	4.47995	685661	0.181713
YCL067C	0.439589	0.637334	0.415132	0.00049582	52.472	3.50913	6.0772e+09	0.181622
YPL068C	0.439761	0.211753	5.82993	0.412051	5.94988e+09	1.16602	1.68516e+13	0.181603
YLL053C	0.44043	0.48056	1.9384	1	8.54344e+10	2.64721	6.22247e+11	0.181535
YML009C	0.441064	0.672984	0.246401	1	8.58038e+10	3.70846	1.28363e+09	0.181473
YPR042C	0.44171	0.667235	0.266488	0.0136627	220976	3.67812	1.631e+09	0.181406
YHR162W	0.442866	0.841633	0.00401741	0.0416797	6.29278e+06	4.64241	5980.88	0.181292
YDL079C	0.442875	1.11182	0.0850352	1	8.6865e+10	6.13279	5.34195e+07	0.181291
YDL109C	0.44328	0.736386	4.41045	1	8.71036e+10	4.06283	7.47279e+12	0.181249
YBL042C	0.444172	0.599766	0.643455	0.18475	5.52615e+08	3.31074	2.33459e+10	0.181158
YJL212C	0.444211	0.248925	5.44828	0.000280989	26.5744	1.3741	1.41758e+13	0.181154
YEL065W	0.444981	0.530806	1.26414	0.0116995	142131	2.93135	1.77999e+11	0.181079
YMR055C	0.445054	0.400389	3.20321	1.82016e-08	0.00160454	2.21121	2.89734e+12	0.181073
YHR070W	0.449116	0.558516	6.30198	1	9.05893e+10	3.0912	2.26729e+13	0.180679
YML043C	0.45079	0.493716	6.51557	1	9.16065e+10	2.73496	2.53386e+13	0.180521
YJR036C	0.451227	0.712387	0.118514	1	9.18732e+10	3.94719	1.52941e+08	0.18048
YPR104C	0.451267	0.401195	3.08336	0.000860936	137.76	2.22299	2.69386e+12	0.180476
YDR251W	0.45192	0.847675	0.00468698	0.18475	5.8204e+08	4.69856	9935.67	0.180412
YJL057C	0.452419	1.16417	0.0140609	0.0553375	1.56974e+07	6.45453	258737	0.180365
YLR164W	0.452478	1.16569	0.0408437	1	9.26392e+10	6.46316	6.3158e+06	0.180359
YPL057C	0.453115	1.18228	0.0488785	1	9.3031e+10	6.55752	1.08683e+07	0.180293
YDR345C	0.453919	0.737503	0.0770003	9.50063e-05	8.96585	4.09224	4.27059e+07	0.18022
YOR237W	0.454129	0.478167	1.90425	0.0480602	1.04013e+07	2.65354	6.46717e+11	0.1802
YPR010C	0.454324	0.702906	4.8537	1	9.37777e+10	3.90105	1.0723e+13	0.180184
YGR244C	0.45512	1.37504	6.69568e-06	0.0290068	2.30355e+06	7.63459	0.631241	0.180106
YMR226C	0.456457	0.886124	0.000669568	0.000544184	67.0808	4.9235	92.2278	0.179979
YDR182W-A	0.456597	0.434989	2.54034	1	9.51926e+10	2.41706	1.56055e+12	0.179966
YJL068C	0.45673	0.829637	0.00937395	0.0730505	3.71479e+07	4.61029	79371.5	0.179953
YDL072C	0.45679	0.788227	0.0314697	1	9.5313e+10	4.3803	2.9735e+06	0.179948
YJR034W	0.457936	0.713803	0.125879	1	9.60324e+10	3.96923	1.91559e+08	0.179834
snR75	0.459208	0.367336	3.63509	0.822855	5.39513e+10	2.04403	4.6513e+12	0.179712
YCR097W	0.459328	0.762054	0.0462002	0.0553375	1.64275e+07	4.24077	9.56107e+06	0.179697
YKL188C	0.460236	1.11189	0.058922	0.0447645	8.74909e+06	6.19056	1.99481e+07	0.179611
YGL001C	0.460288	1.21624	0.00803482	0.388162	5.70339e+09	6.77171	51368.4	0.179607
YDR106W	0.460309	0.390507	3.19853	1	9.75327e+10	2.17426	3.19154e+12	0.179604
YMR306W	0.46033	1.08364	0.23234	1.01658e-05	0.991735	6.03353	1.22346e+09	0.179603
YNL122C	0.461267	0.619854	0.431871	1	9.81429e+10	3.45298	7.90541e+09	0.179513
YDR524W-C	0.461333	0.125292	6.45196	0.521552	1.39297e+10	0.697982	2.63706e+13	0.179506
YDR437W	0.461804	0.809676	2.46267	1	9.84861e+10	4.51161	1.47094e+12	0.179465
YLR108C	0.463183	0.270164	5.10479	0.117161	1.59824e+08	1.50653	1.32188e+13	0.179329
YPR204W	0.463305	1.40898	6.69568e-06	5.60737e-10	5.57652e-05	7.85751	0.665914	0.179316
YOL032W	0.463796	0.887844	0.000669568	0.00484744	11847.3	4.95264	96.7479	0.179267
YKL150W	0.464165	1.2788	0.0020087	0.34412	4.07524e+09	7.13477	1011.4	0.179235
YGL061C	0.465462	0.93467	1.25008	0.00160679	580.381	5.21835	1.97003e+11	0.179112
YCR050C	0.465792	0.269544	5.153	1	1.01059e+11	1.50518	1.38279e+13	0.179077
YHR177W	0.466891	0.589453	6.01942	0.125166	1.9959e+08	3.29363	2.21979e+13	0.178968
YNL282W	0.466902	0.309321	4.59659	0.620286	2.42916e+10	1.72837	9.88517e+12	0.178967
YAR020C	0.467041	0.443081	2.39705	1	1.01875e+11	2.47596	1.40314e+12	0.178953
YHR059W	0.467856	0.511715	1.36123	1	1.02409e+11	2.86077	2.58306e+11	0.178873
YBR084W	0.468146	0.720396	4.51155	1	1.026e+11	4.02807	9.42156e+12	0.178844
YJL172W	0.470442	1.12684	6.69568e-06	6.58037e-10	6.85124e-05	6.3082	0.697162	0.178631
YLR261C	0.470581	0.443581	2.55172	0.269398	2.03748e+09	2.48341	1.73144e+12	0.178617
YBL048W	0.470777	1.07879	0.132574	1	1.04339e+11	6.04026	2.43137e+08	0.178599
YBR204C	0.471723	0.97147	6.69568e-06	0.000128425	13.7031	5.44218	0.702874	0.178508
YBR243C	0.472716	0.287681	4.86843	8.38072e-08	0.00885288	1.61245	1.21891e+13	0.178413
YCR075W-A	0.472949	0.17559	6.17074	1	1.0579e+11	0.984299	2.48575e+13	0.178391
YJL106W	0.47334	0.369598	3.56947	0.0215612	1.06531e+06	2.07229	4.82318e+12	0.178352
YIL165C	0.473754	1.25492	0.000669568	0.0215612	1.06811e+06	7.0378	103.115	0.178311
YKL095W	0.474761	0.569726	0.765316	1	1.07011e+11	3.19684	4.7968e+10	0.178215
YMR261C	0.474794	0.886515	6.69568e-06	0.0312107	3.25743e+06	4.97449	0.716691	0.178212
YIL056W	0.474803	0.81783	2.3147	1	1.07039e+11	4.5891	1.32747e+12	0.178211
YOR339C	0.474847	0.98813	0.649481	1	1.07069e+11	5.54483	2.93335e+10	0.178207
YFR034C	0.476877	0.175246	6.15601	0.125166	2.12673e+08	0.984454	2.52999e+13	0.178014
YBL108C-A	0.476927	0.808177	0.0180783	0.102547	1.16997e+08	4.54012	642926	0.178008
YAL008W	0.477394	0.90352	0.00133914	0.0447645	9.76452e+06	5.07705	406.98	0.177962
YMR300C	0.477967	0.942052	1.08001	1	1.09193e+11	5.29513	1.37557e+11	0.177909
YCR071C	0.478587	0.597175	0.547037	1	1.09619e+11	3.35771	1.79447e+10	0.177852
YJR054W	0.479981	1.08637	0.149983	0.000156632	17.7452	6.11275	3.73098e+08	0.177721
YER152C	0.481654	1.25508	0.0020087	0.00347674	5084.43	7.06849	1130.09	0.17756
YPR168W	0.481656	0.874333	1.9451	1	1.11741e+11	4.92416	8.22311e+11	0.17756
YJL151C	0.483042	0.719924	0.0770003	1	1.12708e+11	4.0576	5.14644e+07	0.177426
YGL026C	0.483133	1.22328	0.0020087	0.304676	3.1895e+09	6.89499	1140.54	0.177416
YJL155C	0.483143	0.773968	0.0194175	0.0171928	575086	4.36246	827860	0.177416
YBL113C	0.484286	1.37875	6.69568e-06	4.06148e-10	4.61309e-05	7.77567	0.760539	0.177316
YPL157W	0.484868	0.576606	0.695012	0.0416797	8.25838e+06	3.25289	3.82691e+10	0.17726
YBR152W	0.485532	0.817532	2.77268	1	1.14461e+11	4.61366	2.43981e+12	0.177198
YBR104W	0.485734	1.00466	0.482089	0.0681874	3.63416e+07	5.67023	1.28405e+10	0.177181
YPL269W	0.485761	0.418125	2.64212	1.3664e-08	0.0015662	2.35991	2.1141e+12	0.177178
YHL009W-B	0.486215	0.525976	1.11684	0.196902	8.77506e+08	2.96937	1.60125e+11	0.177134
YGR021W	0.486414	0.581686	0.649481	1	1.15085e+11	3.28423	3.15297e+10	0.177115
YEL017W	0.486538	0.450762	2.13525	4.59278e-07	0.0528967	2.54518	1.12124e+12	0.177104
YOR142W	0.486715	1.26968	0.000669568	0.223431	1.28607e+09	7.16977	111.811	0.177088
YGR212W	0.487377	0.630629	0.29461	1	1.1577e+11	3.56236	2.96036e+09	0.177026
YMR253C	0.48757	0.98505	6.69568e-06	8.38072e-08	0.00971388	5.56506	0.776115	0.177006
YCL056C	0.488376	0.838238	0.00267827	0.253195	1.89076e+09	4.73762	2549.81	0.176932
YNR022C	0.489182	0.799388	3.01573	1	1.17061e+11	4.51991	3.21064e+12	0.176859
YGR145W	0.489187	0.187694	6.01339	1	1.17065e+11	1.06127	2.54557e+13	0.176859
YMR037C	0.48945	0.123259	6.47338	1	1.17254e+11	0.697033	3.18068e+13	0.176833
YLL028W	0.490404	0.925411	1.16505	0.00227379	1654.64	5.23589	1.86507e+11	0.176744
YJR086W	0.491893	0.721171	0.0863743	1	1.19019e+11	4.08364	7.67054e+07	0.1766
YJL132W	0.491944	0.523425	1.15969	1	1.19056e+11	2.96399	1.85686e+11	0.176595
YCL001W-A	0.492441	0.216421	5.75159	1	1.19417e+11	1.22585	2.2721e+13	0.176548
YJL077W-B	0.492465	0.691286	0.133244	0.552758	2.01714e+10	3.91562	2.82551e+08	0.176546
YOR030W	0.492541	0.718145	3.77168	1	1.19489e+11	4.06793	6.4111e+12	0.176538
YDR186C	0.492959	0.893046	1.55742	1	1.19794e+11	5.05977	4.5253e+11	0.176499
YAL061W	0.493571	1.03194	0.320054	1	1.20241e+11	5.84861	3.94206e+09	0.176441
YFL021W	0.494215	1.11471	6.69568e-06	6.58741e-09	0.000795177	6.32006	0.808282	0.176377
YNL239W	0.494797	1.17806	0.00401741	0.000860936	181.596	6.68136	8341.23	0.176321
YML080W	0.495317	0.591526	5.97255	1	1.21521e+11	3.35571	2.589e+13	0.176274
YCR057C	0.495388	0.711994	4.47539	1	1.21573e+11	4.03929	1.08976e+13	0.176267
YML042W	0.496134	1.12174	0.0227653	0.65677	3.45971e+10	6.36644	1.44363e+06	0.176196
YLL021W	0.496206	1.01566	0.409106	8.58425e-05	10.5652	5.76459	8.36564e+09	0.176189
YOR137C	0.496815	0.693256	0.0729829	0.0171928	625301	3.93607	4.76793e+07	0.176129
YDL028C	0.498369	0.455022	2.02477	1.13657e-05	1.40705	2.58553	1.02751e+12	0.175988
YIR019C	0.498419	1.16065	0.0374958	0.269398	2.42088e+09	6.59527	6.53196e+06	0.175983
YGL193C	0.498518	0.726494	4.27653	1	1.23893e+11	4.1284	9.68991e+12	0.175975
YMR274C	0.49858	0.430767	2.35554	0.00112779	317.56	2.44797	1.61986e+12	0.175969
YPL072W	0.498685	0.467562	1.84533	5.21181e-07	0.0646353	2.65722	7.79297e+11	0.175959
YML104C	0.499274	0.382727	3.22933	2.26793e-06	0.282262	2.17582	4.19136e+12	0.1759
YAR027W	0.500195	0.950319	6.69568e-06	0.00446366	11688.5	5.40525	0.837981	0.175814
YFL044C	0.500546	1.28562	6.69568e-06	0.000942421	223.16	7.31381	0.839746	0.17578
YGR280C	0.500922	0.640714	5.4851	1	1.25694e+11	3.64564	2.07428e+13	0.175748
YBR221W-A	0.501087	0.335662	4.0221	1	1.25818e+11	1.91007	8.18652e+12	0.175733
YIR032C	0.501734	1.0486	0.141948	1	1.26306e+11	5.9691	3.61273e+08	0.175672
YCL035C	0.501826	1.06271	0.118514	1	1.26375e+11	6.04971	2.10376e+08	0.175663
YPL036W	0.502278	0.638698	0.250418	6.31372e-05	8.03245	3.63685	1.98994e+09	0.175619
YBR282W	0.502309	0.50458	1.29093	1	1.2674e+11	2.8732	2.72659e+11	0.175616
YBL091C-A	0.502882	0.451918	2.00803	1	1.27175e+11	2.57407	1.02971e+12	0.175565
YDL010W	0.502915	1.21922	6.69568e-06	4.85629e-08	0.00617719	6.94468	0.851727	0.175562
YHR160C	0.504111	1.36703	0.000669568	0.00112779	328.246	7.79131	124.233	0.175456
YDL135C	0.505052	0.87571	6.69568e-06	0.000786154	163.872	4.99344	0.862627	0.175372
YLR128W	0.505078	0.977812	0.395715	1	1.28848e+11	5.57571	7.98412e+09	0.17537
YNL182C	0.505816	0.77097	3.47707	1	1.29414e+11	4.39798	5.44025e+12	0.175301
YJR091C	0.506019	1.05892	0.112487	1	1.2957e+11	6.04124	1.84438e+08	0.175281
YPL060C-A	0.506472	0.510373	1.24807	0.10963	1.71196e+08	2.91241	2.52575e+11	0.175241
snR31	0.507313	0.470961	1.72347	1	1.30566e+11	2.68869	6.68407e+11	0.175164
YMR231W	0.507578	0.654614	0.159357	1	1.30771e+11	3.73769	5.29228e+08	0.175138
YOL036W	0.508466	0.721388	4.2926	1	1.31458e+11	4.12092	1.0398e+13	0.175055
YPL222W	0.508545	0.890461	6.69568e-06	5.69361e-05	7.51247	5.08693	0.880651	0.175049
YGR177C	0.508557	0.509801	1.1992	0.00103117	279.843	2.91235	2.26825e+11	0.175048
YNL191W	0.508587	0.321546	4.26247	2.55389e-06	0.335972	1.83694	1.01879e+13	0.175044
YBR218C	0.50863	1.29057	6.69568e-06	3.63443e-06	0.478244	7.37303	0.881093	0.17504
YER110C	0.508685	0.213176	5.74356	0.223431	1.46822e+09	1.2179	2.49397e+13	0.175035
YPR166C	0.508699	0.925405	1.02444	1	1.31639e+11	5.28703	1.41528e+11	0.175033
YDR293C	0.509303	0.516758	1.21393	1	1.32109e+11	2.95324	2.36324e+11	0.17498
YCL036W	0.509463	0.636873	5.45899	0.463879	1.31994e+10	3.64003	2.15117e+13	0.174963
YGR131W	0.510087	0.756659	0.0308001	0.237888	1.78673e+09	4.3261	3.88194e+06	0.174906
YBR023C	0.510295	1.05181	0.1078	0.304676	3.75826e+09	6.01424	1.66481e+08	0.174886
YMR295C	0.510425	0.243077	5.42752	0.000105098	14.1306	1.39001	2.12619e+13	0.174875
YNR059W	0.511823	0.609038	0.357549	1	1.34079e+11	3.48534	6.12877e+09	0.174743
YDR059C	0.511916	1.00143	0.291262	1	1.34152e+11	5.73122	3.31478e+09	0.174733
YKR024C	0.511976	0.575407	6.10311	1	1.342e+11	3.29317	3.05074e+13	0.174727
YCR072C	0.512928	0.61101	5.72079	1	1.3495e+11	3.49885	2.52662e+13	0.174632
YDR324C	0.5137	0.18407	6.0683	1	1.3556e+11	1.05449	30292202583069	0.174558
YDR101C	0.514071	0.653871	5.25544	1	1.35854e+11	3.74657	1.97196e+13	0.174525
YML129C	0.514454	0.615419	0.348175	1	1.36158e+11	3.52698	5.74697e+09	0.174489
YOR035C	0.514636	0.656756	0.129227	0.585643	2.7378e+10	3.76425	2.9416e+08	0.174472
YHR007C-A	0.514908	1.03306	0.143288	1	1.36518e+11	5.92186	4.01641e+08	0.174449
YJL020C	0.515207	1.21222	0.000669568	0.0290068	3.34167e+06	6.94999	132.619	0.174421
YMR259C	0.515794	0.463965	6.57851	1	1.37224e+11	2.66094	3.90672e+13	0.174362
YLR256W-A	0.516865	0.43447	2.18078	1	1.38081e+11	2.49327	1.43209e+12	0.174257
YIR018C-A	0.517641	0.289401	4.72246	1	1.38704e+11	1.66148	1.46081e+13	0.174183
YHR075C	0.517976	0.924725	6.69568e-06	0.0100029	140484	5.30982	0.930561	0.174154
YBR076W	0.518159	0.347004	3.78775	1	1.3912e+11	1.99271	7.5602e+12	0.174137
YIL010W	0.51819	1.18072	0.00133914	0.323852	4.72618e+09	6.78051	520.485	0.174135
YOR182C	0.518561	0.462772	1.77971	1	1.39444e+11	2.65807	7.8605e+11	0.174101
YBR021W	0.5196	0.776509	3.2541	1	1.40284e+11	4.46255	4.83394e+12	0.174005
YDR123C	0.52046	0.74479	3.11483	1	1.40982e+11	4.28222	4.26057e+12	0.173926
YGL187C	0.522801	1.05944	0.0990961	1	1.42893e+11	6.09904	1.39067e+08	0.173706
YML057W	0.524186	0.936234	0.585872	1	1.44032e+11	5.39362	2.89646e+10	0.173582
YBL017C	0.524987	0.652016	0.131905	1	1.44693e+11	3.75792	3.32089e+08	0.173505
snR33	0.525483	0.344058	3.77904	1	1.45104e+11	1.98355	7.83112e+12	0.173455
YKR058W	0.526007	0.663266	0.147305	1	1.45538e+11	3.82495	4.65208e+08	0.173405
YOR060C	0.526461	0.382272	3.076	1	1.45915e+11	2.20507	4.24675e+12	0.17336
YBL001C	0.528456	1.2779	0.000669568	0.023234	1.85439e+06	7.37909	143.116	0.173179
YJR059W	0.529674	0.62323	0.267827	1	1.48603e+11	3.60111	2.85495e+09	0.173066
YNL231C	0.530648	1.15464	0.0147305	0.0269486	2.92838e+06	6.67501	479812	0.172979
YGR288W	0.530697	1.23541	6.69568e-06	0.0782328	7.15781e+07	7.14218	1.00082	0.172974
YLR318W	0.530925	0.723185	4.1145	1	1.49658e+11	4.18136	1.04244e+13	0.172954
YFL050C	0.531181	1.21657	0.00133914	0.000942421	266.693	7.03489	560.621	0.172934
YGR144W	0.532422	1.1506	0.0220957	1	1.50928e+11	6.65757	1.63149e+06	0.172826
YDR170W-A	0.534637	0.338657	3.88483	1	1.5282e+11	1.96177	8.95976e+12	0.172628
YDR258C	0.53487	1.19047	0.00401741	0.304676	4.3278e+09	6.89705	10536.4	0.172606
YHL046C	0.534904	0.666474	0.105792	0.133673	3.65578e+08	3.86131	1.81227e+08	0.172603
YLR257W	0.535279	0.901234	0.000669568	0.00619344	37386.5	5.22248	148.731	0.172568
YLR376C	0.536114	1.0657	0.111818	5.13187e-05	7.9285	6.17824	2.15448e+08	0.172493
YOL060C	0.537444	0.417343	2.49548	1	1.5524e+11	2.42117	2.41249e+12	0.172372
YFL031W	0.539033	0.557042	0.629394	1	1.5662e+11	3.23429	3.90496e+10	0.17223
YGL139W	0.54035	0.350523	3.64982	0.00570995	30272.1	2.03662	7.67077e+12	0.17211
YCR025C	0.540779	0.792853	0.00736525	8.11949e-06	1.28416	4.6077	64351.2	0.172071
YMR049C	0.540923	0.523345	6.35286	1	1.58273e+11	3.04168	4.05803e+13	0.172058
YOL123W	0.542344	1.17663	0.00736525	0.0515799	2.18994e+07	6.84364	64911.6	0.17193
YPL149W	0.543295	0.597354	0.342149	1	1.60365e+11	3.47621	6.42332e+09	0.171841
YKR037C	0.544215	0.344207	3.7536	1.27837e-10	2.06048e-05	2.00403	8.52426e+12	0.171757
YGL036W	0.544556	0.371114	3.26816	0.0480602	1.79339e+07	2.16107	5.6369e+12	0.171727
YHR184W	0.544962	0.940062	0.719116	1	1.61846e+11	5.47536	6.01865e+10	0.17169
YBR284W	0.545961	0.928814	0.787412	1	1.62737e+11	5.4128	7.94499e+10	0.171596
YDR204W	0.546301	0.875863	6.69568e-06	0.0593476	3.40902e+07	5.10513	1.09172	0.171565
YPL164C	0.547255	0.368761	3.26414	8.58425e-05	14.173	2.15053	5.70006e+12	0.171474
YOR219C	0.547336	0.944944	0.422497	1	1.6397e+11	5.51094	1.23663e+10	0.171467
YGR215W	0.54745	0.416759	2.37295	1	1.64072e+11	2.43068	2.1923e+12	0.171458
YPL119C	0.547691	1.08615	0.029461	1	1.64289e+11	6.33562	4.20582e+06	0.171435
YIL066C	0.548162	0.981795	0.374958	1	1.64713e+11	5.72833	8.68321e+09	0.171393
YPR193C	0.549515	1.00067	0.160027	1	1.65936e+11	5.84284	6.8004e+08	0.171264
YMR170C	0.549715	0.685089	0.079009	1	1.66117e+11	4.00061	8.19433e+07	0.171246
YFL055W	0.549923	1.00174	0.179444	1	1.66306e+11	5.85035	9.6097e+08	0.171227
YML065W	0.550149	0.402937	2.61265	1.13657e-05	1.89276	2.35351	2.96953e+12	0.171207
YKL112W	0.551804	0.299079	4.49146	0.000654651	157.133	1.74851	1.52237e+13	0.171048
YDR297W	0.553143	0.938568	0.664881	7.3194e-08	0.0123877	5.49093	4.97447e+10	0.170931
YOR181W	0.553248	0.472666	1.53331	1	1.69341e+11	2.76539	6.10454e+11	0.170922
YGL225W	0.553285	0.944591	0.648812	9.08765e-06	1.53934	5.52654	4.62598e+10	0.170919
YAR029W	0.554536	0.166302	6.18279	0.00147165	794.462	0.973637	4.03037e+13	0.170805
YKL165C	0.555402	1.21813	0.000669568	6.47111e-06	1.10872	7.13493	166.143	0.170727
YGR130C	0.55541	0.757211	0.00803482	0.223431	1.9111e+09	4.43522	90249.9	0.170727
YPR001W	0.555712	0.951341	0.52695	3.37025e-05	5.79037	5.57326	2.51108e+10	0.170698
YOL151W	0.558277	0.527261	0.876465	5.69361e-05	9.93903	3.09302	1.17153e+11	0.170468
YIR030C	0.558947	0.346167	3.64513	1	1.74628e+11	2.03142	8.4577e+12	0.170406
YDL197C	0.559203	1.12935	0.024774	8.11949e-06	1.41993	6.62831	2.66322e+06	0.170383
YGR250C	0.559326	1.02076	0.0575829	0.253195	2.84033e+09	5.99135	3.342e+07	0.170372
YDR129C	0.560087	0.827892	6.69568e-06	0.0171928	895927	4.86128	1.17647	0.170303
YNL313C	0.560383	0.979345	0.370271	1	1.75977e+11	5.75149	8.93343e+09	0.170277
YOL117W	0.56081	0.934025	0.467359	0.0041086	12957.6	5.48665	1.80053e+10	0.170236
YJL208C	0.561223	0.890112	1.08604	1	1.7677e+11	5.22982	2.26435e+11	0.170199
YDR381C-A	0.561644	0.705148	0.0549046	1	1.77168e+11	4.144	2.93328e+07	0.170161
YMR185W	0.561834	0.591109	5.77436	1	1.77348e+11	3.47417	3.41457e+13	0.170144
YDR508C	0.562236	1.0758	0.058922	1	1.77729e+11	6.32419	3.63676e+07	0.170108
YDR464W	0.562921	0.2355	5.49849	0.00319628	6394.91	1.38491	2.96534e+13	0.170047
YBR111W-A	0.563928	1.15082	0.00602611	0.778128	8.44941e+10	6.77129	40325.7	0.169955
YHL050C	0.564246	1.286	6.69568e-06	3.62569e-09	0.000651324	7.56791	1.20288	0.169928
YLR233C	0.564572	1.17309	0.00334784	0.000141863	26.0424	6.90467	7354.8	0.169898
YEL020W-A	0.565187	0.510708	0.972213	1	1.80542e+11	3.00697	1.65906e+11	0.169841
YLR023C	0.565465	0.472291	1.45698	0.0126455	367901	2.78117	5.59215e+11	0.169817
YER061C	0.565595	0.664815	4.84566	1	1.80934e+11	3.91515	2.05863e+13	0.169806
YNL334C	0.566049	1.28914	6.69568e-06	4.22984e-08	0.00767164	7.59358	1.21445	0.169767
YAR042W	0.566425	0.163819	6.21962	1	1.81731e+11	0.965145	4.37239e+13	0.169735
YNL055C	0.567723	1.24246	6.69568e-06	0.0837532	1.07517e+08	7.32481	1.22525	0.169623
YPL190C	0.56776	0.565289	6.0462	1	1.83019e+11	3.33269	4.04524e+13	0.16962
YDL138W	0.568456	1.25205	6.69568e-06	1.13657e-05	2.08807	7.38429	1.23	0.169556
YNR001C	0.569067	0.877337	0.000669568	5.21181e-07	0.0960464	5.17579	178.711	0.169508
YDR381W	0.569247	0.588378	0.338801	0.778128	8.69076e+10	3.47142	7.1737e+09	0.169492
YLR262C-A	0.569617	0.467956	1.44292	1	1.84821e+11	2.76147	5.55235e+11	0.169459
YHR151C	0.570074	0.846689	0.00133914	7.25056e-06	1.34335	4.99769	693.004	0.169416
YJR148W	0.570272	1.0624	0.0595916	0.463879	1.85125e+10	6.27158	3.92576e+07	0.169399
YLR420W	0.570366	0.459992	1.59625	1	1.8555e+11	2.71556	7.54683e+11	0.169391
YLR086W	0.57196	0.336071	3.7623	0.0250271	2.93779e+06	1.98566	9.96458e+12	0.169249
YDR542W	0.572548	0.670449	0.0622698	0.0052621	28334.9	3.96258	4.53296e+07	0.169195
YOR356W	0.572844	1.19373	0.000669568	0.0041086	13809.8	7.05647	182.293	0.169169
YGL169W	0.573235	0.742248	3.40275	1	1.88365e+11	4.3884	7.42142e+12	0.169139
YKL048C	0.573309	0.367061	3.18781	0.000116205	22.1931	2.17026	6.10445e+12	0.169132
YOR384W	0.573602	0.740043	2.81219	1	1.88726e+11	4.37621	4.19725e+12	0.169106
YDR247W	0.573843	0.282405	4.70706	1	1.88965e+11	1.67021	1.97075e+13	0.169084
YPL128C	0.573958	0.341804	3.71811	2.1955e-05	4.15321	2.02162	9.71871e+12	0.169074
YNL298W	0.574351	0.96203	0.401741	1	1.89467e+11	5.69121	1.2285e+10	0.169038
YHR039C-A	0.574353	0.492591	1.12354	1	1.89469e+11	2.91409	2.6872e+11	0.169038
YLR361C-A	0.57504	1.10658	0.0140609	1	1.9015e+11	6.54868	531287	0.168977
YNL304W	0.575041	1.26422	0.000669568	5.14614e-06	0.978569	7.48163	184.399	0.168977
YPR058W	0.575196	1.055	0.063609	0.00446366	17774.1	6.24394	4.89903e+07	0.168964
YOL086W-A	0.575272	0.956591	0.304653	1	1.9038e+11	5.66177	5.38325e+09	0.168956
YPL028W	0.575994	1.22252	6.69568e-06	0.00619344	46583	7.23875	1.27959	0.168886
YDL167C	0.576379	0.630158	5.38467	1	1.91481e+11	3.732	2.98953e+13	0.168853
YKR083C	0.57648	1.11812	0.0207566	0.117161	3.08132e+08	6.62225	1.71724e+06	0.168842
YOR031W	0.577943	0.679079	0.0468698	0.323852	6.55691e+09	4.02502	1.98853e+07	0.168714
YGL120C	0.578311	0.565479	6.03616	1	1.93413e+11	3.35235	4.25371e+13	0.168681
YGR203W	0.579478	0.242346	5.35454	1	1.94586e+11	1.43758	2.98729e+13	0.168579
YOR155C	0.579621	0.921216	6.69568e-06	0.000255206	52.9332	5.46499	1.30391	0.168567
YMR045C	0.580154	0.303981	4.33612	1	1.95268e+11	1.80384	1.59197e+13	0.168519
YPR065W	0.580464	0.602612	5.1242	1	1.95581e+11	3.57651	2.63151e+13	0.168492
YGR110W	0.581061	0.945018	0.301306	1	1.96186e+11	5.61051	5.36653e+09	0.168437
YFR033C	0.582736	0.926184	0.428524	1	1.97887e+11	5.50336	1.5572e+10	0.168294
YHR213W-A	0.582922	0.60501	5.63776	1	1.98077e+11	3.59528	3.54939e+13	0.168279
YBR128C	0.583059	0.33833	3.68798	1	1.98216e+11	2.01067	9.94273e+12	0.168267
YBL066C	0.58322	0.350151	3.45631	1	1.9838e+11	2.0811	8.19099e+12	0.168253
YIL096C	0.584888	0.716149	3.78574	1	2.00088e+11	4.26021	1.0856e+13	0.168102
YDL085C-A	0.58521	0.57151	0.393706	1	2.00419e+11	3.40033	1.22308e+10	0.168075
YGL131C	0.585448	0.411773	2.27251	0.822855	1.11799e+11	2.45024	2.35497e+12	0.168054
YDR219C	0.586952	0.316149	4.0991	0.000255206	54.9672	1.88277	1.39275e+13	0.167917
YOL105C	0.588148	0.753956	3.13626	1	2.03451e+11	4.49287	6.27618e+12	0.167812
YJL102W	0.588577	0.478566	1.27017	0.000116205	24.0139	2.85241	4.17828e+11	0.167776
YBR240C	0.588851	0.711782	3.92032	0.0896316	1.47047e+08	4.24307	1.23022e+13	0.167752
YLR386W	0.589072	1.10775	0.0160696	7.25056e-06	1.48218	6.60424	851534	0.167734
YDR368W	0.589737	0.837343	0.000669568	0.0116995	330855	4.9937	198.901	0.16768
YOR358W	0.590521	0.729378	0.0174088	0.0730505	8.02896e+07	4.35156	1.09004e+06	0.167613
YEL057C	0.590774	0.692693	0.0308001	0.133673	4.92511e+08	4.13329	6.03088e+06	0.167589
YLL035W	0.593004	0.54543	6.18279	1	2.08533e+11	3.25845	4.92865e+13	0.16739
YKL116C	0.593939	0.877964	6.69568e-06	0.000309235	70.9866	5.24763	1.40294	0.167307
YLR056W	0.594749	0.667885	4.64279	0.133673	5.0252e+08	3.99356	2.10542e+13	0.16724
YLR211C	0.594867	1.13808	0.00133914	0.095889	1.85616e+08	6.80559	787.41	0.167228
YHL042W	0.596251	0.996318	0.0810177	1	2.11977e+11	5.96219	1.12744e+08	0.167106
YMR020W	0.596812	0.672213	0.0160696	1	2.12576e+11	4.02391	885545	0.167055
YBR194W	0.597312	0.626544	0.132574	0.822855	1.18734e+11	3.75151	4.96603e+08	0.167011
YER188C-A	0.597909	0.80436	1.56009	1	2.13751e+11	4.81772	8.11633e+11	0.166959
YBR161W	0.598462	1.02799	0.0977569	0.000255206	58.2647	6.1589	2.00263e+08	0.166911
YGL126W	0.598544	0.54836	0.518246	1	2.14432e+11	3.28547	2.98469e+10	0.166905
YGR070W	0.598674	0.798705	0.0020087	2.72296e-05	5.84703	4.78568	2170.09	0.166895
YDR354W	0.599129	0.835544	6.69568e-06	2.26793e-06	0.487748	5.00768	1.44005	0.166853
YOR298W	0.600592	0.55377	6.08972	1	2.16641e+11	3.32153	4.89252e+13	0.166722
YKL137W	0.602371	0.899658	0.762638	1	2.18572e+11	5.40111	9.69506e+10	0.166569
snR41	0.602804	0.968512	0.267827	1	2.19043e+11	5.81586	4.20824e+09	0.166529
YEL014C	0.602885	0.154461	6.25711	1	2.19132e+11	0.927574	5.36818e+13	0.166522
YPL207W	0.603293	0.609064	5.51523	1	2.19577e+11	3.65836	3.68365e+13	0.166486
YLR073C	0.603776	0.554603	6.08303	1	2.20105e+11	3.33206	4.95437e+13	0.166445
YGR153W	0.603956	1.27134	6.69568e-06	7.63358e-09	0.00168169	7.63901	1.47513	0.166427
YDR462W	0.604541	0.57506	0.336793	1	2.20942e+11	3.45635	8.44053e+09	0.166378
YNL054W-B	0.604966	0.411575	2.231	1	2.21409e+11	2.47427	2.45863e+12	0.166342
YFL060C	0.605296	1.25507	6.69568e-06	2.78346e-08	0.00617289	7.54651	1.48497	0.166311
YJL063C	0.605748	0.465646	1.3378	1	2.22268e+11	2.80047	5.32166e+11	0.166274
YGR127W	0.606099	0.724423	0.0113827	1	2.22654e+11	4.35761	330903	0.166243
YDR021W	0.606302	0.479448	6.49749	1	2.22878e+11	2.88427	6.1137e+13	0.166228
YPR015C	0.60657	0.214172	5.64312	0.209783	2.06046e+09	1.28861	4.01052e+13	0.166204
YCR004C	0.606679	1.14357	0.00133914	0.463879	2.22893e+10	6.88085	835.254	0.166197
YDR525W-A	0.607204	1.07853	0.0140609	0.152301	7.90925e+08	6.49116	625517	0.166154
YOR140W	0.607356	0.490132	1.06394	0.000654651	209.528	2.95009	2.69829e+11	0.166142
YDR540C	0.607487	0.745242	6.69568e-06	1	2.24188e+11	4.48589	1.50116	0.16613
YOL064C	0.607725	0.63346	0.119853	0.0200014	1.80049e+06	3.81351	3.86453e+08	0.16611
YGR049W	0.608356	0.781467	2.4928	1	2.25152e+11	4.70607	3.48769e+12	0.166055
YDR512C	0.608503	0.748601	0.00803482	0.620286	5.37733e+10	4.50846	118684	0.166044
YKL133C	0.608526	0.593401	0.259123	1	2.25341e+11	3.57381	3.92069e+09	0.166041
YBR120C	0.609043	0.407663	2.30198	1	2.25915e+11	2.45584	2.7558e+12	0.165997
YCL037C	0.609415	0.293786	4.45665	1	2.2633e+11	1.77019	2.00339e+13	0.165963
YLR329W	0.609569	0.189844	5.96786	1	2.26501e+11	1.14399	4.81423e+13	0.165949
YPL056C	0.609744	0.473213	1.28021	1	2.26696e+11	2.85182	4.75654e+11	0.165933
YBL059C-A	0.610359	0.914915	0.581185	1	2.27383e+11	5.51549	4.46378e+10	0.165881
YGR159C	0.610953	0.0852084	6.58989	1	2.28047e+11	0.513839	6.52617e+13	0.165827
YDR513W	0.610984	1.09095	0.0120522	1	2.28082e+11	6.57901	402042	0.165823
YBR111C	0.611753	1.05422	0.0234349	1	2.28944e+11	6.35996	2.95194e+06	0.165758
YLR460C	0.613042	0.748156	0.00669568	0.18475	1.45291e+09	4.51667	70703	0.165643
YKL049C	0.613792	0.185223	6.06026	0.0480602	2.56809e+07	1.11869	5.14682e+13	0.165572
YLR157W-D	0.614137	0.129514	6.39638	1	2.31631e+11	0.782387	6.06177e+13	0.165537
YDR482C	0.614247	0.649961	0.0810177	1	2.31756e+11	3.92662	1.23264e+08	0.165527
YDR389W	0.614619	0.843002	1.3994	1	2.32178e+11	5.09386	6.36273e+11	0.165494
YGL093W	0.614713	0.813939	1.83796	1.07995e-10	2.50855e-05	4.91845	1.44221e+12	0.165487
YBR001C	0.61681	1.08559	0.00535655	0.102547	2.53088e+08	6.56734	37324	0.165302
YMR265C	0.616865	0.429436	1.83328	1	2.34732e+11	2.59795	1.44629e+12	0.165298
YIL029C	0.617766	0.447993	1.59692	1	2.35762e+11	2.71156	9.60114e+11	0.165216
YNL254C	0.618751	0.162118	6.17409	1	2.36891e+11	0.98179	5.57528e+13	0.165125
YDL220C	0.618978	0.940375	0.378306	0.00924384	189513	5.69561	1.28398e+10	0.165105
YLR357W	0.619028	0.129256	6.41379	0.209783	2.19005e+09	0.782893	6.2586e+13	0.165101
YHR032W	0.620217	0.351381	3.23	1	2.38579e+11	2.12954	8.03967e+12	0.165003
YNL052W	0.621128	1.00291	0.0616003	1	2.39632e+11	6.08095	5.60283e+07	0.164926
YGR027C	0.622282	0.448186	1.54068	1	2.4097e+11	2.71911	8.81247e+11	0.164828
YOR136W	0.62271	0.688725	0.0334784	1.18261e-08	0.00285561	4.17944	9.06858e+06	0.164789
YDR503C	0.62471	0.901935	6.69568e-06	5.60737e-10	0.000136708	5.47927	1.63249	0.164609
YBR032W	0.627105	1.05293	0.0334784	0.585643	4.9536e+10	6.40479	9.26195e+06	0.164398
YMR188C	0.628263	0.419295	1.98125	1	2.47985e+11	2.55202	1.92861e+12	0.164299
YGR113W	0.628745	0.323382	3.78507	1.41847e-05	3.52642	1.96874	1.34787e+13	0.164259
YJR016C	0.629154	0.470518	1.22129	1	2.49042e+11	2.86515	4.5366e+11	0.164221
YHR080C	0.630808	1.04257	0.0261132	0.142708	7.29552e+08	6.35449	4.47618e+06	0.164068
YIR026C	0.630909	0.494118	6.4071	1	2.51132e+11	3.01181	6.6052e+13	0.16406
YJL071W	0.631409	0.995366	0.0957482	1	2.5173e+11	6.06863	2.2099e+08	0.164018
YGL170C	0.631527	0.764694	2.52963	0.552758	4.25386e+10	4.6625	4.07706e+12	0.16401
YDL146W	0.632744	0.988308	0.0776699	1	2.53329e+11	6.02979	1.18718e+08	0.163904
YPL232W	0.633049	0.858908	6.69568e-06	0.00378026	14663.9	5.24118	1.69874	0.163877
YFR018C	0.633515	0.62842	5.09809	1	2.54256e+11	3.83565	3.36895e+13	0.163836
YHR116W	0.634333	0.885967	0.695681	1	2.55243e+11	5.40997	8.59381e+10	0.163766
YKL018C-A	0.63474	0.711815	0.0180783	1	2.55734e+11	4.34751	1.51562e+06	0.163729
YLR134W	0.634848	0.617685	4.72715	1	2.55865e+11	3.77279	2.70277e+13	0.163721
YKR060W	0.636654	0.300518	4.23234	0.437269	2.15754e+10	1.83728	1.95638e+13	0.163567
YDR253C	0.636705	0.2578	5.0298	0.000141863	37.354	1.57615	3.28448e+13	0.163563
YGR067C	0.636947	1.07651	0.0127218	1	2.58412e+11	6.58246	535343	0.163542
YDR096W	0.638403	0.598939	0.152662	0.0108201	332407	3.66519	9.25749e+08	0.163413
YDL240W	0.63933	0.223569	5.538	0.0636255	6.73251e+07	1.36881	4.43849e+13	0.163331
YGR103W	0.639332	0.557652	5.98393	1	2.61325e+11	3.41426	5.59939e+13	0.16333
YKR003W	0.639497	1.03923	0.00736525	1	2.61528e+11	6.36329	106417	0.163317
YNL124W	0.639497	0.758939	2.62203	1	2.61528e+11	4.64703	4.71443e+12	0.163317
YLL018C-A	0.639505	0.458893	1.32441	1	2.61537e+11	2.80984	6.07569e+11	0.163316
YNL166C	0.641151	0.48751	0.934048	1.10748e-11	2.91889e-06	2.98771	2.14778e+11	0.163172
YDL171C	0.641237	0.986952	0.12387	1	2.63668e+11	6.04889	5.01169e+08	0.163163
YOR104W	0.642107	0.620482	0.111148	6.3882e-08	0.0169122	3.80462	3.63552e+08	0.163087
YGL027C	0.642192	1.16905	0.000669568	9.11512e-11	2.41411e-05	7.16858	256.836	0.16308
YDR403W	0.643039	0.793503	1.97857	1	2.65897e+11	4.86794	2.05954e+12	0.163006
YLR204W	0.643447	0.529643	0.49615	1	2.66403e+11	3.24996	3.25371e+10	0.162969
YDL194W	0.644142	0.690803	0.0194175	0.0159309	1.08487e+06	4.24046	1.96189e+06	0.162908
YKL100C	0.645554	1.07315	0.00736525	0.323852	9.1378e+09	6.59263	109470	0.162781
YAL055W	0.646861	0.7063	0.0147305	0.209783	2.49894e+09	4.34217	869128	0.162661
YLR223C	0.648061	0.596751	5.50251	1	2.72175e+11	3.67118	4.53451e+13	0.16255
YPR144C	0.649085	0.52029	6.26582	1	2.73467e+11	3.20257	6.72727e+13	0.16246
YPR010C-A	0.649646	1.0369	0.0381654	0.971235	2.51191e+11	6.38437	1.52524e+07	0.162412
YCR082W	0.649697	1.0063	0.038835	0.65677	7.76918e+10	6.19614	1.60727e+07	0.162407
YHL032C	0.651202	0.711678	0.00334784	0.0100029	279154	4.38553	11286.5	0.162279
YOR378W	0.651328	0.828734	1.32039	0.0250271	4.33835e+06	5.1072	6.36072e+11	0.162268
YMR177W	0.65314	0.833581	1.28088	1	2.78626e+11	5.14205	5.85531e+11	0.162111
YJR085C	0.653473	0.629418	0.079009	1	2.79052e+11	3.88331	1.37653e+08	0.162083
YOL028C	0.654187	0.833539	1.23267	1	2.79967e+11	5.14463	5.24387e+11	0.162021
YER141W	0.654706	0.90878	0.439237	1	2.80634e+11	5.61048	2.37814e+10	0.161979
YGL254W	0.656085	0.758068	1.89354	1	2.82411e+11	4.68346	1.91736e+12	0.161861
YNR062C	0.657371	0.686617	3.88416	1	2.84074e+11	4.24495	1.66466e+13	0.161749
YMR244C-A	0.657425	0.903778	0.299297	1	2.84145e+11	5.58773	7.61818e+09	0.161743
YOL164W	0.658546	0.578788	0.18614	1	2.85601e+11	3.58063	1.842e+09	0.161644
YBR117C	0.659717	0.7249	2.47539	1	2.87128e+11	4.48733	4.3552e+12	0.161544
YGR174C	0.659719	0.682513	0.024774	0.142708	8.34526e+08	4.22494	4.37294e+06	0.161544
YER075C	0.660093	0.554196	5.98125	1	2.87618e+11	3.43129	6.15449e+13	0.161513
YEL042W	0.660195	0.650034	4.60261	2.41768e-08	0.00695692	4.02488	2.80563e+13	0.161504
YBR268W	0.660821	0.901277	0.498828	1	2.88571e+11	5.58239	3.58185e+10	0.16145
YFL045C	0.661024	0.82727	1.28289	3.55996e-07	0.102825	5.1246	6.09852e+11	0.161431
YER045C	0.661359	0.366048	2.85303	1	2.89277e+11	2.26794	6.71788e+12	0.161401
YLR409C	0.661459	0.608722	5.32307	1	2.89408e+11	3.77167	4.36512e+13	0.161393
YDR210C-D	0.66337	0.411295	1.97523	1	2.91924e+11	2.55093	2.24967e+12	0.161233
YNL216W	0.664614	0.29147	4.36291	8.11949e-06	2.38379	1.80898	2.43802e+13	0.161124
YER077C	0.665124	0.370416	2.72246	5.14614e-06	1.51426	2.2996	5.93738e+12	0.161078
YDR406W	0.666234	0.870523	0.476063	1	2.95721e+11	5.40753	3.19063e+10	0.160983
YJL166W	0.666943	0.701356	0.00937395	0.365538	1.449e+10	4.35844	247144	0.160919
YHR130C	0.667001	0.311683	3.89086	1	2.96743e+11	1.93695	1.7479e+13	0.160914
YOR375C	0.667177	0.955999	6.69568e-06	1.07995e-10	3.20722e-05	5.94168	1.98856	0.160897
YGR166W	0.667459	0.186167	5.96183	1	2.97355e+11	1.15724	6.30107e+13	0.160871
YKL130C	0.667817	0.487073	0.843656	6.99793e-05	20.9443	3.0284	1.78842e+11	0.160835
YPL144W	0.667977	0.24961	5.07867	0.00191302	2656.79	1.5521	3.90424e+13	0.160821
YLR364W	0.668206	0.247106	5.08336	0.0100029	301599	1.53675	3.9191e+13	0.160798
YDR279W	0.668816	1.13115	6.69568e-06	1.40232e-06	0.419535	7.03692	2.00325	0.160745
YPR030W	0.669844	0.95971	0.0616003	1	3.00554e+11	5.97371	7.02723e+07	0.160655
YER118C	0.669974	0.946785	0.205557	7.3194e-08	0.0220115	5.89371	2.61207e+09	0.160643
YCR022C	0.67085	0.798374	1.61098	1	3.0191e+11	4.97237	1.26226e+12	0.160562
YPL060W	0.672232	0.48853	0.832273	0.0896316	2.18775e+08	3.04493	1.75129e+11	0.160441
YOL030W	0.672967	0.402334	1.96585	6.99793e-05	21.4326	2.50868	2.31545e+12	0.160377
YLL025W	0.673419	0.506135	0.618681	0.65677	8.65164e+10	3.15673	7.232e+10	0.160335
YKL124W	0.673428	0.908667	0.17007	1	3.05404e+11	5.66733	1.50236e+09	0.160334
YJL016W	0.673537	1.05466	6.69568e-06	0.00247738	5402.81	6.5783	2.04597	0.160324
YHR124W	0.674423	0.959392	0.0649481	1	3.0676e+11	5.98668	8.40622e+07	0.160254
YNL023C	0.675592	0.537732	6.12186	1	3.08357e+11	3.35774	7.07464e+13	0.160147
YLR297W	0.675616	0.978625	0.0990961	0.00227379	4326.56	6.11089	3.00134e+08	0.160144
YMR246W	0.675878	0.397639	2.1078	1	3.08749e+11	2.48339	2.8913e+12	0.16012
YDL157C	0.676667	1.0196	0.038835	4.21422e-09	0.0013057	6.37057	1.81586e+07	0.160048
YER063W	0.677548	0.606882	0.111148	1	3.11044e+11	3.79376	4.27135e+08	0.159968
YER144C	0.67875	0.429017	1.58018	1	3.12702e+11	2.68367	1.23382e+12	0.159862
YER170W	0.678886	1.06942	0.00669568	0.00112779	801.7	6.69013	96018.8	0.15985
YOR265W	0.679385	0.45944	1.14563	0.286542	7.37765e+09	2.875	4.71501e+11	0.159805
YJL096W	0.679437	0.954545	0.154001	1	3.13652e+11	5.97337	1.1456e+09	0.1598
YHR096C	0.679591	0.656541	0.0113827	0.521552	4.45286e+10	4.10885	466460	0.159787
YJR003C	0.679632	0.468095	1.00167	9.50063e-05	30.0939	2.92955	3.15503e+11	0.159784
YOR242C	0.68039	0.823883	1.17107	1	3.14974e+11	5.15836	5.05857e+11	0.159718
YMR278W	0.680474	0.229759	5.37195	0.133673	7.52637e+08	1.4386	4.88461e+13	0.15971
YER004W	0.680705	0.928267	0.246401	1	3.15413e+11	5.813	4.7186e+09	0.159688
YFL025C	0.681691	0.686056	3.78105	0.412051	2.21626e+10	4.29858	1.71239e+13	0.159601
YAL020C	0.682482	0.672612	4.00536	1	3.17889e+11	4.21614	2.04267e+13	0.159533
YLR173W	0.683104	0.563206	0.224305	0.133673	7.614e+08	3.53148	3.59741e+09	0.159482
YNL190W	0.683638	0.416661	1.70941	0.00208605	3566.9	2.61333	1.59594e+12	0.159437
YDR357C	0.684702	0.61014	0.0870439	1	3.21e+11	3.82906	2.11727e+08	0.159344
YDR144C	0.685383	0.884631	0.498828	0.65677	9.121e+10	5.55375	3.99628e+10	0.159285
YKR057W	0.686318	0.381282	2.39906	1	3.23279e+11	2.39494	4.46377e+12	0.159203
YDR184C	0.686551	0.738054	2.5852	1	3.23608e+11	4.63658	5.59117e+12	0.159181
YKL014C	0.687599	0.534498	6.07499	1	3.25093e+11	3.35975	7.2886e+13	0.159089
YGR061C	0.6885	0.76345	2.13391	1	3.26372e+11	4.80119	3.17134e+12	0.159013
YHR037W	0.688755	1.07185	0.000669568	0.0171928	1.6661e+06	6.74157	316.851	0.158992
YLR382C	0.688932	1.1399	0.000669568	9.08765e-06	2.97178	7.17035	317.095	0.158974
YER030W	0.689362	0.434436	1.33713	1	3.276e+11	2.73337	7.83182e+11	0.158938
YDR465C	0.689651	0.622678	4.91664	1	3.28011e+11	3.91839	3.89846e+13	0.158911
YBL047C	0.689763	1.03459	0.0020087	0.102547	3.5393e+08	6.51089	3319	0.158901
YPL096C-A	0.691113	0.656719	0.0274523	1	3.30102e+11	4.13596	6.83848e+06	0.158783
YKL032C	0.691129	0.360047	2.75393	0.000544184	232.849	2.26757	6.89506e+12	0.158781
YPR164W	0.69253	0.26655	4.70104	1	3.32137e+11	1.68004	3.45063e+13	0.158657
YHR195W	0.693519	1.1173	6.69568e-06	0.000309235	113.013	7.0461	2.23352	0.15857
YER160C	0.694184	0.408168	1.85537	1	3.34522e+11	2.57494	2.13658e+12	0.158516
YGL166W	0.694483	0.724779	0.00602611	0.0837532	1.96812e+08	4.5731	75317.3	0.158488
YJL003W	0.694713	0.770479	1.38065	1	3.35288e+11	4.86204	8.82406e+11	0.158468
YJL062W-A	0.694982	0.815624	0.808169	1	3.35678e+11	5.14767	1.77186e+11	0.158445
YPL240C	0.695903	1.08204	0.000669568	0.0200014	2.70344e+06	6.83254	326.819	0.158365
YNR012W	0.69671	0.555167	5.90425	1	3.38188e+11	3.50721	6.96069e+13	0.158293
YPR122W	0.697983	0.523615	0.349515	1	3.40045e+11	3.31024	1.4519e+10	0.158181
YPL271W	0.69878	0.890737	0.240375	1	3.4121e+11	5.63379	4.73911e+09	0.158106
YLR276C	0.699045	0.538123	6.04084	1	3.41598e+11	3.40404	7.53023e+13	0.158083
YML046W	0.699051	0.484105	0.71376	1	3.41608e+11	3.06236	1.24218e+11	0.158082
YHR008C	0.699098	0.621092	0.0528959	0.86988	2.24902e+11	3.92903	5.05866e+07	0.158078
YHR199C-A	0.699172	0.716364	3.00636	1	3.41786e+11	4.53193	9.28703e+12	0.15807
YML117W	0.700041	0.328497	3.45028	0.463879	3.42443e+10	2.07912	1.40908e+13	0.157998
YOL076W	0.70014	0.259951	4.80549	0.00103117	730.216	1.64537	3.80863e+13	0.15799
YJL189W	0.700861	0.360564	2.75527	1	3.44268e+11	2.28308	7.20096e+12	0.157929
YMR158W	0.701159	0.432411	1.39337	1	3.44707e+11	2.73845	9.32503e+11	0.157904
YDL160C	0.701609	0.624338	0.0549046	0.0335697	1.30772e+07	3.95491	5.71817e+07	0.157864
YJR135W-A	0.702186	0.420248	1.57081	1	3.46224e+11	2.66299	1.34192e+12	0.157811
YBL005W-B	0.702445	0.24771	5.07399	1	3.46608e+11	1.56989	4.52779e+13	0.157788
YCR030C	0.70296	1.04693	0.000669568	0.0681874	1.10154e+08	6.63693	336.862	0.157743
YLR454W	0.703106	0.856984	6.69568e-06	0.000210229	76.3024	5.43332	2.32743	0.157727
YBR292C	0.703764	0.932153	0.163375	0.133673	8.32592e+08	5.91206	1.52003e+09	0.15767
YGL094C	0.703919	0.86784	0.52762	2.75254e-07	0.0960068	5.50469	5.12311e+10	0.157655
YLR003C	0.704048	0.247145	5.08738	0.00619344	85070.5	1.56775	4.59504e+13	0.157643
YOR330C	0.705405	0.237095	5.22933	0.0171928	1.78987e+06	1.5052	5.01942e+13	0.157517
YMR286W	0.70542	0.506662	0.514898	1	3.5103e+11	3.21657	4.79191e+10	0.157516
YDR014W	0.706112	0.806887	1.22732	1	3.52064e+11	5.12467	6.50869e+11	0.157451
YDL218W	0.706429	1.0497	0.00468698	0.0553375	5.97595e+07	6.66802	37950.5	0.157424
YHR041C	0.706959	0.741202	2.34951	1	3.53333e+11	4.70972	4.58267e+12	0.157377
YJL077C	0.707408	0.363838	2.63542	0.0896316	2.54946e+08	2.31247	6.47978e+12	0.157337
YNL155W	0.707447	0.80417	1.2608	1	3.54066e+11	5.11123	7.09609e+11	0.157334
YPR191W	0.707736	0.619648	0.0488785	0.000544184	250.04	3.93903	4.14141e+07	0.15731
YDL247W	0.708208	0.912416	0.242384	1	3.55208e+11	5.80171	5.05825e+09	0.157267
YHR038W	0.708273	0.861068	0.334114	1	3.55306e+11	5.47543	1.32523e+10	0.15726
YHR157W	0.708781	0.904702	0.241714	1	3.56072e+11	5.75449	5.02864e+09	0.157217
YCL054W	0.710389	0.531246	6.10981	1	3.585e+11	3.38206	8.17659e+13	0.157078
[truncated: 3,912 more rows]

## Sheet: mouse_liver_MA
# Each column represents a metric used to rank genes. Key=column_name: Metric name in paper; p_per_norm: DL Per p-val, dl_PerReg: PerReg, dlxjtk_score: DLxJTK, dl_score: DL, jtk_per_pval_norm: JTK Per p-val, per_score: DL Per Score, reg_score: DL Reg Score, dl_reg_pval_norm: DL Reg p-val
	dl_score	p_per_norm	jtk_per_pval_norm	reg_score	per_score	dlxjtk_score	dl_PerReg	dl_reg_pval_norm
ENSMUSG00000055116	1.25482e-11	1.05932e-05	1.13165e-09	0.528104	8.51055	1.34035e-15	4.49445	1.18442e-06
ENSMUSG00000026475	1.25482e-11	1.05932e-05	5.96022e-06	0.59279	8.04846	7.05965e-12	4.77105	1.18442e-06
ENSMUSG00000023067	1.25482e-11	1.05932e-05	1.26403e-08	0.495905	7.00871	1.49714e-14	3.47566	1.18442e-06
ENSMUSG00000020889	1.25482e-11	1.05932e-05	2.63667e-06	0.641534	10.687	3.12294e-12	6.85604	1.18442e-06
ENSMUSG00000038550	1.25482e-11	1.05932e-05	7.16709e-07	0.631472	9.67275	8.48884e-13	6.10807	1.18442e-06
ENSMUSG00000026077	1.25482e-11	1.05932e-05	2.83733e-07	0.643408	9.37029	3.36059e-13	6.02892	1.18442e-06
ENSMUSG00000059824	1.25482e-11	1.05932e-05	1.75151e-07	0.598669	9.54336	2.07452e-13	5.71332	1.18442e-06
ENSMUSG00000019577	2.50965e-11	1.05932e-05	7.16709e-07	0.428649	6.29805	1.69778e-12	2.69965	2.36883e-06
ENSMUSG00000032010	2.50965e-11	1.05932e-05	2.63667e-06	0.429737	6.4124	6.24591e-12	2.75564	2.36883e-06
ENSMUSG00000024843	2.50965e-11	1.05932e-05	2.79679e-12	0.428467	6.94211	6.62518e-18	2.97447	2.36883e-06
ENSMUSG00000030256	1.00395e-10	1.05932e-05	6.65125e-05	0.415509	4.67629	6.33073e-10	1.94304	9.47534e-06
ENSMUSG00000058672	1.38054e-10	1.05932e-05	1.13165e-09	0.414252	6.46344	1.47463e-14	2.67749	1.30286e-05
ENSMUSG00000028655	4.39942e-10	1.05932e-05	0.0046826	0.403138	5.38138	4.45807e-06	2.16944	4.14546e-05
ENSMUSG00000026773	5.03055e-10	1.05932e-05	0.000386594	0.401239	6.38044	2.11002e-08	2.56008	4.73767e-05
ENSMUSG00000028957	7.56694e-10	1.05932e-05	4.53737e-07	0.398189	6.10895	3.24077e-11	2.43251	7.1065e-05
ENSMUSG00000075025	8.71609e-10	1.05932e-05	0.00214444	0.395491	5.2537	9.87728e-07	2.07779	8.17248e-05
ENSMUSG00000032311	9.357e-10	1.05932e-05	2.72093e-05	0.394932	5.88418	2.40491e-09	2.32385	8.76469e-05
ENSMUSG00000030364	1.2986e-09	1.05932e-05	0.00124012	0.391777	6.44503	3.85776e-07	2.52501	0.000120811
ENSMUSG00000021775	1.84587e-09	1.05932e-05	1.75151e-07	0.387973	6.89189	3.05166e-11	2.67387	0.000169372
ENSMUSG00000031016	2.03819e-09	1.05932e-05	0.000522156	0.387094	5.70861	1.27843e-07	2.20977	0.000185954
ENSMUSG00000027068	2.62119e-09	1.05932e-05	7.16709e-07	0.38429	5.79382	1.77323e-10	2.22651	0.000234515
ENSMUSG00000067279	2.91788e-09	1.05932e-05	2.13156e-09	0.383184	6.02975	5.87069e-13	2.3105	0.000258203
ENSMUSG00000029188	4.25706e-09	1.05932e-05	2.63667e-06	0.376992	5.36397	1.05948e-09	2.02217	0.00035651
ENSMUSG00000031024	5.03316e-09	1.05932e-05	7.11584e-09	0.373168	5.92792	3.38057e-12	2.21211	0.00040744
ENSMUSG00000038754	6.40093e-09	1.05932e-05	6.40498e-08	0.370076	5.95424	3.86976e-11	2.20352	0.00048798
ENSMUSG00000056749	6.99797e-09	1.05932e-05	8.83113e-06	0.368742	5.49711	5.83371e-09	2.02702	0.000519959
ENSMUSG00000020593	1.91442e-08	1.05932e-05	0.000150844	0.357659	4.95465	2.78779e-07	1.77208	0.000949903
ENSMUSG00000055782	1.92842e-08	1.05932e-05	0.00601289	0.35757	5.94029	0.000406652	2.12407	0.000953456
ENSMUSG00000053846	2.71339e-08	1.05932e-05	0.000386594	0.354286	4.93476	1.13811e-06	1.74832	0.00112757
ENSMUSG00000030762	4.00611e-08	1.05932e-05	1.75151e-07	0.349857	5.4326	6.62305e-10	1.90064	0.0013455
ENSMUSG00000023087	4.34718e-08	1.05932e-05	0.00362824	0.348943	4.96212	0.000210871	1.73149	0.00139406
ENSMUSG00000004951	5.41769e-08	1.05932e-05	2.83733e-07	0.346741	5.29631	1.45093e-09	1.83645	0.00153027
ENSMUSG00000015357	7.08766e-08	1.05932e-05	2.13156e-09	0.343557	5.58302	1.42602e-11	1.91808	0.00170793
ENSMUSG00000038418	9.5128e-08	0.00423729	0.00977018	0.481206	6.81944	1.11619e-06	3.28155	1.18442e-06
ENSMUSG00000064604	1.38971e-07	1.05932e-05	5.96022e-06	0.337374	6.07253	7.81852e-08	2.04871	0.00221723
ENSMUSG00000020038	2.34675e-07	1.05932e-05	1.26403e-08	0.331836	5.328	2.79994e-10	1.76802	0.00268981
ENSMUSG00000027346	3.56641e-07	1.05932e-05	0.000108716	0.32707	4.84669	3.70296e-06	1.58521	0.00312568
ENSMUSG00000060317	6.38813e-07	1.05932e-05	1.0667e-07	0.32052	5.00141	6.43192e-09	1.60305	0.00383633
ENSMUSG00000018427	7.80984e-07	1.05932e-05	1.0667e-07	0.318635	5.02614	7.86338e-09	1.6015	0.00411348
ENSMUSG00000025981	7.80984e-07	1.05932e-05	2.63667e-06	0.318625	4.72955	1.94368e-07	1.50695	0.00411348
ENSMUSG00000016239	1.00664e-06	1.05932e-05	3.78899e-08	0.316052	4.97973	3.60017e-09	1.57385	0.00449013
ENSMUSG00000020893	1.07368e-06	1.05932e-05	0.000150844	0.315462	4.26549	1.5635e-05	1.3456	0.0045908
ENSMUSG00000035686	1.62298e-06	1.05932e-05	1.0667e-07	0.312061	4.63779	1.63411e-08	1.44727	0.00528842
ENSMUSG00000024222	1.72411e-06	1.05932e-05	1.73532e-08	0.31149	4.65427	2.82402e-09	1.44976	0.00539857
ENSMUSG00000020182	1.8087e-06	1.05932e-05	2.20661e-08	0.311095	4.82458	3.76717e-09	1.5009	0.00548741
ENSMUSG00000022512	3.88715e-06	1.05932e-05	1.0667e-07	0.304604	4.55471	3.9138e-08	1.38738	0.00711243
ENSMUSG00000026435	4.35742e-06	1.05932e-05	1.0667e-07	0.303451	4.64231	4.3873e-08	1.40871	0.00739195
ENSMUSG00000050860	5.35941e-06	1.05932e-05	1.26403e-08	0.301269	5.68996	6.39438e-09	1.71421	0.00792612
ENSMUSG00000033107	5.59827e-06	1.05932e-05	1.29642e-05	0.300715	5.44526	6.85168e-06	1.63747	0.00804338
ENSMUSG00000020123	6.15177e-06	1.05932e-05	2.13156e-09	0.299348	4.75178	1.23772e-09	1.42244	0.00830277
ENSMUSG00000022389	7.37817e-06	1.05932e-05	1.75151e-07	0.297053	4.57626	1.21979e-07	1.35939	0.00882628
ENSMUSG00000062209	7.99552e-06	1.05932e-05	1.72687e-06	0.295962	5.73522	1.30326e-06	1.6974	0.0090679
ENSMUSG00000032724	8.18345e-06	1.05932e-05	4.53737e-07	0.295683	4.58593	3.50481e-07	1.35598	0.00913896
ENSMUSG00000035864	1.20942e-05	1.05932e-05	1.88626e-05	0.290336	5.49507	2.15405e-05	1.59542	0.0104193
ENSMUSG00000049580	1.29242e-05	1.05932e-05	1.11881e-06	0.289065	4.19836	1.36485e-06	1.2136	0.0106538
ENSMUSG00000026614	1.37825e-05	1.05932e-05	2.98149e-10	0.287881	4.48852	3.8787e-10	1.29216	0.010886
ENSMUSG00000026348	1.5812e-05	1.05932e-05	5.96022e-06	0.28504	4.04538	8.89588e-06	1.1531	0.0113988
ENSMUSG00000047617	1.59892e-05	1.05932e-05	1.72687e-06	0.284757	4.21886	2.60623e-06	1.20135	0.0114415
ENSMUSG00000039145	1.75178e-05	1.05932e-05	1.88626e-05	0.282677	4.30722	3.12002e-05	1.21755	0.0117968
ENSMUSG00000039982	2.07145e-05	1.05932e-05	7.1045e-11	0.278796	4.49548	1.38909e-10	1.25332	0.0124778
ENSMUSG00000052632	2.10096e-05	1.05932e-05	1.75151e-07	0.278404	4.39475	3.47339e-07	1.22352	0.0125371
ENSMUSG00000042834	2.24899e-05	1.05932e-05	8.83113e-06	0.276918	3.95032	1.87483e-05	1.09391	0.0128261
ENSMUSG00000036216	2.24899e-05	1.05932e-05	4.53737e-07	0.276913	4.23644	9.63199e-07	1.17313	0.0128261
ENSMUSG00000042363	2.34719e-05	1.05932e-05	2.13156e-09	0.275942	4.46821	4.72248e-09	1.23297	0.0130108
ENSMUSG00000041798	2.38636e-05	1.05932e-05	1.72687e-06	0.275596	3.9206	3.88974e-06	1.0805	0.0130831
ENSMUSG00000038233	2.5018e-05	1.05932e-05	0.000150844	0.274427	3.70079	0.000364314	1.0156	0.0132915
ENSMUSG00000002250	2.52118e-05	1.05932e-05	2.63667e-06	0.274268	3.96489	6.27459e-06	1.08744	0.0133259
ENSMUSG00000028150	2.59489e-05	1.05932e-05	3.78899e-08	0.2736	4.34713	9.28037e-08	1.18938	0.013455
ENSMUSG00000051452	3.01745e-05	1.05932e-05	2.83733e-07	0.27016	4.1111	8.08116e-07	1.11066	0.0141514
ENSMUSG00000044734	3.33213e-05	1.05932e-05	3.98411e-06	0.267918	5.27824	1.25309e-05	1.41414	0.0146287
ENSMUSG00000003228	3.34263e-05	1.05932e-05	3.3067e-05	0.267872	4.00424	0.000104444	1.07262	0.0146441
ENSMUSG00000027997	3.42332e-05	1.05932e-05	7.16709e-07	0.267349	5.56746	2.31587e-06	1.48845	0.0147614
ENSMUSG00000029009	3.44967e-05	1.05932e-05	3.78899e-08	0.267158	4.1344	1.23374e-07	1.10454	0.0147993
ENSMUSG00000046794	4.33162e-05	1.05932e-05	8.83113e-06	0.262023	3.89948	3.61097e-05	1.02175	0.0159695
ENSMUSG00000003721	4.5119e-05	1.05932e-05	2.13156e-09	0.261026	4.1611	9.07781e-09	1.08615	0.0161886
ENSMUSG00000029385	4.72458e-05	1.05932e-05	3.89247e-05	0.260041	3.76456	0.000173848	0.978938	0.0164397
ENSMUSG00000020381	4.86967e-05	1.05932e-05	1.29642e-05	0.25929	4.99261	5.95996e-05	1.29453	0.0166067
ENSMUSG00000074622	5.02408e-05	1.05932e-05	0.00093504	0.25861	3.3832	0.00831091	0.874928	0.0167808
ENSMUSG00000056313	5.06131e-05	1.05932e-05	7.77858e-05	0.258455	3.50918	0.000373858	0.906965	0.0168223
ENSMUSG00000036181	5.26668e-05	1.05932e-05	7.16709e-07	0.257412	3.91529	3.5629e-06	1.00784	0.0170473
ENSMUSG00000026179	5.50005e-05	1.05932e-05	2.20661e-08	0.256424	4.09667	1.14555e-07	1.05049	0.017296
ENSMUSG00000020034	5.72515e-05	1.05932e-05	2.72093e-05	0.255429	5.12716	0.000147146	1.30963	0.0175294
ENSMUSG00000016028	6.30907e-05	1.05932e-05	1.29642e-05	0.252877	3.89212	7.72163e-05	0.98423	0.0181074
ENSMUSG00000112920	6.31649e-05	1.05932e-05	3.78899e-08	0.252858	5.21025	2.25903e-07	1.31745	0.0181145
ENSMUSG00000029482	7.00936e-05	1.05932e-05	1.11881e-06	0.2499	3.48821	7.40216e-06	0.871705	0.0187552
ENSMUSG00000069733	7.06117e-05	1.05932e-05	2.63667e-06	0.249708	3.93309	1.75735e-05	0.982125	0.0188014
ENSMUSG00000040170	7.27373e-05	1.05932e-05	2.83733e-07	0.248947	3.65651	1.94801e-06	0.910278	0.0189886
ENSMUSG00000037465	7.2778e-05	1.05932e-05	0.000108716	0.248928	3.23528	0.000755646	0.805353	0.0189921
ENSMUSG00000037379	7.67347e-05	1.05932e-05	8.53601e-08	0.247552	4.75577	6.18259e-07	1.1773	0.0193309
ENSMUSG00000025504	8.10221e-05	1.05932e-05	1.26403e-08	0.245868	3.93783	9.66685e-08	0.968189	0.019685
ENSMUSG00000032898	8.27275e-05	1.05932e-05	1.11881e-06	0.245219	5.15444	8.73635e-06	1.26397	0.0198224
ENSMUSG00000034591	8.50284e-05	1.05932e-05	1.72687e-06	0.244452	3.50066	1.38595e-05	0.855745	0.0200048
ENSMUSG00000045775	8.5421e-05	1.05932e-05	0.0046826	0.244303	4.96034	0.865597	1.21183	0.0200356
ENSMUSG00000024254	9.23774e-05	1.05932e-05	1.11881e-06	0.242026	5.0474	9.75542e-06	1.2216	0.0205662
ENSMUSG00000028755	9.59277e-05	1.05932e-05	0.00279678	0.241048	3.17619	0.223403	0.765613	0.0208268
ENSMUSG00000038370	9.79186e-05	1.05932e-05	8.53601e-08	0.240553	3.55648	7.88939e-07	0.855522	0.0209701
ENSMUSG00000025757,ENSMUSG00000115951	0.000103729	1.05932e-05	1.75151e-07	0.238904	3.70871	1.71489e-06	0.886025	0.0213775
ENSMUSG00000022797	0.000106824	1.05932e-05	4.53737e-07	0.238126	3.56493	4.57504e-06	0.848902	0.0215884
ENSMUSG00000026566	0.000122088	1.05932e-05	1.26403e-08	0.23442	3.70293	1.45665e-07	0.868041	0.0225726
ENSMUSG00000020572	0.000124951	1.05932e-05	1.13165e-09	0.233836	3.72608	1.33467e-08	0.871294	0.0227479
ENSMUSG00000034917	0.000126105	1.05932e-05	5.87715e-10	0.233561	3.67262	6.99554e-09	0.85778	0.0228178
ENSMUSG00000001095	0.000126301	1.05932e-05	1.29642e-05	0.233531	3.50252	0.000154579	0.817948	0.0228296
ENSMUSG00000021270	0.000135179	1.05932e-05	3.98411e-06	0.231871	3.42522	5.08359e-05	0.794208	0.0233532
ENSMUSG00000065952	0.000139623	1.05932e-05	0.000150844	0.231006	3.03324	0.0020332	0.700696	0.0236066
ENSMUSG00000041119	0.00016683	1.05932e-05	0.000207829	0.226538	3.26035	0.00341404	0.738595	0.0250516
ENSMUSG00000060371	0.00017141	1.05932e-05	2.83733e-07	0.225861	3.35842	4.59061e-06	0.758538	0.025279
ENSMUSG00000025813	0.000176024	1.05932e-05	3.93275e-09	0.225157	3.42864	2.48805e-07	0.771984	0.0398379
ENSMUSG00000026489	0.000187791	1.05932e-05	1.0667e-07	0.223485	3.51647	1.89079e-06	0.78588	0.0260607
ENSMUSG00000039633	0.000193841	1.05932e-05	1.29642e-05	0.222661	3.12585	0.00023724	0.696007	0.0263379
ENSMUSG00000006356	0.000195518	1.05932e-05	2.13156e-09	0.222409	3.42481	3.93376e-08	0.761708	0.0264137
ENSMUSG00000048782	0.00020082	1.05932e-05	2.63667e-06	0.22176	3.39364	4.99792e-05	0.752574	0.0266506
ENSMUSG00000071633	0.000206708	1.05932e-05	1.0667e-07	0.221096	4.94713	2.08126e-06	1.09379	0.0269088
ENSMUSG00000074063	0.000213128	1.05932e-05	2.63667e-06	0.220266	3.27476	5.30422e-05	0.721318	0.0271847
ENSMUSG00000048856	0.000223047	1.05932e-05	3.89247e-05	0.219144	4.51548	0.000820735	0.989538	0.0276005
ENSMUSG00000026839	0.000225148	1.05932e-05	3.98411e-06	0.218951	3.16841	8.46699e-05	0.693726	0.0276869
ENSMUSG00000040505	0.000225899	1.05932e-05	4.53737e-07	0.218863	3.40349	9.67482e-06	0.744899	0.0277177
ENSMUSG00000038526	0.000228135	1.05932e-05	1.75151e-07	0.218575	3.37279	3.77161e-06	0.737208	0.0278089
ENSMUSG00000025936	0.000231118	1.05932e-05	1.72687e-06	0.218245	3.28333	3.7672e-05	0.71657	0.0279297
ENSMUSG00000078612	0.000237193	1.05932e-05	1.72687e-06	0.21751	3.17995	3.86622e-05	0.691669	0.0281726
ENSMUSG00000036120	0.000243465	1.05932e-05	2.13156e-09	0.216828	3.41113	4.89844e-08	0.739629	0.0284189
ENSMUSG00000042010	0.000254454	1.05932e-05	7.11584e-09	0.215645	3.33857	1.70907e-07	0.719945	0.0288406
ENSMUSG00000032786	0.000278379	1.05932e-05	0.000207829	0.213373	3.01918	0.00569679	0.644211	0.0297182
ENSMUSG00000028766	0.000279111	1.05932e-05	1.72687e-06	0.213277	3.18836	4.54948e-05	0.680003	0.0297443
ENSMUSG00000115338	0.000285287	1.05932e-05	1.50799e-11	0.212711	3.42955	4.06072e-10	0.729502	0.0299622
ENSMUSG00000065147	0.000296208	1.05932e-05	0.000108716	0.211695	2.8909	0.00307549	0.611991	0.03034
ENSMUSG00000044548	0.000299863	1.05932e-05	5.52393e-05	0.211336	2.89207	0.00156825	0.611199	0.0304644
ENSMUSG00000031327	0.000302597	1.05932e-05	1.72687e-06	0.211076	3.17078	4.5175e-06	0.669277	0.0137546
ENSMUSG00000032066	0.000307973	1.05932e-05	0.000817952	0.210661	3.03353	0.0396855	0.639049	0.0307368
ENSMUSG00000021368	0.000314674	1.05932e-05	2.72093e-05	0.210082	3.10668	0.000808767	0.652657	0.0309583
ENSMUSG00000056091	0.000320996	1.05932e-05	7.11584e-09	0.209485	3.18604	2.156e-07	0.667428	0.0311644
ENSMUSG00000024589	0.000338532	1.05932e-05	1.13165e-09	0.208082	3.23835	3.61605e-08	0.673841	0.0317222
ENSMUSG00000029003	0.000339822	1.05932e-05	5.87715e-10	0.207956	3.33374	1.88513e-08	0.693274	0.0317625
ENSMUSG00000020623	0.000344402	1.05932e-05	1.29642e-05	0.207498	2.94788	0.00042151	0.611679	0.0319046
ENSMUSG00000049555	0.000364641	1.05932e-05	2.13156e-09	0.205968	3.18822	7.33647e-08	0.656672	0.0325182
ENSMUSG00000011179	0.000371694	1.05932e-05	8.83113e-06	0.205454	3.03817	0.00110161	0.624205	0.0499575
ENSMUSG00000023122	0.00037234	1.05932e-05	0.00061151	0.20541	4.21468	0.0295281	0.865739	0.0327456
ENSMUSG00000021281	0.000373715	1.05932e-05	7.16709e-07	0.205291	3.07245	2.52817e-05	0.630747	0.0327859
ENSMUSG00000040128	0.000380474	1.05932e-05	3.78899e-08	0.204796	3.30246	1.36073e-06	0.67633	0.0329825
ENSMUSG00000053617	0.000383143	1.05932e-05	7.39567e-06	0.204577	2.68135	0.000439753	0.548542	0.0390218
ENSMUSG00000024155	0.000395371	1.05932e-05	0.000386594	0.203707	2.63495	0.0165835	0.536757	0.0334077
ENSMUSG00000032754	0.000401156	1.05932e-05	2.72093e-05	0.203296	4.54111	0.00103104	0.923191	0.0335699
ENSMUSG00000037847	0.000402601	1.05932e-05	1.29642e-05	0.20317	3.02822	0.00049274	0.615244	0.0336102
ENSMUSG00000023243	0.000421697	1.05932e-05	0.0123658	0.201821	2.52745	75.7574	0.510092	0.0341337
ENSMUSG00000020641	0.000430043	1.05932e-05	2.63667e-06	0.201212	2.87965	0.000107027	0.579421	0.0343576
ENSMUSG00000026502,ENSMUSG00000111522	0.000435399	1.05932e-05	2.13156e-09	0.200853	3.2085	8.7601e-08	0.644437	0.0344997
ENSMUSG00000005125	0.000455188	1.05932e-05	0.000207829	0.199626	4.217	0.00931503	0.841823	0.0350149
ENSMUSG00000025511	0.000459588	1.05932e-05	7.11584e-09	0.199363	3.12492	3.08687e-07	0.622992	0.0351274
ENSMUSG00000025779	0.000461216	1.05932e-05	1.88626e-05	0.19925	2.93926	0.000821455	0.585649	0.0351689
ENSMUSG00000093930	0.000468237	1.05932e-05	2.63667e-06	0.198853	2.79507	0.000116533	0.555808	0.0353466
ENSMUSG00000091898	0.00047419	1.05932e-05	3.31039e-06	0.198485	2.88046	0.00014817	0.571727	0.0354958
ENSMUSG00000064254	0.000477376	1.05932e-05	2.13156e-09	0.198283	3.15415	9.60465e-08	0.625415	0.0355752
ENSMUSG00000029238	0.000498211	1.05932e-05	7.1045e-11	0.197147	3.10746	3.34095e-09	0.612625	0.0360856
ENSMUSG00000020108	0.00050486	1.05932e-05	0.000386594	0.196832	4.39304	0.0211759	0.864693	0.0362455
ENSMUSG00000048489	0.000508022	0.0338983	0.0155793	0.413359	5.61958	4.94765e-05	2.32291	1.30286e-05
ENSMUSG00000006442	0.000508132	1.05932e-05	3.89247e-05	0.196663	2.72778	0.00186975	0.536452	0.0363237
ENSMUSG00000108763	0.000509823	1.05932e-05	2.20661e-08	0.196587	3.08665	1.06186e-06	0.606795	0.036364
ENSMUSG00000064621	0.000525755	0.0137712	0.0695648	0.38645	3.58999	0.0674286	1.38735	0.00019306
ENSMUSG00000036019	0.000530665	1.05932e-05	0.00163532	0.19553	2.6391	0.300966	0.516023	0.0368531
ENSMUSG00000037003	0.000538424	1.05932e-05	3.98411e-06	0.195126	4.29469	0.000202482	0.838006	0.037032
ENSMUSG00000027993	0.000543397	1.05932e-05	1.0667e-07	0.194882	2.96517	5.47122e-06	0.577857	0.0371457
ENSMUSG00000022550	0.000547877	1.05932e-05	7.16709e-07	0.194614	2.96207	3.70638e-05	0.576461	0.0372476
ENSMUSG00000030556	0.000551175	1.05932e-05	0.000284393	0.194459	2.70443	0.0159922	0.5259	0.0373222
ENSMUSG00000028019	0.000551175	1.05932e-05	8.83113e-06	0.194458	2.95982	0.000459476	0.575561	0.0373222
ENSMUSG00000020649	0.000551804	1.05932e-05	8.83113e-06	0.194431	2.78553	0.00046	0.541593	0.0373364
ENSMUSG00000032607	0.000553749	1.05932e-05	3.78899e-08	0.194352	4.27462	1.98043e-06	0.830781	0.0373802
ENSMUSG00000031431	0.000561466	1.05932e-05	0.00362824	0.19401	2.42158	2.72354	0.469811	0.0375531
ENSMUSG00000009566	0.000566151	1.05932e-05	3.93275e-09	0.193741	3.05938	2.10161e-07	0.592729	0.0376574
ENSMUSG00000045827	0.000572691	1.05932e-05	1.29642e-05	0.19347	4.09854	0.000700912	0.792944	0.0378019
ENSMUSG00000027952	0.000576195	1.05932e-05	2.20661e-08	0.19333	2.98984	1.2001e-06	0.578025	0.0378789
ENSMUSG00000029772	0.000588711	1.05932e-05	2.72093e-05	0.19271	2.71667	0.00151309	0.52353	0.0381513
ENSMUSG00000023073	0.000589862	1.05932e-05	1.88626e-05	0.192668	2.71712	0.00105058	0.523503	0.0381761
ENSMUSG00000022241	0.000603855	1.05932e-05	7.1045e-11	0.192046	3.04547	4.04939e-09	0.584871	0.0384758
ENSMUSG00000037541	0.000611861	1.05932e-05	3.89247e-05	0.191746	2.69896	0.00225144	0.517516	0.0386452
ENSMUSG00000005514	0.000616258	1.05932e-05	1.26403e-08	0.191525	3.01503	7.35265e-07	0.577455	0.0387376
ENSMUSG00000041220	0.000624145	1.05932e-05	1.72687e-06	0.191165	2.87331	0.000101735	0.549279	0.0389022
ENSMUSG00000022218	0.000638558	1.05932e-05	0.000386594	0.190559	2.43957	0.0267837	0.464882	0.0391995
ENSMUSG00000071204	0.000639484	1.05932e-05	0.000700863	0.19051	2.66323	0.0630848	0.507372	0.0392184
ENSMUSG00000042293	0.000644594	1.05932e-05	1.88626e-05	0.190304	2.77002	0.00114806	0.527146	0.0393227
ENSMUSG00000052040	0.000647042	1.05932e-05	1.29642e-05	0.190199	2.72475	0.00079191	0.518245	0.0393724
ENSMUSG00000045087	0.000656662	1.05932e-05	0.000108716	0.189814	2.51662	0.00681805	0.47769	0.0395666
ENSMUSG00000039157	0.000659614	1.05932e-05	1.88626e-05	0.18967	2.86323	0.00117481	0.543069	0.0396259
ENSMUSG00000081058	0.00066727	1.05932e-05	0.00012978	0.189411	2.66925	0.00831162	0.505585	0.0397787
ENSMUSG00000037583	0.000671988	1.05932e-05	0.00061151	0.189222	4.1421	0.0532914	0.783776	0.0398722
ENSMUSG00000000555	0.000676247	1.05932e-05	4.53737e-07	0.189089	2.7985	2.89623e-05	0.529165	0.0399563
ENSMUSG00000025429,ENSMUSG00000116035	0.00068276	1.05932e-05	5.52393e-05	0.188873	2.75882	0.00357077	0.521066	0.0400842
ENSMUSG00000026249	0.00069334	1.05932e-05	1.11881e-06	0.188458	2.62993	7.32195e-05	0.49563	0.0402903
ENSMUSG00000019189	0.000713457	1.05932e-05	0.000207829	0.18775	2.6953	0.0146003	0.506042	0.0406764
ENSMUSG00000021127	0.000740966	1.05932e-05	0.000522156	0.1868	2.63875	0.0464761	0.492918	0.0411929
ENSMUSG00000031271	0.00074282	1.05932e-05	0.00124012	0.18671	4.17113	0.220671	0.778793	0.0412272
ENSMUSG00000009378	0.000749624	1.05932e-05	6.40498e-08	0.186445	2.95481	4.53195e-06	0.550909	0.0413527
ENSMUSG00000038244	0.000765445	1.05932e-05	8.83113e-06	0.185914	2.71818	0.000638098	0.505349	0.0416417
ENSMUSG00000044345	0.000780692	1.05932e-05	6.40498e-08	0.185357	2.85439	4.71977e-06	0.529081	0.0419165
ENSMUSG00000038068	0.000798086	1.05932e-05	1.13165e-09	0.184857	2.89397	8.5248e-08	0.534969	0.0422257
ENSMUSG00000062901	0.00081315	1.05932e-05	0.000207829	0.18443	2.38994	0.0166404	0.440775	0.0424898
ENSMUSG00000066441	0.000819489	1.05932e-05	2.63667e-06	0.184236	2.72292	0.000203951	0.50166	0.0425999
ENSMUSG00000033066	0.000833783	1.05932e-05	2.72093e-05	0.183794	2.5801	0.00214297	0.474207	0.0428463
ENSMUSG00000027577	0.000835856	0.00105932	0.00279678	0.304472	4.05788	0.00917374	1.23551	0.00714441
ENSMUSG00000023393	0.00083669	1.05932e-05	5.96022e-06	0.183707	2.7011	0.000470723	0.496212	0.042896
ENSMUSG00000025153	0.000841549	1.05932e-05	0.000108716	0.183565	4.12055	0.00873771	0.756389	0.042979
ENSMUSG00000057068	0.000882966	1.05932e-05	1.11881e-06	0.182374	2.62518	9.32447e-05	0.478763	0.043673
ENSMUSG00000044471	0.000896318	1.05932e-05	0.00163532	0.181955	4.07132	0.508346	0.740796	0.0438921
ENSMUSG00000019935	0.000913913	1.05932e-05	3.89247e-05	0.181474	2.54075	0.00336288	0.461079	0.0441776
ENSMUSG00000025185	0.000923499	1.05932e-05	1.42284e-06	0.181178	2.61103	3.72311e-06	0.473063	0.0137558
ENSMUSG00000036083	0.000943172	1.05932e-05	1.75151e-07	0.180667	2.81579	1.55929e-05	0.508718	0.0446442
ENSMUSG00000038539	0.000962894	1.05932e-05	3.98411e-06	0.180181	2.68371	0.000362109	0.483554	0.0449534
ENSMUSG00000020538	0.000967161	1.05932e-05	2.72093e-05	0.180061	2.38298	0.00248577	0.429083	0.0450197
ENSMUSG00000072949	0.000968077	1.05932e-05	0.00601289	0.180037	2.36429	20.4142	0.42566	0.0450339
ENSMUSG00000060519	0.000980346	1.05932e-05	5.52393e-05	0.179737	2.57402	0.00512712	0.462648	0.0452234
ENSMUSG00000065097	0.00098451	1.05932e-05	2.63667e-06	0.17963	2.63888	0.00024502	0.474021	0.0452874
ENSMUSG00000002068	0.00101415	1.05932e-05	0.000108716	0.178926	2.57783	0.0105298	0.461242	0.0457375
ENSMUSG00000027947	0.00101643	1.05932e-05	0.000522156	0.17886	2.20095	0.0637544	0.393663	0.0457718
ENSMUSG00000031770	0.00103149	1.05932e-05	0.00124012	0.178518	2.4506	0.306427	0.437477	0.0459968
ENSMUSG00000039620	0.0010354	1.05932e-05	6.40498e-08	0.178425	2.78901	6.25965e-06	0.497631	0.0460549
ENSMUSG00000032420	0.00104445	1.05932e-05	1.72687e-06	0.178186	2.63132	0.000170244	0.468864	0.0461887
ENSMUSG00000007646	0.00106035	1.05932e-05	2.3036e-05	0.177838	2.50894	0.00230681	0.446184	0.0464221
ENSMUSG00000016520	0.00109538	1.05932e-05	2.98149e-10	0.177089	2.80889	3.08263e-08	0.497423	0.0469278
ENSMUSG00000039395	0.00114008	1.05932e-05	5.87715e-10	0.176149	2.81314	6.32451e-08	0.495532	0.0475579
ENSMUSG00000034258	0.00116073	1.05932e-05	0.000207829	0.175758	4.10284	0.0237533	0.721109	0.0478434
ENSMUSG00000020604	0.00116384	1.05932e-05	2.72093e-05	0.17569	2.50834	0.00299126	0.440689	0.047886
ENSMUSG00000030795	0.00117206	1.05932e-05	3.98411e-06	0.17552	4.20156	0.000440768	0.737459	0.0479985
ENSMUSG00000025574	0.00121765	1.05932e-05	1.88626e-05	0.174633	2.35123	0.0184587	0.410601	0.099266
ENSMUSG00000038884	0.00121979	1.05932e-05	1.13165e-09	0.174594	2.78651	1.30293e-07	0.486507	0.0486417
ENSMUSG00000028195	0.00122041	1.05932e-05	0.00362824	0.174585	3.90311	5.91994	0.681426	0.0486499
ENSMUSG00000020919	0.00125713	1.05932e-05	1.88626e-05	0.173972	2.61535	0.00223903	0.454997	0.0491332
ENSMUSG00000022270	0.0012615	1.05932e-05	0.00247061	0.173896	2.27008	2.08983	0.394758	0.04919
ENSMUSG00000037455	0.00127843	1.05932e-05	7.16709e-07	0.173581	2.67266	8.64855e-05	0.463924	0.0494092
ENSMUSG00000026870	0.00131246	1.05932e-05	1.29642e-05	0.173043	2.52708	0.00160631	0.437293	0.0498438
ENSMUSG00000032735	0.00131752	1.05932e-05	4.53737e-07	0.172962	2.61485	5.64266e-05	0.452271	0.0499078
ENSMUSG00000057315	0.00131855	1.05932e-05	7.11584e-09	0.172948	2.68977	8.85616e-07	0.46519	0.0499208
ENSMUSG00000032715	0.00136602	1.05932e-05	0.000246111	0.172179	3.92951	0.0336551	0.67658	0.050513
ENSMUSG00000039956	0.00136939	1.05932e-05	1.75151e-07	0.172129	2.66001	2.26392e-05	0.457864	0.0505545
ENSMUSG00000017830	0.0013742	1.05932e-05	5.52393e-05	0.172062	2.31123	0.00718695	0.397675	0.0506137
ENSMUSG00000000876	0.00138145	1.05932e-05	7.1045e-11	0.171957	2.79238	9.26385e-09	0.480169	0.0507025
ENSMUSG00000006641	0.00139612	1.05932e-05	0.00093504	0.171759	2.43915	0.230948	0.418947	0.0508814
ENSMUSG00000066477	0.00140647	1.05932e-05	0.000284393	0.171596	2.35763	0.0408085	0.404559	0.0510069
ENSMUSG00000033917	0.00145953	1.05932e-05	1.75151e-07	0.170845	2.60086	2.41295e-05	0.444342	0.0516406
ENSMUSG00000036687	0.00148966	1.05932e-05	3.89247e-05	0.170371	3.76701	0.00548141	0.64179	0.0519936
ENSMUSG00000020883	0.00149393	1.05932e-05	0.000386594	0.170319	3.94885	0.0626617	0.672563	0.0520433
ENSMUSG00000073952	0.00149577	1.05932e-05	0.000246111	0.170296	1.4835	0.0368518	0.252634	0.0520646
ENSMUSG00000024827	0.0015061	1.05932e-05	3.78899e-08	0.170151	2.55098	5.38643e-06	0.434052	0.0521842
ENSMUSG00000021884	0.00151494	1.05932e-05	1.50799e-11	0.17004	2.71012	2.15633e-09	0.46083	0.0522861
ENSMUSG00000020917	0.00151658	1.05932e-05	0.000284393	0.170012	2.35834	0.0440033	0.400947	0.0523051
ENSMUSG00000021559	0.00156972	1.05932e-05	1.0667e-07	0.169332	2.67363	1.58049e-05	0.452731	0.0529091
ENSMUSG00000035372	0.0015858	1.05932e-05	0.000386594	0.169121	2.24637	0.0665149	0.379907	0.0530891
ENSMUSG00000061482	0.00159313	1.05932e-05	0.000108716	0.16904	2.27697	0.0165413	0.384898	0.0531709
ENSMUSG00000032633	0.00160102	1.05932e-05	1.88626e-05	0.168954	2.38246	0.00285152	0.402526	0.0532585
ENSMUSG00000059248	0.00163381	1.05932e-05	2.72093e-05	0.168566	2.53001	0.00419918	0.426474	0.0536198
ENSMUSG00000028527	0.00167056	1.05932e-05	1.75151e-07	0.168104	2.58112	4.89791e-05	0.433896	0.0653881
ENSMUSG00000053559	0.00167551	1.05932e-05	3.78899e-08	0.168019	2.57623	5.99231e-06	0.432856	0.0540722
ENSMUSG00000029664	0.00168367	1.05932e-05	6.40498e-08	0.167925	2.64698	1.01788e-05	0.444494	0.0541599
ENSMUSG00000045193	0.00172531	1.05932e-05	0.00163532	0.167506	3.71021	0.978508	0.621481	0.0546028
ENSMUSG00000029817	0.00175455	1.05932e-05	8.83113e-06	0.167148	2.54601	0.00146264	0.425562	0.0549096
ENSMUSG00000057147	0.00179608	1.05932e-05	2.63667e-06	0.166704	2.54629	0.000446999	0.424475	0.0553395
ENSMUSG00000064767	0.00186048	1.05932e-05	0.00093504	0.166024	2.3099	0.307763	0.383498	0.0559933
ENSMUSG00000068876	0.00188014	1.05932e-05	1.75151e-07	0.165824	2.58625	3.10832e-05	0.428862	0.0561899
ENSMUSG00000024966	0.0019264	1.05932e-05	1.29642e-05	0.165384	2.48792	0.0023577	0.411461	0.0566471
ENSMUSG00000028327	0.0019339	1.05932e-05	1.75151e-07	0.165315	2.58888	3.19719e-05	0.427981	0.0567206
ENSMUSG00000038366	0.0020353	1.05932e-05	1.75151e-07	0.164389	2.5014	3.36484e-05	0.411203	0.0576953
ENSMUSG00000050445	0.00203831	1.05932e-05	0.000108716	0.164354	2.30177	0.0211636	0.378305	0.0577238
ENSMUSG00000042246	0.00205328	1.05932e-05	0.000108716	0.164235	2.16589	0.021319	0.355714	0.0578647
ENSMUSG00000057054	0.00207377	1.05932e-05	1.26403e-08	0.164051	4.02354	2.47424e-06	0.660066	0.0580566
ENSMUSG00000058624	0.00209018	1.05932e-05	2.83733e-07	0.163909	2.48614	5.5978e-05	0.407501	0.0582094
ENSMUSG00000044986	0.00209452	1.05932e-05	4.53737e-07	0.163874	2.44792	8.97041e-05	0.40115	0.0582496
ENSMUSG00000037580	0.00209925	1.05932e-05	0.00163532	0.163833	4.03123	1.19059	0.660449	0.0582935
ENSMUSG00000066026	0.00210847	1.05932e-05	1.26403e-08	0.163752	2.61085	2.51565e-06	0.427532	0.0583787
ENSMUSG00000038422	0.00214681	1.05932e-05	0.000522156	0.163439	2.38344	0.134656	0.389547	0.0587305
ENSMUSG00000042408	0.00217485	1.05932e-05	4.97217e-06	0.163228	2.41946	0.00102073	0.394925	0.0589852
ENSMUSG00000043068	0.00218719	1.05932e-05	7.16709e-07	0.163132	2.42284	0.000147963	0.395243	0.0590965
ENSMUSG00000025764	0.00218916	1.05932e-05	0.00214444	0.163111	3.79579	2.48081	0.619133	0.0591143
ENSMUSG00000002409	0.00220327	1.05932e-05	0.000108716	0.163002	3.88918	0.0228763	0.633943	0.059241
ENSMUSG00000074794	0.00220965	0.00211864	0.0303368	0.310236	5.13009	5.31104	1.59154	0.00569113
ENSMUSG00000009647	0.00224796	1.05932e-05	5.96022e-06	0.162639	2.36834	0.00126471	0.385185	0.059639
ENSMUSG00000022723	0.00226784	1.05932e-05	8.83113e-06	0.162498	2.37116	0.00189054	0.385307	0.0598143
ENSMUSG00000024007	0.00232762	1.05932e-05	0.00124012	0.162036	2.10782	0.69147	0.341543	0.0603354
ENSMUSG00000015890	0.00235459	1.05932e-05	2.13156e-09	0.161834	2.58987	4.73736e-07	0.41913	0.0605675
ENSMUSG00000031400	0.00237495	1.05932e-05	7.16709e-07	0.161697	2.33591	0.000160665	0.377709	0.0607417
ENSMUSG00000025372	0.00239417	1.05932e-05	0.00124012	0.161558	3.91745	0.711239	0.632896	0.0609051
ENSMUSG00000061313	0.00244692	1.05932e-05	3.98411e-06	0.161181	2.27476	0.000920198	0.366647	0.0613493
ENSMUSG00000016487	0.00246995	1.05932e-05	0.000386594	0.161001	3.81192	0.1036	0.613724	0.0615411
ENSMUSG00000021951	0.00247337	1.05932e-05	1.59134e-05	0.160969	2.30862	0.00371609	0.371616	0.0615696
ENSMUSG00000054764	0.00249255	1.05932e-05	2.72093e-05	0.160847	2.15574	0.00640628	0.346745	0.0617283
ENSMUSG00000048080	0.00249443	0.128178	1	0.442331	3.30297	1.18442	1.46101	1.18442e-06
ENSMUSG00000060961	0.00249814	1.05932e-05	1.75151e-07	0.160811	4.21059	4.13003e-05	0.67711	0.0617745
ENSMUSG00000054855	0.00250059	1.05932e-05	3.3067e-05	0.160797	2.42978	0.00781331	0.390701	0.0617946
ENSMUSG00000058706,ENSMUSG00000108680	0.0025134	1.05932e-05	8.83113e-06	0.160713	2.38967	0.00209525	0.38405	0.0619
ENSMUSG00000035235	0.0025412	1.05932e-05	2.72093e-05	0.160524	2.10406	0.00653133	0.337753	0.0621274
ENSMUSG00000023079	0.00255576	1.05932e-05	0.000207829	0.160417	2.26374	0.0523015	0.363143	0.0622459
ENSMUSG00000016128	0.00258887	1.05932e-05	0.00279678	0.160196	2.0622	6.02914	0.330356	0.0625135
ENSMUSG00000040659	0.00259653	1.05932e-05	8.53601e-08	0.160153	2.45894	2.09205e-05	0.393807	0.0625751
ENSMUSG00000028919	0.00268237	1.05932e-05	1.11881e-06	0.159602	2.42646	0.000283269	0.387267	0.0632574
ENSMUSG00000040613	0.00276424	1.05932e-05	0.000207829	0.159118	2.14287	0.0565677	0.340969	0.0638946
ENSMUSG00000044359	0.00284791	1.05932e-05	6.40498e-08	0.158584	2.40025	1.72174e-05	0.380641	0.064533
ENSMUSG00000024277	0.00285591	1.05932e-05	2.83733e-07	0.158544	2.33927	7.64854e-05	0.370878	0.0645934
ENSMUSG00000022462	0.00287512	1.05932e-05	0.00093504	0.158423	2.16602	0.475607	0.343148	0.0647379
ENSMUSG00000024479	0.00289061	1.05932e-05	0.000700863	0.158342	2.30182	0.285157	0.364474	0.064854
ENSMUSG00000031596	0.0030376	1.05932e-05	0.00061151	0.157562	2.23082	0.240894	0.351493	0.0659353
ENSMUSG00000045658	0.00305121	1.05932e-05	1.26403e-08	0.157481	2.45191	3.64044e-06	0.386129	0.0660336
ENSMUSG00000046962	0.00312968	1.05932e-05	1.75151e-07	0.157067	2.41141	5.17412e-05	0.378752	0.066595
ENSMUSG00000027695	0.00316286	1.05932e-05	5.96022e-06	0.156897	2.3357	0.00177943	0.366464	0.0668296
ENSMUSG00000024812	0.00317498	1.05932e-05	0.000150844	0.156832	2.24509	0.0462342	0.352102	0.0669148
ENSMUSG00000025271	0.0032698	1.05932e-05	1.88626e-05	0.156347	2.21645	0.00582373	0.346536	0.0675746
ENSMUSG00000030357	0.00329635	1.05932e-05	2.63667e-06	0.156218	2.40481	0.00082038	0.375674	0.067757
ENSMUSG00000021704	0.00335634	1.05932e-05	0.0155793	0.155911	3.48995	1202.86	0.54412	0.0681656
ENSMUSG00000032606	0.00336579	1.05932e-05	5.87715e-10	0.155861	2.42556	1.86714e-07	0.378049	0.0682295
ENSMUSG00000033105	0.00342786	1.05932e-05	0.00093504	0.155581	2.06108	0.567043	0.320666	0.0686465
ENSMUSG00000000567	0.00349392	1.05932e-05	0.000386594	0.15527	2.12236	0.146549	0.329538	0.0690847
ENSMUSG00000042213	0.00351372	1.05932e-05	0.00124012	0.155175	2.00087	1.04383	0.310486	0.069215
ENSMUSG00000036863	0.00352094	1.05932e-05	1.29642e-05	0.155149	2.12939	0.00430926	0.330374	0.0692624
ENSMUSG00000048581	0.00369271	1.05932e-05	4.7082e-05	0.154369	2.29771	0.0164469	0.354696	0.070371
ENSMUSG00000036957	0.00370316	1.05932e-05	0.000817952	0.154328	2.09957	0.47719	0.324024	0.0704373
ENSMUSG00000042289	0.00372524	1.05932e-05	7.11584e-09	0.154233	3.78615	2.5021e-06	0.58395	0.0705771
ENSMUSG00000046079	0.00379639	1.05932e-05	8.83113e-06	0.153919	2.35145	0.00316478	0.361932	0.0710236
ENSMUSG00000008090	0.00387883	1.05932e-05	2.18177e-06	0.153604	3.86997	0.000798794	0.594441	0.0715341
ENSMUSG00000024160	0.00390276	1.05932e-05	0.0046826	0.153515	2.0115	39.5479	0.308795	0.0716809
ENSMUSG00000063704	0.00397967	1.05932e-05	4.53737e-07	0.153225	2.33559	0.000170441	0.357872	0.0721488
ENSMUSG00000028671	0.00402235	1.05932e-05	0.000207829	0.153076	2.17343	0.0823139	0.3327	0.0724058
ENSMUSG00000068747	0.00402491	1.05932e-05	0.000108716	0.153065	3.86618	0.0417902	0.591776	0.0724212
ENSMUSG00000040557	0.00405441	1.05932e-05	7.77858e-05	0.152968	3.68796	0.0299482	0.56414	0.0725977
ENSMUSG00000003623	0.00414193	1.05932e-05	1.26403e-08	0.152623	3.95515	4.94179e-06	0.603646	0.0731165
ENSMUSG00000084786	0.00414677	1.05932e-05	8.83113e-06	0.152607	2.205	0.00345687	0.336498	0.0731449
ENSMUSG00000031513	0.00415846	1.05932e-05	4.53737e-07	0.152567	2.24859	0.000178099	0.34306	0.0732136
ENSMUSG00000041959	0.00418394	1.05932e-05	6.40498e-08	0.152486	2.36511	2.52945e-05	0.360646	0.0733628
ENSMUSG00000030470	0.00428113	1.05932e-05	0.000207829	0.152121	3.79239	0.0876096	0.5769	0.0739266
ENSMUSG00000031134	0.00434814	1.05932e-05	0.000246111	0.151893	2.08755	0.107126	0.317083	0.0743103
ENSMUSG00000020190	0.00447301	1.05932e-05	0.000179336	0.151445	2.03008	0.0781518	0.307446	0.0750151
ENSMUSG00000021638	0.004517	1.05932e-05	0.000522156	0.151303	3.57829	0.283323	0.541406	0.0752602
ENSMUSG00000041135	0.00457482	1.05932e-05	0.000700863	0.151103	2.11894	0.451304	0.320178	0.07558
ENSMUSG00000024913	0.00458515	1.05932e-05	7.11584e-09	0.151067	2.37802	3.07966e-06	0.359241	0.0756369
ENSMUSG00000038217	0.00458709	1.05932e-05	0.000108716	0.15106	2.29117	0.0476273	0.346105	0.0756476
ENSMUSG00000050541	0.00458924	1.05932e-05	4.53737e-07	0.151055	2.35942	0.000196548	0.3564	0.0756594
ENSMUSG00000020044	0.00464007	1.05932e-05	3.3067e-05	0.150893	2.17154	0.0144983	0.327669	0.0759377
ENSMUSG00000026107	0.0047077	1.05932e-05	0.000246111	0.150665	2.11918	0.115985	0.319287	0.0763049
ENSMUSG00000017491	0.00478373	1.05932e-05	0.00093504	0.150424	3.51667	0.791332	0.528993	0.0767135
ENSMUSG00000030004	0.0048467	1.05932e-05	6.40498e-08	0.150234	2.36693	2.93013e-05	0.355594	0.0770487
ENSMUSG00000041827	0.00499662	1.05932e-05	7.77858e-05	0.149781	2.16844	0.0369079	0.324791	0.0778352
ENSMUSG00000045092	0.00500917	1.05932e-05	5.52393e-05	0.149741	2.18183	0.0261975	0.32671	0.0779003
ENSMUSG00000021411	0.00505156	1.05932e-05	0.000207829	0.149619	2.19288	0.103376	0.328097	0.0781194
ENSMUSG00000056698	0.00506811	1.05932e-05	3.98411e-06	0.149578	2.23656	0.00190593	0.334539	0.0782047
ENSMUSG00000040658	0.00510782	1.05932e-05	7.11584e-09	0.149464	2.3033	3.43072e-06	0.344259	0.0784084
ENSMUSG00000028133	0.00511477	1.05932e-05	0.000522156	0.149444	2.12388	0.320817	0.317402	0.078444
ENSMUSG00000024778	0.00512056	1.05932e-05	2.63667e-06	0.149422	2.11151	0.00127438	0.315507	0.0784736
ENSMUSG00000021400	0.00517804	1.05932e-05	3.78899e-08	0.149241	2.31337	1.85188e-05	0.345249	0.0787661
ENSMUSG00000047368	0.00521925	1.05932e-05	7.39567e-06	0.149123	1.86848	0.00364362	0.278633	0.0789746
ENSMUSG00000051674	0.00535161	1.05932e-05	1.29642e-05	0.148781	3.74033	0.00654979	0.556492	0.0796367
ENSMUSG00000033147	0.00535591	1.05932e-05	1.0667e-07	0.148767	2.18482	5.39263e-05	0.325029	0.079658
ENSMUSG00000066319	0.00535758	1.05932e-05	1.29642e-05	0.148764	2.28468	0.0065571	0.339879	0.0796663
ENSMUSG00000024592	0.00542259	1.05932e-05	0.00012978	0.148596	2.08656	0.0675447	0.310054	0.0799873
ENSMUSG00000025395	0.00548691	1.05932e-05	1.29642e-05	0.148421	2.07093	0.00671539	0.30737	0.0803023
ENSMUSG00000019768	0.00554636	1.05932e-05	2.63667e-06	0.148275	2.23438	0.00138035	0.331302	0.0805913
ENSMUSG00000046230	0.00567126	1.05932e-05	3.89247e-05	0.147942	2.18672	0.0208682	0.323506	0.0811918
ENSMUSG00000026389	0.00570557	1.05932e-05	7.16709e-07	0.147853	2.29407	0.000385981	0.339185	0.0813553
ENSMUSG00000027999	0.00572778	1.05932e-05	1.11881e-06	0.147799	3.57955	0.000604876	0.529055	0.0814607
ENSMUSG00000020620	0.00585258	1.05932e-05	0.000522156	0.147494	3.55767	0.367096	0.524734	0.0820481
ENSMUSG00000029575	0.00592843	1.05932e-05	1.11881e-06	0.147308	2.18861	0.000626066	0.322399	0.0824011
ENSMUSG00000023963	0.00597096	1.05932e-05	0.000700863	0.147204	1.97149	0.589033	0.290212	0.0825977
ENSMUSG00000027253	0.00612953	1.05932e-05	1.29642e-05	0.146838	2.06994	0.00750189	0.303944	0.0833226
ENSMUSG00000026922	0.00631591	1.05932e-05	3.98411e-06	0.1464	2.2367	0.00237518	0.327452	0.0841588
ENSMUSG00000020638	0.00637744	1.05932e-05	1.88626e-05	0.14626	1.9682	0.0113586	0.287869	0.0844312
ENSMUSG00000032249	0.00640082	1.05932e-05	1.72687e-06	0.146212	2.22508	0.00104333	0.325334	0.0845342
ENSMUSG00000030244	0.00640378	1.05932e-05	0.000284393	0.14621	2.07609	0.185804	0.303546	0.0845473
ENSMUSG00000028536	0.00641455	1.05932e-05	0.000817952	0.146186	1.95419	0.82658	0.285675	0.0845946
ENSMUSG00000029657	0.00649791	0.00211864	0.000700863	0.299913	3.83033	0.000584012	1.14877	0.00819617
ENSMUSG00000038403	0.00677761	1.05932e-05	0.000207829	0.145441	2.04328	0.138698	0.297177	0.0861616
ENSMUSG00000021245	0.00684716	1.05932e-05	5.96022e-06	0.145293	2.12687	0.00385223	0.309019	0.0864554
ENSMUSG00000038541	0.00694072	1.05932e-05	2.72093e-05	0.145121	2.09342	0.0178389	0.303799	0.0868474
ENSMUSG00000022673	0.00694981	1.05932e-05	1.11881e-06	0.145102	2.03397	0.000733928	0.295134	0.0868853
ENSMUSG00000040584	0.00698226	1.05932e-05	0.000700863	0.145036	1.96058	0.688797	0.284355	0.0870203
ENSMUSG00000074802	0.00700167	1.05932e-05	5.96022e-06	0.144996	2.09521	0.00393915	0.303797	0.0871009
ENSMUSG00000064451	0.00719273	1.05932e-05	0.00214444	0.144618	1.85475	8.15098	0.26823	0.0878861
ENSMUSG00000070705	0.00719652	1.05932e-05	0.00163532	0.144609	1.94758	4.08149	0.281637	0.0879015
ENSMUSG00000026638	0.00721631	1.05932e-05	2.72093e-05	0.144577	2.18886	0.0185472	0.316457	0.0879821
ENSMUSG00000058013	0.00722156	1.05932e-05	1.72687e-06	0.144563	2.15115	0.00117711	0.310978	0.0880034
ENSMUSG00000055044	0.00723527	1.05932e-05	4.53737e-07	0.144539	2.10497	0.000630421	0.304251	0.111583
ENSMUSG00000067071	0.00743947	1.05932e-05	1.29642e-05	0.144153	2.04885	0.00910511	0.295349	0.0888799
ENSMUSG00000037826	0.00761118	1.05932e-05	0.000700863	0.143846	1.87971	0.750839	0.270389	0.0895585
ENSMUSG00000021226	0.00779747	1.05932e-05	0.00214444	0.143526	1.92933	8.83628	0.276909	0.0902834
ENSMUSG00000032788	0.00784852	1.05932e-05	2.20661e-08	0.143433	2.14915	1.63469e-05	0.308259	0.09048
ENSMUSG00000039671	0.00795097	1.05932e-05	5.96022e-06	0.14326	2.10654	0.00447323	0.301783	0.0908721
ENSMUSG00000064387	0.00806027	0.00105932	0.000207829	0.264907	3.54556	0.000777343	0.939241	0.0152837
ENSMUSG00000020546	0.0080876	1.05932e-05	0.00093504	0.143027	1.90008	1.33786	0.271763	0.0913896
ENSMUSG00000072082	0.00812886	1.05932e-05	0.00124012	0.142947	2.00588	2.41485	0.286734	0.0915448
ENSMUSG00000096037	0.00813044	1.05932e-05	7.16709e-07	0.142941	1.98722	0.000550022	0.284056	0.0915507
ENSMUSG00000057963	0.00822197	1.05932e-05	0.000386594	0.142788	1.94766	0.344863	0.278103	0.091893
ENSMUSG00000030872	0.00840031	1.05932e-05	1.0667e-07	0.142494	2.22083	8.4579e-05	0.316454	0.0925527
ENSMUSG00000041653	0.00845395	1.05932e-05	0.0303368	0.142414	3.56786	22302.9	0.508114	0.0927494
ENSMUSG00000020528	0.00846562	1.05932e-05	8.83113e-06	0.1424	2.15116	0.00705719	0.306325	0.092792
ENSMUSG00000024413	0.00855442	1.05932e-05	8.83113e-06	0.142257	2.0712	0.00713122	0.294642	0.0931153
ENSMUSG00000027340	0.00859496	1.05932e-05	4.97217e-06	0.142199	3.65071	0.00403388	0.519127	0.0932622
ENSMUSG00000029512	0.00902397	1.05932e-05	0.000284393	0.14152	3.62227	0.261829	0.512624	0.0947889
ENSMUSG00000040640	0.00902533	1.05932e-05	0.000207829	0.141519	1.88899	0.184696	0.267328	0.0947937
ENSMUSG00000035900	0.00902905	1.05932e-05	0.000108716	0.141512	1.92671	0.0937476	0.272652	0.0948067
ENSMUSG00000019832	0.0091364	1.05932e-05	1.11881e-06	0.141354	2.12697	0.00096484	0.300657	0.095181
ENSMUSG00000022620	0.00914561	1.05932e-05	0.00214444	0.141342	3.56891	10.364	0.504438	0.0952129
ENSMUSG00000033871	0.00922845	1.05932e-05	3.89247e-05	0.141224	3.42445	0.0339574	0.483613	0.0954996
ENSMUSG00000018740	0.00933045	1.05932e-05	2.20661e-08	0.141065	2.2059	1.94335e-05	0.311176	0.0958502
ENSMUSG00000026848	0.00945133	1.05932e-05	5.52393e-05	0.140903	2.03916	0.0494296	0.287323	0.0962623
ENSMUSG00000030161	0.00949605	1.05932e-05	1.0667e-07	0.140852	3.96423	9.56115e-05	0.558371	0.0964139
ENSMUSG00000024987	0.00952854	0.0286017	0.0139726	0.376547	5.53696	0.00111524	2.08493	0.000360063
ENSMUSG00000022408	0.00957958	1.05932e-05	0.00061151	0.14073	1.94408	0.7597	0.273591	0.0966958
ENSMUSG00000056941	0.00967245	1.05932e-05	5.96022e-06	0.140606	2.17329	0.00544174	0.305576	0.0970073
ENSMUSG00000032012	0.0097026	1.05932e-05	8.83113e-06	0.140556	2.11677	0.00808837	0.297526	0.097108
ENSMUSG00000025085	0.00975416	1.05932e-05	1.29642e-05	0.140486	2.12713	0.011938	0.298832	0.0972797
ENSMUSG00000022353	0.00977234	1.05932e-05	1.88626e-05	0.140469	2.08646	0.0174052	0.293083	0.0973402
ENSMUSG00000009013	0.00981163	1.05932e-05	0.0046826	0.140411	1.87847	99.4243	0.263757	0.0974704
ENSMUSG00000015843	0.00984386	1.05932e-05	0.00362824	0.140366	1.75811	47.7502	0.246778	0.097577
ENSMUSG00000049164	0.00989484	1.05932e-05	8.83113e-06	0.140289	2.08542	0.00824863	0.292562	0.0977452
ENSMUSG00000049488	0.00990312	1.05932e-05	7.16709e-07	0.140279	2.15806	0.000669944	0.30273	0.0977725
ENSMUSG00000041632	0.0099507	1.05932e-05	1.88626e-05	0.140214	1.95321	0.0177228	0.273867	0.0979288
ENSMUSG00000032121	0.00998901	1.05932e-05	8.83113e-06	0.140166	2.136	0.00832714	0.299395	0.0980544
ENSMUSG00000020679	0.0100082	1.05932e-05	1.88626e-05	0.140137	2.03231	0.0178253	0.284802	0.0981171
ENSMUSG00000023055	0.0100409	1.05932e-05	0.000700863	0.14009	3.66121	0.990527	0.512899	0.0982237
ENSMUSG00000063889	0.0106824	1.05932e-05	1.47508e-10	0.139287	2.20173	1.48733e-07	0.306671	0.100273
ENSMUSG00000041782	0.0107758	1.05932e-05	5.52393e-05	0.139169	1.96057	0.0563564	0.272851	0.100564
ENSMUSG00000045392	0.0108812	1.05932e-05	3.89247e-05	0.139049	1.85188	0.040039	0.257501	0.100891
ENSMUSG00000026970	0.0109881	1.05932e-05	3.98411e-06	0.138927	3.59283	0.00413222	0.49914	0.10122
ENSMUSG00000037824	0.0110937	1.05932e-05	4.53737e-07	0.138804	2.09275	0.000475122	0.290481	0.101544
ENSMUSG00000073700	0.0111349	1.05932e-05	0.000386594	0.13876	3.49711	0.467044	0.485257	0.101669
ENSMUSG00000019989	0.011406	1.05932e-05	7.77858e-05	0.138445	1.95295	0.0842511	0.270376	0.102488
ENSMUSG00000035498	0.0114111	1.05932e-05	1.88626e-05	0.138439	1.96557	0.0203239	0.272112	0.102503
ENSMUSG00000040471	0.0114575	1.05932e-05	5.96022e-06	0.138389	2.10928	0.00644599	0.291901	0.102642
ENSMUSG00000035069	0.0117063	1.05932e-05	5.52393e-05	0.13812	1.86772	0.061223	0.25797	0.103379
ENSMUSG00000040511	0.0117273	1.05932e-05	0.0219695	0.1381	3.42108	11762	0.472452	0.103441
ENSMUSG00000050931,ENSMUSG00000116143	0.011866	1.05932e-05	0.000150844	0.137941	3.63178	0.172793	0.50097	0.103847
ENSMUSG00000020300	0.0121034	1.05932e-05	0.000207829	0.137699	1.99749	0.247686	0.275051	0.104535
ENSMUSG00000071335	0.0123148	1.05932e-05	2.72093e-05	0.137496	1.85358	0.0316513	0.25486	0.105141
ENSMUSG00000026571	0.0123411	1.05932e-05	0.000108716	0.137469	3.73715	0.128136	0.513743	0.105215
ENSMUSG00000022946	0.0123432	1.05932e-05	3.98411e-06	0.137467	2.06545	0.00464181	0.283932	0.105221
ENSMUSG00000031901	0.0124523	1.05932e-05	3.89247e-05	0.137371	1.94569	0.04582	0.267282	0.10553
ENSMUSG00000028344	0.0124569	1.05932e-05	2.83733e-07	0.137367	2.07011	0.000333613	0.284365	0.105543
ENSMUSG00000031286	0.0125262	1.05932e-05	3.98411e-06	0.137291	2.04139	0.00471065	0.280266	0.105739
ENSMUSG00000000056	0.0131217	1.05932e-05	0.00061151	0.136709	1.82267	1.04061	0.249175	0.107389
ENSMUSG00000050777	0.0132472	1.05932e-05	0.000284393	0.136578	1.90653	0.384363	0.260391	0.10773
ENSMUSG00000029730	0.013626	1.05932e-05	7.77858e-05	0.136241	1.78248	0.10065	0.242848	0.108747
ENSMUSG00000052137	0.0137291	1.05932e-05	0.0046826	0.136145	1.81919	139.121	0.247674	0.109021
ENSMUSG00000013846	0.0137582	1.05932e-05	6.40498e-08	0.136122	2.03559	8.3177e-05	0.277089	0.109098
ENSMUSG00000002661	0.0137587	1.05932e-05	2.72093e-05	0.136122	1.83404	0.0353621	0.249653	0.109099
ENSMUSG00000038827	0.0138629	1.05932e-05	7.16709e-07	0.136029	2.01671	0.000937821	0.27433	0.109374
ENSMUSG00000038055	0.0140733	1.05932e-05	0.000108716	0.135832	1.96042	0.146122	0.266287	0.109925
ENSMUSG00000079434	0.0140865	1.05932e-05	7.77858e-05	0.135819	1.98652	0.104051	0.269808	0.109959
ENSMUSG00000035992	0.0142336	1.05932e-05	0.00601289	0.135689	3.47087	300.149	0.470958	0.11034
ENSMUSG00000035948	0.0143029	1.05932e-05	0.000108716	0.135621	1.8642	0.148506	0.252826	0.110519
ENSMUSG00000032198	0.0143568	1.05932e-05	0.000150844	0.135582	1.89371	0.209064	0.256753	0.110658
ENSMUSG00000046245	0.0149162	1.05932e-05	0.000700863	0.135096	1.70871	1.47147	0.23084	0.112077
ENSMUSG00000044037	0.0152391	1.05932e-05	0.000207829	0.134817	1.73254	0.311854	0.233575	0.11288
ENSMUSG00000042485	0.0159457	1.05932e-05	3.3067e-05	0.134277	1.89054	0.0498239	0.253855	0.114598
ENSMUSG00000034442	0.0162412	1.05932e-05	1.72687e-06	0.134054	1.83786	0.0026473	0.246373	0.115302
ENSMUSG00000025078	0.0162507	1.05932e-05	2.83733e-07	0.134048	2.04304	0.000435217	0.273866	0.115324
ENSMUSG00000026768	0.0165773	1.05932e-05	0.00012978	0.133794	3.53401	0.20649	0.472828	0.116092
ENSMUSG00000046811	0.0165991	1.05932e-05	3.98411e-06	0.133778	1.99314	0.00624233	0.266638	0.116143
ENSMUSG00000030067	0.0166612	1.05932e-05	0.00188988	0.133728	1.8099	13.5873	0.242034	0.116287
ENSMUSG00000035834	0.0166958	1.05932e-05	0.000207829	0.133703	1.8727	0.341665	0.250385	0.116368
ENSMUSG00000042487	0.0168702	1.05932e-05	1.73532e-08	0.133573	2.10065	2.76328e-05	0.280591	0.116772
ENSMUSG00000021097	0.0170542	1.05932e-05	0.00279678	0.133451	1.81181	39.717	0.241789	0.117195
ENSMUSG00000025509	0.0170821	1.05932e-05	2.63667e-06	0.133427	2.01804	0.00425131	0.269261	0.117259
ENSMUSG00000037022	0.0175243	1.05932e-05	2.72093e-05	0.13311	1.94684	0.0450404	0.259143	0.118262
ENSMUSG00000015755	0.0176832	1.05932e-05	8.83113e-06	0.132997	2.09124	0.0147413	0.278129	0.118618
ENSMUSG00000024664	0.0179687	1.05932e-05	1.11881e-06	0.132798	1.9727	0.00189756	0.26197	0.119253
ENSMUSG00000036006	0.0181147	1.05932e-05	0.00279678	0.132697	1.7199	42.1868	0.228226	0.119575
ENSMUSG00000071856	0.0183043	1.05932e-05	0.00601289	0.132558	1.81627	385.988	0.240762	0.119991
ENSMUSG00000073096	0.0183205	1.05932e-05	0.000522156	0.132546	1.82685	1.14913	0.242143	0.120026
ENSMUSG00000020265	0.0183243	1.05932e-05	3.78899e-08	0.132543	2.00367	6.55353e-05	0.265572	0.120035
ENSMUSG00000029016	0.0184319	1.05932e-05	1.11881e-06	0.132477	2.00945	0.00194649	0.266204	0.120269
ENSMUSG00000032115	0.0184674	1.05932e-05	0.00163532	0.132451	3.51875	10.4737	0.466063	0.120346
ENSMUSG00000051000	0.0187292	1.05932e-05	0.000150844	0.13228	1.79541	0.272735	0.237497	0.120912
ENSMUSG00000027184	0.0188102	1.05932e-05	1.63161e-09	0.132223	2.09004	2.89689e-06	0.276351	0.121087
ENSMUSG00000029001	0.0188141	1.05932e-05	7.16709e-07	0.13222	1.8891	0.00127277	0.249777	0.121095
ENSMUSG00000027854	0.0188323	1.05932e-05	3.68735e-07	0.132211	1.92991	0.000655453	0.255156	0.121134
ENSMUSG00000067787	0.0189497	1.05932e-05	2.13156e-09	0.132142	1.98807	3.81261e-06	0.262706	0.121385
ENSMUSG00000026509	0.0191987	1.05932e-05	3.89247e-05	0.13197	1.95649	0.0706444	0.258199	0.121914
ENSMUSG00000027478	0.0195177	1.05932e-05	5.96022e-06	0.131762	1.97153	0.0109807	0.259773	0.122586
ENSMUSG00000001229	0.0196095	1.05932e-05	7.11584e-09	0.131702	2.03802	1.31709e-05	0.26841	0.122778
ENSMUSG00000039616	0.0197409	1.05932e-05	2.83733e-07	0.131615	1.96358	0.000528688	0.258437	0.123051
ENSMUSG00000065016	0.0200474	1.05932e-05	0.0046826	0.131429	1.78092	203.146	0.234065	0.123685
ENSMUSG00000035062	0.0202572	1.05932e-05	2.20661e-08	0.131308	2.02697	4.21917e-05	0.266159	0.124115
ENSMUSG00000027167	0.0203187	1.05932e-05	8.83113e-06	0.131263	1.9774	0.0169383	0.25956	0.124241
ENSMUSG00000014245	0.0206594	1.05932e-05	8.83113e-06	0.131064	1.86257	0.0172223	0.244117	0.124931
ENSMUSG00000040127	0.0208474	1.05932e-05	3.78899e-08	0.130968	2.04644	7.45586e-05	0.268017	0.125309
ENSMUSG00000022994	0.0210401	1.05932e-05	0.00163532	0.13085	1.71355	11.9328	0.224219	0.125694
ENSMUSG00000032290	0.0212262	1.05932e-05	5.96022e-06	0.13074	1.82823	0.0119419	0.239023	0.126063
ENSMUSG00000021944	0.0212783	1.05932e-05	7.77858e-05	0.130715	1.75562	0.157174	0.229485	0.126167
ENSMUSG00000046753	0.021322	1.05932e-05	0.000150844	0.130688	1.73987	0.310492	0.227379	0.126253
ENSMUSG00000038215	0.0215164	1.05932e-05	2.63667e-06	0.130589	1.98545	0.00535491	0.259278	0.126636
ENSMUSG00000071551	0.0217716	1.05932e-05	0.000386594	0.130453	1.90788	0.913191	0.248889	0.127134
ENSMUSG00000006850	0.0218636	1.05932e-05	0.000150844	0.130398	1.79359	0.318379	0.233881	0.127313
ENSMUSG00000025795	0.0221412	1.05932e-05	0.00124012	0.130254	3.55044	6.57751	0.46246	0.12785
ENSMUSG00000028032	0.0226009	1.05932e-05	0.000522156	0.130032	1.67602	1.41761	0.217935	0.128728
ENSMUSG00000025017	0.0226509	1.05932e-05	7.16709e-07	0.130004	3.64479	0.00153233	0.473837	0.128823
ENSMUSG00000022299,ENSMUSG00000107007	0.0228068	1.05932e-05	0.000700863	0.12992	1.78764	2.24988	0.232251	0.129118
ENSMUSG00000044148	0.0231284	1.05932e-05	0.000522156	0.129742	1.66156	1.4507	0.215575	0.129722
ENSMUSG00000047963	0.0231613	1.05932e-05	0.00214444	0.129728	1.72258	26.247	0.223466	0.129784
ENSMUSG00000024544	0.023345	1.05932e-05	7.16709e-07	0.129638	3.52443	0.00157929	0.456899	0.130126
ENSMUSG00000030729	0.0234593	1.05932e-05	8.83113e-06	0.129584	1.77335	0.0195564	0.229798	0.130338
ENSMUSG00000068923	0.02384	1.05932e-05	1.40911e-07	0.129391	1.9251	0.000317083	0.249091	0.131039
ENSMUSG00000058486	0.0238594	1.05932e-05	4.53737e-07	0.129379	1.94348	0.00102185	0.251446	0.131075
ENSMUSG00000021025	0.0239027	1.05932e-05	0.0046826	0.129359	1.67975	242.214	0.217292	0.131154
ENSMUSG00000027397	0.0241747	0.00105932	0.0243994	0.236347	3.01334	156.466	0.712196	0.0220574
ENSMUSG00000028675	0.024194	1.05932e-05	3.93275e-09	0.129219	2.03501	8.98107e-06	0.262962	0.131685
ENSMUSG00000051716	0.0243045	1.05932e-05	1.88626e-05	0.129162	1.89823	0.0432878	0.245179	0.131885
ENSMUSG00000027589	0.0244626	1.05932e-05	0.000207829	0.129078	1.68123	0.500607	0.217011	0.13217
ENSMUSG00000021687	0.0247817	1.05932e-05	7.77858e-05	0.128923	1.93822	0.183052	0.24988	0.132742
ENSMUSG00000039804	0.0253289	1.05932e-05	1.88626e-05	0.128666	1.89841	0.0451124	0.244261	0.133712
ENSMUSG00000022500	0.0254448	1.05932e-05	1.75151e-07	0.128622	1.97884	0.000420664	0.254522	0.133916
ENSMUSG00000022847	0.0259723	1.05932e-05	7.77858e-05	0.128379	1.76401	0.191847	0.226462	0.134835
ENSMUSG00000036478	0.0265737	1.05932e-05	7.77858e-05	0.1281	1.86112	0.196289	0.238409	0.135868
ENSMUSG00000032860	0.0270772	1.05932e-05	8.83113e-06	0.127884	1.82249	0.0225724	0.233068	0.136721
ENSMUSG00000015342	0.0272345	1.05932e-05	0.00093504	0.127819	1.6087	4.50517	0.205622	0.136985
ENSMUSG00000027001	0.0281928	1.05932e-05	2.63667e-06	0.127415	1.92013	0.00701649	0.244654	0.138573
ENSMUSG00000032114	0.0284146	1.05932e-05	5.5243e-09	0.127323	2.00742	1.48163e-05	0.255591	0.138936
ENSMUSG00000025732	0.0285922	1.05932e-05	3.98411e-06	0.127255	3.70196	0.0107525	0.471095	0.139225
ENSMUSG00000021918	0.0287509	1.05932e-05	1.75151e-07	0.127187	1.85743	0.000475321	0.236241	0.139482
ENSMUSG00000039254	0.0292896	1.05932e-05	3.98411e-06	0.126983	1.88784	0.0110147	0.239723	0.140348
ENSMUSG00000022179	0.0298087	1.05932e-05	1.29642e-05	0.126772	1.72732	0.0364826	0.218976	0.141172
ENSMUSG00000058756	0.0300404	1.05932e-05	7.77858e-05	0.12668	1.83722	0.221896	0.232739	0.141537
ENSMUSG00000001627	0.0302323	1.05932e-05	0.000386594	0.126611	1.75065	1.26807	0.221651	0.141838
ENSMUSG00000042496	0.0304441	1.05932e-05	0.000207829	0.126525	1.68941	0.623013	0.213753	0.142168
ENSMUSG00000020674	0.0309283	1.05932e-05	9.32507e-05	0.126342	1.76986	0.274594	0.223607	0.142918
ENSMUSG00000037712	0.0311294	1.05932e-05	0.000284393	0.126268	1.79336	0.903213	0.226444	0.143227
ENSMUSG00000027293	0.0312996	1.05932e-05	0.00124012	0.126199	1.64663	9.29823	0.207804	0.143487
ENSMUSG00000070985	0.0322437	1.05932e-05	7.16709e-07	0.125858	1.93589	0.00218128	0.243647	0.144916
ENSMUSG00000030228	0.0326597	1.05932e-05	0.00362824	0.125706	1.74692	158.425	0.219597	0.145536
ENSMUSG00000065353	0.0327399	0.00211864	7.77858e-05	0.270427	3.65283	0.00022033	0.987824	0.0140969
ENSMUSG00000029556	0.0334839	1.05932e-05	0.000386594	0.125427	1.67419	1.40445	0.209988	0.14675
ENSMUSG00000039461	0.033617	1.05932e-05	1.88626e-05	0.125378	1.87	0.059874	0.234456	0.146945
ENSMUSG00000040746	0.0345133	1.05932e-05	3.89247e-05	0.125079	1.74967	0.126997	0.218847	0.148239
ENSMUSG00000021591	0.0348661	1.05932e-05	2.63667e-06	0.124972	1.76482	0.00867731	0.220553	0.148743
ENSMUSG00000023206	0.0351458	1.05932e-05	1.88626e-05	0.124886	1.74347	0.062597	0.217736	0.149139
ENSMUSG00000046311	0.0354861	1.05932e-05	0.00124012	0.124777	1.6683	10.5419	0.208166	0.149619
ENSMUSG00000024070	0.0359244	1.05932e-05	0.000700863	0.124625	3.47163	3.54392	0.432654	0.150233
ENSMUSG00000026811	0.0362679	1.05932e-05	3.03216e-09	0.124515	1.97777	1.038e-05	0.246262	0.15071
ENSMUSG00000032913	0.0365413	1.05932e-05	2.83733e-07	0.124425	1.87222	0.000978628	0.232952	0.151088
ENSMUSG00000033253	0.0366359	1.05932e-05	1.26403e-08	0.124393	1.9101	4.37108e-05	0.237603	0.151218
ENSMUSG00000034007	0.0367669	1.05932e-05	0.00093504	0.124352	1.61518	6.08205	0.200851	0.151398
ENSMUSG00000051424	0.03726	0.315678	1	0.435814	3.36326	1.18442	1.46576	1.18442e-06
ENSMUSG00000055912,ENSMUSG00000102455	0.037383	1.05932e-05	1.11881e-06	0.124174	1.89562	0.00394779	0.235387	0.152239
ENSMUSG00000045319	0.0374546	1.05932e-05	1.72687e-06	0.124155	1.87707	0.00610506	0.233048	0.152336
ENSMUSG00000030806	0.0379283	1.05932e-05	6.65125e-05	0.124019	1.71331	0.23917	0.212482	0.152976
ENSMUSG00000038092	0.0379565	1.05932e-05	0.000108716	0.124008	3.63107	0.394098	0.450281	0.153014
ENSMUSG00000021028	0.0384584	1.05932e-05	0.0155793	0.123854	1.6448	13783	0.203715	0.153685
ENSMUSG00000024824,ENSMUSG00000097909	0.0385465	1.05932e-05	2.18177e-06	0.123828	1.91377	0.00793816	0.236978	0.153803
ENSMUSG00000023150	0.0391319	1.05932e-05	2.63667e-06	0.123661	1.80215	0.00973896	0.222855	0.154577
ENSMUSG00000022246	0.0398013	1.05932e-05	7.77858e-05	0.12346	1.64205	0.293995	0.202727	0.155454
ENSMUSG00000037720	0.0399033	1.05932e-05	5.52393e-05	0.123431	1.72171	0.20869	0.212512	0.155586
ENSMUSG00000063428	0.0399206	1.05932e-05	2.3036e-05	0.123425	1.74034	0.0868474	0.214802	0.155609
ENSMUSG00000020823	0.0400474	1.05932e-05	0.000817952	0.123393	3.54915	5.16052	0.437939	0.155773
ENSMUSG00000022637	0.0420691	1.05932e-05	0.00534774	0.122861	3.32828	628.528	0.408914	0.158352
ENSMUSG00000025505	0.042089	1.05932e-05	3.89247e-05	0.122854	1.67274	0.154873	0.205502	0.158377
ENSMUSG00000032300	0.0421305	1.05932e-05	5.96022e-06	0.122842	1.73351	0.0237027	0.212949	0.158429
ENSMUSG00000045672	0.0426619	1.05932e-05	1.75151e-07	0.1227	1.81058	0.000705303	0.222159	0.159092
ENSMUSG00000065402	0.0428036	0.00741525	0.00977018	0.315349	3.75562	0.0971648	1.18433	0.00461804
ENSMUSG00000042429	0.043675	1.05932e-05	1.29642e-05	0.122435	1.5491	0.0534535	0.189665	0.160342
ENSMUSG00000044197	0.0438291	1.05932e-05	0.00163532	0.122398	1.58044	24.8576	0.193443	0.16053
ENSMUSG00000027610	0.0444774	1.05932e-05	0.000522156	0.122241	1.70809	2.78979	0.208799	0.161318
ENSMUSG00000027185	0.044831	1.05932e-05	1.29642e-05	0.12215	1.70626	0.0548683	0.208421	0.161744
ENSMUSG00000067916	0.0450816	1.05932e-05	6.65125e-05	0.122086	1.72291	0.284278	0.210344	0.162045
ENSMUSG00000039456	0.0451449	1.05932e-05	5.52393e-05	0.12207	1.61971	0.236104	0.197718	0.162121
ENSMUSG00000040943	0.0453371	1.05932e-05	2.72093e-05	0.122018	1.7125	0.116524	0.208956	0.16235
ENSMUSG00000021759	0.0457421	1.05932e-05	1.0667e-07	0.121925	1.72665	0.000460557	0.210521	0.162833
ENSMUSG00000042328	0.0461626	1.05932e-05	0.00124012	0.12183	1.65864	13.7136	0.202072	0.16333
ENSMUSG00000056148	0.0461918	1.05932e-05	0.00163532	0.121822	1.53004	26.1976	0.186393	0.163364
ENSMUSG00000033486	0.0462028	1.05932e-05	1.59134e-05	0.121818	1.61855	0.0694169	0.197169	0.163377
ENSMUSG00000024978	0.0462953	1.05932e-05	0.000284393	0.1218	1.60878	1.34325	0.195949	0.163486
ENSMUSG00000029787	0.0464736	1.05932e-05	0.000108716	0.121758	3.18048	0.482531	0.387248	0.163696
ENSMUSG00000041459	0.0478457	1.05932e-05	1.88626e-05	0.121432	1.73672	0.0852163	0.210892	0.165291
ENSMUSG00000026827	0.0481684	1.05932e-05	0.000284393	0.121356	1.6906	1.39759	0.205164	0.165662
ENSMUSG00000010609	0.0482904	1.05932e-05	1.11881e-06	0.121325	1.73065	0.00509966	0.209972	0.165802
ENSMUSG00000029428	0.0484416	1.05932e-05	7.77858e-05	0.121292	1.72681	0.357818	0.209448	0.165975
ENSMUSG00000078566	0.0486119	1.05932e-05	4.53737e-07	0.121253	1.81738	0.00155929	0.220363	0.150904
ENSMUSG00000007656	0.0487326	1.05932e-05	1.88626e-05	0.12122	1.74205	0.0867958	0.211171	0.166306
ENSMUSG00000003949	0.0491063	1.05932e-05	0.00093504	0.121128	1.6929	8.12324	0.205057	0.16673
ENSMUSG00000056612	0.0493558	1.05932e-05	0.000700863	0.12107	1.62935	4.86892	0.197265	0.167012
ENSMUSG00000074890	0.0495282	1.05932e-05	2.83733e-07	0.121034	1.77478	0.00132643	0.214809	0.167207
ENSMUSG00000001436	0.0499345	1.05932e-05	3.98411e-06	0.120941	1.81367	0.0187785	0.219346	0.167663
ENSMUSG00000042210	0.050507	1.05932e-05	5.87715e-10	0.120821	1.865	2.80183e-06	0.22533	0.168301
ENSMUSG00000041777	0.0505646	1.05932e-05	0.00534774	0.120807	3.18306	1541.65	0.384535	0.213556
ENSMUSG00000037270	0.0507056	1.05932e-05	7.11584e-09	0.120779	1.90727	8.66084e-06	0.230357	0.106766
ENSMUSG00000023495	0.050968	1.05932e-05	0.00163532	0.120723	3.34186	28.9064	0.40344	0.168811
ENSMUSG00000039046	0.0510797	1.05932e-05	0.000108716	0.120696	1.68278	0.530355	0.203104	0.168935
ENSMUSG00000022383	0.0512119	1.05932e-05	1.88626e-05	0.120667	1.72829	0.0912117	0.208549	0.16908
ENSMUSG00000033174	0.0518387	1.05932e-05	3.98411e-06	0.120543	1.64893	0.0194946	0.198767	0.169767
ENSMUSG00000071655	0.0519635	1.05932e-05	1.75151e-07	0.12052	3.50249	0.000859081	0.422121	0.169903
ENSMUSG00000040964	0.0519635	1.05932e-05	0.000150844	0.12052	1.61476	0.756695	0.194611	0.169903
ENSMUSG00000028961	0.0530523	1.05932e-05	7.16709e-07	0.120286	1.80991	0.00358898	0.217707	0.171082
ENSMUSG00000040350,ENSMUSG00000116408	0.0530556	1.05932e-05	0.000284393	0.120285	1.43913	1.5394	0.173106	0.171086
ENSMUSG00000022814	0.0531869	1.05932e-05	0.00768313	0.120258	3.3265	2315.47	0.400037	0.171226
ENSMUSG00000032349	0.053199	1.05932e-05	1.75151e-07	0.120255	3.34084	0.000879507	0.401752	0.17124
ENSMUSG00000050030	0.0548519	0.35911	1	0.477351	3.74316	1.18442	1.7868	1.18442e-06
ENSMUSG00000039031	0.0555714	1.05932e-05	0.000700863	0.119772	1.57301	5.48209	0.188403	0.173748
ENSMUSG00000008305	0.0562583	1.05932e-05	0.0046826	0.119632	3.27087	570.083	0.3913	0.174461
ENSMUSG00000010406	0.0565809	1.05932e-05	8.83113e-06	0.119564	1.67719	0.0471675	0.200531	0.174794
ENSMUSG00000045314	0.0569163	1.05932e-05	9.1776e-07	0.119498	1.64305	0.00493048	0.196341	0.175139
ENSMUSG00000036585	0.0569868	1.05932e-05	1.75151e-07	0.119485	1.86648	0.000942127	0.223015	0.175211
ENSMUSG00000004565	0.057297	1.05932e-05	0.00214444	0.119422	1.62213	64.9304	0.193717	0.175528
ENSMUSG00000021500	0.0574723	1.05932e-05	0.00768313	0.119389	1.60482	2502.03	0.191598	0.175707
ENSMUSG00000038768	0.0575991	1.05932e-05	1.59134e-05	0.119368	1.57538	0.0865391	0.18805	0.175836
ENSMUSG00000001525	0.0577751	1.05932e-05	1.29642e-05	0.119336	1.64187	0.0707104	0.195935	0.176015
ENSMUSG00000043190	0.0589752	1.05932e-05	0.000179336	0.119104	1.55916	1.03041	0.185702	0.177226
ENSMUSG00000021906	0.0593936	1.05932e-05	7.77858e-05	0.119022	1.73491	0.438715	0.206493	0.177644
ENSMUSG00000041845	0.0596589	1.05932e-05	0.000386594	0.118975	1.5886	2.50234	0.189003	0.177908
ENSMUSG00000024350	0.0598665	1.05932e-05	0.000522156	0.11894	1.57865	3.75505	0.187765	0.178114
ENSMUSG00000038375	0.0602758	1.05932e-05	1.0667e-07	0.118864	1.75081	0.000606891	0.208108	0.178519
ENSMUSG00000022297,ENSMUSG00000107137	0.0603178	1.05932e-05	0.00124012	0.118853	3.3021	17.9187	0.392464	0.17856
ENSMUSG00000040463	0.0607859	1.05932e-05	5.52393e-05	0.118763	1.59665	0.317905	0.189623	0.179021
ENSMUSG00000021215	0.0607932	1.05932e-05	3.93275e-09	0.118762	1.79169	2.25671e-05	0.212784	0.179028
ENSMUSG00000031586	0.060926	1.05932e-05	2.63667e-06	0.118739	1.79419	0.015163	0.213041	0.179159
ENSMUSG00000027690	0.0619955	1.05932e-05	7.16709e-07	0.118556	1.81723	0.00419398	0.215444	0.180201
ENSMUSG00000039917	0.0650263	1.05932e-05	3.78899e-08	0.118024	1.82039	0.000232561	0.214849	0.183091
ENSMUSG00000026272	0.065341	1.05932e-05	0.000108716	0.117972	3.44035	0.678429	0.405865	0.183386
ENSMUSG00000075137	0.0656901	0.381356	1	0.466041	3.29353	1.18442	1.53492	1.18442e-06
ENSMUSG00000069274	0.0657712	1.05932e-05	3.89247e-05	0.1179	1.56821	0.242015	0.184892	0.183787
ENSMUSG00000026893	0.0659825	1.05932e-05	1.88626e-05	0.117866	1.61747	0.117519	0.190645	0.183984
ENSMUSG00000021203	0.0663016	1.05932e-05	0.000386594	0.117815	1.56743	2.78096	0.184666	0.18428
ENSMUSG00000052151	0.0666178	1.05932e-05	5.96022e-06	0.117767	1.74803	0.0374793	0.205861	0.184572
ENSMUSG00000060373	0.0667783	1.05932e-05	3.98411e-06	0.117738	1.6751	0.0251129	0.197224	0.184721
ENSMUSG00000020831	0.0671063	1.05932e-05	1.08977e-05	0.117686	1.65992	0.0690355	0.195348	0.185023
ENSMUSG00000033781	0.067225	1.05932e-05	1.72687e-06	0.117668	1.7802	0.0109576	0.209474	0.185132
ENSMUSG00000060470	0.0675442	1.05932e-05	5.96022e-06	0.117619	1.65539	0.0380005	0.194705	0.185424
ENSMUSG00000010936	0.067618	1.05932e-05	6.40498e-08	0.117605	1.81516	0.000408793	0.213472	0.185492
ENSMUSG00000027901	0.0677592	1.05932e-05	0.0046826	0.117579	1.63602	686.626	0.192362	0.185621
ENSMUSG00000022885	0.0693632	1.05932e-05	3.98411e-06	0.117334	3.55361	0.026085	0.416959	0.187074
ENSMUSG00000028542	0.0698571	1.05932e-05	1.29642e-05	0.117255	1.75184	0.0854976	0.205412	0.187517
ENSMUSG00000034064	0.0703055	1.05932e-05	1.72687e-06	0.117187	1.6229	0.0114597	0.190183	0.187917
ENSMUSG00000054115	0.0707384	1.05932e-05	8.83113e-06	0.117113	1.59521	0.0589696	0.186821	0.188302
ENSMUSG00000073016	0.0718184	1.05932e-05	9.1776e-07	0.116945	1.70482	0.000936279	0.199371	0.100665
ENSMUSG00000020111	0.0721114	1.05932e-05	3.89247e-05	0.116905	1.61743	0.265345	0.189085	0.189513
ENSMUSG00000032902	0.072454	1.05932e-05	1.0667e-07	0.11685	1.74329	0.000729507	0.203705	0.189812
ENSMUSG00000009569	0.0734322	1.05932e-05	2.63667e-06	0.116703	1.71821	0.0182755	0.20052	0.190663
ENSMUSG00000000303	0.0758909	1.05932e-05	0.000386594	0.116343	1.59564	3.18318	0.185642	0.192767
ENSMUSG00000032068	0.0762678	1.05932e-05	0.00601289	0.116283	1.49804	1608.29	0.174198	0.193086
ENSMUSG00000021806	0.0765067	1.05932e-05	7.11584e-09	0.116247	1.77632	5.13864e-05	0.206491	0.193287
ENSMUSG00000026202	0.0765263	1.05932e-05	2.72093e-05	0.116244	1.66749	0.196686	0.193835	0.193304
ENSMUSG00000018932	0.0765868	1.05932e-05	2.83733e-07	0.116235	1.74838	0.0020511	0.203224	0.193355
ENSMUSG00000052117	0.0776487	1.05932e-05	0.00768313	0.116088	3.2198	3380.4	0.373781	0.194244
ENSMUSG00000068686	0.0777126	1.05932e-05	0.00124012	0.116076	1.53157	23.0862	0.177779	0.194298
ENSMUSG00000041272	0.0777752	1.05932e-05	0.00163532	0.116068	1.49526	44.1101	0.173551	0.19435
ENSMUSG00000030649	0.0784082	1.05932e-05	3.98411e-06	0.115984	1.76493	0.0294865	0.204705	0.194876
ENSMUSG00000018999	0.0790332	1.05932e-05	1.88626e-05	0.115896	1.62435	0.140763	0.188256	0.195392
ENSMUSG00000027660	0.079272	1.05932e-05	2.63667e-06	0.115867	1.59612	0.0197288	0.184936	0.195589
ENSMUSG00000034617	0.0800174	1.05932e-05	0.00768313	0.115763	3.33854	3483.52	0.386479	0.1962
ENSMUSG00000046032	0.0809514	1.05932e-05	0.000108716	0.115629	1.4898	0.840509	0.172265	0.19696
ENSMUSG00000025227	0.0815912	1.05932e-05	7.77858e-05	0.115539	1.6929	0.60268	0.195596	0.197478
ENSMUSG00000042628	0.0829448	1.05932e-05	2.63667e-06	0.115369	1.73225	0.0206429	0.199848	0.198564
ENSMUSG00000071711	0.083452	1.05932e-05	3.98411e-06	0.115309	1.73166	0.0313832	0.199677	0.198968
ENSMUSG00000036975	0.0840286	1.05932e-05	3.89247e-05	0.115235	1.68185	0.309196	0.193809	0.199425
ENSMUSG00000030340	0.0840555	1.05932e-05	9.32507e-05	0.115231	1.64157	0.74628	0.18916	0.199446
ENSMUSG00000024900	0.0848125	1.05932e-05	1.75151e-07	0.115138	1.79671	0.00140215	0.20687	0.200043
ENSMUSG00000047153	0.0860441	0.00105932	0.00124012	0.202937	2.68751	0.120463	0.545397	0.0336908
ENSMUSG00000020782	0.0862014	1.05932e-05	0.000386594	0.114971	1.51869	3.61564	0.174606	0.201129
ENSMUSG00000005580	0.0874701	1.05932e-05	0.00601289	0.114812	3.08179	1844.51	0.353825	0.202111
ENSMUSG00000074071	0.0880325	1.05932e-05	0.000207829	0.114749	1.49066	1.80151	0.171051	0.202544
ENSMUSG00000029111	0.0886905	1.05932e-05	7.11584e-09	0.114667	1.78638	5.95699e-05	0.204839	0.203047
ENSMUSG00000021754	0.0895781	1.05932e-05	0.000150844	0.114567	1.62768	1.30444	0.186478	0.203722
ENSMUSG00000034308	0.089833	1.05932e-05	3.98411e-06	0.114536	1.71739	0.0337829	0.196703	0.203915
ENSMUSG00000050069	0.091488	0.00105932	0.000386594	0.201155	2.74575	0.0180844	0.55232	0.0343872
ENSMUSG00000024065	0.0918325	1.05932e-05	3.98411e-06	0.114294	1.67541	0.0345349	0.191488	0.205417
ENSMUSG00000007950	0.0937583	1.05932e-05	0.00143772	0.114075	3.32416	39.0235	0.379202	0.206843
ENSMUSG00000028412	0.0938776	1.05932e-05	3.89247e-05	0.114063	1.77756	0.00148503	0.202753	0.0336375
ENSMUSG00000022957	0.0940147	1.05932e-05	0.00108758	0.114045	1.59588	21.0669	0.182002	0.207031
ENSMUSG00000059970	0.0941309	1.05932e-05	2.29442e-07	0.114032	1.74757	0.00203858	0.199279	0.207117
ENSMUSG00000096320	0.0949238	0.431144	1	0.430222	3.1207	1.18442	1.34259	1.18442e-06
ENSMUSG00000046876	0.0955798	0.00211864	0.000522156	0.243654	2.94115	0.0878327	0.716622	0.0509323
ENSMUSG00000020743	0.0958596	1.05932e-05	1.0667e-07	0.113849	1.73862	0.000965168	0.197939	0.208377
ENSMUSG00000023030	0.0966677	1.05932e-05	0.00214444	0.113764	1.60873	109.546	0.183016	0.208961
ENSMUSG00000033377	0.0970726	1.05932e-05	2.72093e-05	0.11372	3.24775	0.249494	0.369334	0.209252
ENSMUSG00000025512	0.0976987	1.05932e-05	0.000150844	0.113649	1.63881	1.42269	0.186249	0.209701
ENSMUSG00000033618	0.10073	0.00105932	0.0155793	0.198444	2.41468	170.13	0.47918	0.0355088
ENSMUSG00000003062	0.100973	1.05932e-05	0.000207829	0.113303	1.52761	2.06632	0.173083	0.212018
ENSMUSG00000029650	0.101089	1.05932e-05	2.3036e-05	0.113288	1.51279	0.21992	0.171382	0.2121
ENSMUSG00000031511	0.101216	1.05932e-05	0.000150844	0.113276	1.60421	1.47392	0.181719	0.212188
ENSMUSG00000022359,ENSMUSG00000116135	0.101685	1.05932e-05	0.00214444	0.113226	1.39369	115.232	0.157801	0.212515
ENSMUSG00000037622	0.101971	1.05932e-05	1.88626e-05	0.113194	3.45272	0.181617	0.390826	0.212714
ENSMUSG00000030199	0.102892	1.05932e-05	0.000700863	0.113097	1.36401	10.1502	0.154265	0.213353
ENSMUSG00000013150	0.10347	1.05932e-05	2.72093e-05	0.113038	1.61918	0.265937	0.183029	0.213752
ENSMUSG00000021824	0.103968	1.05932e-05	0.000108716	0.112989	1.59075	1.07949	0.179738	0.214094
ENSMUSG00000056476	0.104603	1.05932e-05	0.000284393	0.112924	1.60762	3.03502	0.18154	0.214529
ENSMUSG00000027199,ENSMUSG00000111138	0.104747	1.05932e-05	0.000108716	0.11291	1.38958	1.08757	0.156898	0.214627
ENSMUSG00000025405	0.105083	1.05932e-05	0.000284393	0.112877	3.36821	3.04897	0.380195	0.214857
ENSMUSG00000051495	0.105415	0.00105932	0.00093504	0.197244	2.44278	0.0821799	0.481825	0.0360513
ENSMUSG00000024426	0.105782	1.05932e-05	3.98411e-06	0.112806	1.67774	0.0397806	0.18926	0.215332
ENSMUSG00000021336	0.10581	0.00105932	0.000522156	0.197127	2.64831	0.0312773	0.522054	0.0360963
ENSMUSG00000059552	0.106548	1.05932e-05	2.63667e-06	0.112724	1.64303	0.0265172	0.185209	0.215851
ENSMUSG00000021900	0.10666	1.05932e-05	0.000522156	0.112714	1.47111	6.69014	0.165816	0.215926
ENSMUSG00000040675	0.109233	1.05932e-05	0.00061151	0.112471	1.46099	8.66261	0.16432	0.217649
ENSMUSG00000015143	0.109443	1.05932e-05	0.000700863	0.112449	1.595	10.7965	0.179357	0.217788
ENSMUSG00000035898	0.110588	1.05932e-05	0.00362824	0.112343	3.26253	536.438	0.366523	0.218545
ENSMUSG00000029125	0.111275	1.05932e-05	0.000150844	0.112272	1.44239	1.62039	0.161941	0.218996
ENSMUSG00000045374	0.11191	1.05932e-05	0.00143772	0.112214	1.44497	46.5784	0.162146	0.219412
ENSMUSG00000026491	0.113315	1.05932e-05	2.20661e-08	0.112082	1.69719	0.000236012	0.190225	0.220326
ENSMUSG00000049115	0.114626	1.05932e-05	5.96022e-06	0.111953	3.22058	0.0644889	0.360553	0.221173
ENSMUSG00000047230	0.114733	1.05932e-05	1.72687e-06	0.111943	1.61991	0.0187014	0.181337	0.221242
ENSMUSG00000023259,ENSMUSG00000107138	0.115154	1.05932e-05	7.39567e-06	0.111907	1.60213	0.0803901	0.17929	0.221512
ENSMUSG00000017929	0.116922	0.00105932	0.000108716	0.194466	2.74777	0.00572115	0.534349	0.0373186
ENSMUSG00000022951	0.117055	0.00105932	0.00768313	0.194434	2.43909	24.0157	0.474242	0.0373328
ENSMUSG00000030849	0.117351	1.05932e-05	0.000817952	0.111703	3.26578	15.1219	0.364798	0.222912
ENSMUSG00000025277	0.118257	1.05932e-05	5.96022e-06	0.111628	1.58458	0.0665314	0.176884	0.223484
ENSMUSG00000073678	0.118722	0.00105932	8.83113e-06	0.194086	3.98372	0.00300726	0.773183	0.069825
ENSMUSG00000020288	0.118865	1.05932e-05	3.89247e-05	0.111575	1.53146	0.437382	0.170873	0.223867
ENSMUSG00000028001	0.118886	1.05932e-05	1.29642e-05	0.111574	1.61974	4.80376e-05	0.18072	0.0154519
ENSMUSG00000029782	0.119351	1.05932e-05	3.89247e-05	0.111535	1.61716	0.439168	0.18037	0.224171
ENSMUSG00000013539,ENSMUSG00000098377	0.120014	1.05932e-05	0.000150844	0.111472	1.54278	1.74765	0.171976	0.224586
ENSMUSG00000025869	0.12105	1.05932e-05	1.29642e-05	0.111384	1.63053	0.148152	0.181615	0.22523
ENSMUSG00000066829	0.121809	1.05932e-05	2.72093e-05	0.111321	1.51201	0.313072	0.168319	0.2257
ENSMUSG00000021079	0.12224	1.05932e-05	0.00279678	0.111286	1.39571	284.68	0.155323	0.225966
ENSMUSG00000031422	0.122846	1.05932e-05	0.000454375	0.111237	1.52521	6.3564	0.169661	0.226339
ENSMUSG00000041775	0.12453	1.05932e-05	0.00163532	0.111094	1.50569	70.6267	0.167273	0.227368
ENSMUSG00000034412	0.124722	1.05932e-05	0.000207829	0.111078	1.4705	2.55233	0.16334	0.227485
ENSMUSG00000036073	0.125656	1.05932e-05	5.96022e-06	0.111006	1.62841	0.0706942	0.180764	0.228051
ENSMUSG00000073155	0.125754	1.05932e-05	0.000179336	0.110999	1.61994	2.19715	0.179812	0.22811
ENSMUSG00000066152	0.126836	1.05932e-05	2.72093e-05	0.110912	1.54406	0.325991	0.171255	0.228763
ENSMUSG00000071649	0.128391	1.05932e-05	8.83113e-06	0.110779	1.57578	0.10703	0.174564	0.229694
ENSMUSG00000058396	0.13226	1.05932e-05	0.00124012	0.110471	3.33641	39.2908	0.368576	0.231979
ENSMUSG00000037251	0.133943	1.05932e-05	7.77858e-05	0.110337	1.51229	0.989379	0.166861	0.232958
ENSMUSG00000042675	0.135536	1.05932e-05	0.000108716	0.110215	3.36845	1.40726	0.371254	0.233879
ENSMUSG00000009646	0.136685	1.05932e-05	2.72093e-05	0.110125	1.6263	0.351303	0.179096	0.234537
ENSMUSG00000028838	0.13782	1.05932e-05	3.98411e-06	0.110039	1.52826	0.0518292	0.168168	0.235185
ENSMUSG00000062563	0.139547	1.05932e-05	0.000207829	0.109911	1.55365	2.85572	0.170763	0.236163
ENSMUSG00000066278	0.14005	1.05932e-05	2.72093e-05	0.109872	1.56237	0.359953	0.17166	0.236446
ENSMUSG00000002227	0.141365	1.05932e-05	3.89247e-05	0.109777	3.20122	0.520174	0.351419	0.237184
ENSMUSG00000034880	0.143002	1.05932e-05	3.98411e-06	0.10966	1.62895	0.0537779	0.17863	0.238096
ENSMUSG00000002550	0.143378	1.05932e-05	0.000150844	0.109635	1.55487	2.08788	0.170468	0.238305
ENSMUSG00000021607	0.145654	1.05932e-05	1.72687e-06	0.109464	1.65233	0.0237414	0.180871	0.239559
ENSMUSG00000022848	0.146991	1.05932e-05	4.53737e-07	0.109364	1.63423	0.00629533	0.178726	0.24029
ENSMUSG00000021557	0.14836	1.05932e-05	7.77858e-05	0.109265	1.47869	1.09587	0.161569	0.241034
ENSMUSG00000075703	0.149204	1.05932e-05	2.63667e-06	0.109211	1.64781	0.0371331	0.17996	0.24149
ENSMUSG00000039976	0.151829	1.05932e-05	3.89247e-05	0.109031	1.59519	0.558679	0.173924	0.242898
ENSMUSG00000062248	0.152612	1.05932e-05	2.83733e-07	0.10898	1.64003	0.0084681	0.178731	0.310187
ENSMUSG00000027281	0.152989	1.05932e-05	0.000522156	0.108953	1.383	9.59606	0.150682	0.243515
ENSMUSG00000027962	0.153117	1.05932e-05	6.40498e-08	0.108943	1.51774	0.000925686	0.165347	0.243583
ENSMUSG00000062797	0.154048	1.05932e-05	1.72687e-06	0.108881	1.66605	0.0251096	0.181401	0.244075
ENSMUSG00000059474	0.15546	1.05932e-05	0.00093504	0.108783	3.26872	25.7165	0.355583	0.244819
ENSMUSG00000037697	0.157254	1.05932e-05	3.93275e-09	0.108659	1.70081	5.83744e-05	0.184809	0.245757
ENSMUSG00000027048	0.15788	1.05932e-05	2.63667e-06	0.10862	1.65643	0.0392925	0.179921	0.246083
ENSMUSG00000035158	0.158108	1.05932e-05	0.000817952	0.108606	1.33984	20.3739	0.145514	0.246201
ENSMUSG00000030170	0.158819	1.05932e-05	0.00601289	0.108563	1.30554	3349.07	0.141733	0.24657
ENSMUSG00000021037	0.160999	1.05932e-05	2.72093e-05	0.108418	1.4863	0.413794	0.161142	0.247692
ENSMUSG00000059878	0.16198	1.05932e-05	0.000284393	0.108357	1.44026	4.69981	0.156062	0.248195
ENSMUSG00000062757	0.16336	0.117585	1	0.393649	3.28869	100.476	1.29459	9.94911e-05
ENSMUSG00000020097	0.163366	1.05932e-05	0.000284393	0.108264	1.49183	4.74002	0.161511	0.248901
ENSMUSG00000034738	0.165679	1.05932e-05	0.000386594	0.108126	1.3572	6.94924	0.146748	0.25007
ENSMUSG00000051483	0.165775	1.05932e-05	3.89247e-05	0.10812	1.48866	0.609994	0.160954	0.250118
ENSMUSG00000033589	0.166778	1.05932e-05	0.000386594	0.108062	1.50788	6.99535	0.162945	0.250622
ENSMUSG00000025933	0.16779	1.05932e-05	4.7082e-05	0.107997	1.49868	0.747317	0.161853	0.251127
ENSMUSG00000005374	0.167851	1.05932e-05	0.000284393	0.107994	1.449	4.87017	0.156484	0.251158
ENSMUSG00000055923	0.168296	1.05932e-05	4.53737e-07	0.107967	1.61135	0.00720778	0.173972	0.25138
ENSMUSG00000042699	0.170331	1.05932e-05	2.63667e-06	0.107848	1.50854	0.0423911	0.162693	0.252389
ENSMUSG00000001313	0.174693	1.05932e-05	3.89247e-05	0.107586	1.53499	0.642811	0.165144	0.254525
ENSMUSG00000041769	0.175235	1.05932e-05	0.0046826	0.107557	3.18732	1775.72	0.34282	0.254788
ENSMUSG00000030545	0.17952	1.05932e-05	0.000386594	0.107308	1.43951	7.52979	0.154471	0.256848
ENSMUSG00000033111,ENSMUSG00000114378	0.183027	1.05932e-05	0.000207829	0.107111	1.55967	3.74548	0.167058	0.25851
ENSMUSG00000038695	0.185237	1.05932e-05	1.0667e-07	0.106994	1.60755	0.00186507	0.171999	0.259546
ENSMUSG00000028645	0.186131	1.05932e-05	7.77858e-05	0.106945	1.46191	1.37487	0.156344	0.259963
ENSMUSG00000027217	0.186146	1.05932e-05	8.53601e-08	0.106943	1.49202	0.00149979	0.159562	0.25997
ENSMUSG00000051007	0.187247	1.05932e-05	0.000108716	0.106883	1.42115	1.94417	0.151896	0.260482
ENSMUSG00000045282	0.189277	1.05932e-05	7.77858e-05	0.106774	1.46928	1.39811	0.156881	0.26142
ENSMUSG00000022865	0.189607	1.05932e-05	0.000700863	0.106757	1.48478	18.7046	0.15851	0.261571
ENSMUSG00000015568	0.190593	0.00105932	0.000335494	0.181894	4.03924	0.031645	0.734715	0.0439229
ENSMUSG00000039640	0.193011	1.05932e-05	0.00872666	0.106572	1.30374	12266.4	0.138942	0.263128
ENSMUSG00000055401	0.194255	1.05932e-05	1.29642e-05	0.106509	1.58125	0.237747	0.168418	0.263692
ENSMUSG00000031217	0.197072	1.05932e-05	6.65125e-05	0.106364	1.53731	1.2427	0.163515	0.26496
ENSMUSG00000041237	0.197572	1.05932e-05	0.000207829	0.106335	1.40601	4.04313	0.149508	0.265184
ENSMUSG00000026082	0.198601	1.05932e-05	2.72093e-05	0.106282	1.48454	0.510438	0.15778	0.265643
ENSMUSG00000029186	0.198997	1.05932e-05	0.00977018	0.106262	3.16038	17701.2	0.335829	0.26582
ENSMUSG00000040282	0.200276	1.05932e-05	0.000284393	0.106199	1.46483	5.81097	0.155564	0.266388
[truncated: 18,988 more rows]

## Sheet: mouse_liver_RS
# Each column represents a metric used to rank genes. Key=column_name: Metric name in paper; p_per_norm: DL Per p-val, dl_PerReg: PerReg, dlxjtk_score: DLxJTK, dl_score: DL, jtk_per_pval_norm: JTK Per p-val, per_score: DL Per Score, reg_score: DL Reg Score, dl_reg_pval_norm: DL Reg p-val
[truncated: 18,389 more rows]

[truncated: 2 more sheets: athaliana_LDHC, athaliana_LL-LDHC]
